# Supplementary material for: A Super‐Enhancer‐Driven Transcriptional Regulatory Circuit Underlying Abiraterone Resistance in Castration‐Resistant Prostate Cancer
Source: Adv Sci (Weinh). 2025 Jun 5;12(31):e01284. doi: 10.1002/advs.202501284 (PMC12376675; doi:10.1002/advs.202501284)
Supplement: Supplementary file 3 — Supporting Information [file ADVS-12-e01284-s001.xlsx]

## Sheet: Figure 1C
REGION_ID	CHROM	START	STOP	NUM_LOCI	CONSTITUENT_SIZE	IP	Input	OVERLAP_GENES	PROXIMAL_GENES	CLOSEST_GENE	enhancerRank	isSuper
16_C42B_ABi_H3K27acvsinput_peak_17124_lociStitched	chr19	1237524	1273583	16	6062	52411.8	4276.6	C19orf26,C19orf23,CIRBP,ATP5D,MIDN	ATP5D,STK11,EFNA2,C19orf24	MIDN	1	1
17_C42B_ABi_H3K27acvsinput_peak_34670_lociStitched	chr9	140082256	140169070	17	9146	54918.5	9471.41	TMEM203,FAM166A,SSNA1,ANAPC2,SLC34A3,NDOR1,TUBB2C,TPRN,RNF208,C9orf169,LOC643596,COBRA1,C9orf173	GRIN1,NDOR1,C9orf167,MIR3621,LRRC26,NRARP	SLC34A3	2	1
16_C42B_ABi_H3K27acvsinput_peak_429_lociStitched	chr1	10727129	10798856	16	8367	50201.7	6075.28	CASZ1		CASZ1	3	1
15_C42B_ABi_H3K27acvsinput_peak_14564_lociStitched	chr17	17592393	17656243	15	6540	51233.2	8434.58	RAI1	SMCR5	RAI1	4	1
6_C42B_ABi_H3K27acvsinput_peak_8926_lociStitched	chr12	122224237	122250313	6	4171	41028	3280.36	LOC338799,RHOF,SETD1B	HPD	LOC338799	5	1
29_C42B_ABi_H3K27acvsinput_peak_30676_lociStitched	chr7	50772351	50861811	29	13913	47789.5	10314.7	GRB10	GRB10	GRB10	6	1
9_C42B_ABi_H3K27acvsinput_peak_11000_lociStitched	chr14	105929484	105961978	9	8464	39554.9	3701.07	C14orf80,MTA1,CRIP2,CRIP1	TMEM121	CRIP2	7	1
8_C42B_ABi_H3K27acvsinput_peak_17700_lociStitched	chr19	12888876	12917300	8	7245	36360	2504.15	PRDX2,JUNB	ASNA1,HOOK2,RNASEH2A,RTBDN,C19orf43,MAST1,BEST2	JUNB	8	1
11_C42B_ABi_H3K27acvsinput_peak_15828_lociStitched	chr17	72741262	72773081	11	9023	35099.5	4225.56	RAB37,NAT9,MIR3615,TMEM104,SLC9A3R1	CD300LF	SLC9A3R1	9	1
6_C42B_ABi_H3K27acvsinput_peak_1197_lociStitched	chr1	37926726	37953100	6	3504	33133.7	3557.85	ZC3H12A	MEAF6	ZC3H12A	10	1
16_C42B_ABi_H3K27acvsinput_peak_23771_lociStitched	chr22	46488582	46526225	16	15258	33453.3	4200.96	MIRLET7A3,LOC400931,MIRLET7B	PPARA,C22orf26,MIR3619,LOC100271722,LOC150381	MIRLET7A3	11	1
13_C42B_ABi_H3K27acvsinput_peak_17094_lociStitched	chr19	1064920	1122722	13	7387	35247.7	6283.08	SBNO2,GPX4,ABCA7,HMHA1,POLR2E	CNN2,GPX4,C19orf6	POLR2E	12	1
17_C42B_ABi_H3K27acvsinput_peak_23291_lociStitched	chr22	36724924	36771048	17	5842	34579.2	5857.75	MYH9		MYH9	13	1
17_C42B_ABi_H3K27acvsinput_peak_23643_lociStitched	chr22	43318002	43397042	17	7871	35994.8	7832.86	PACSIN2		PACSIN2	14	1
13_C42B_ABi_H3K27acvsinput_peak_13428_lociStitched	chr16	67463909	67499764	13	7917	31566.7	3406.22	HSD11B2,ATP6V0D1	AGRP,TPPP3,ZDHHC1	HSD11B2	15	1
22_C42B_ABi_H3K27acvsinput_peak_17770_lociStitched	chr19	13139171	13204618	22	10864	35871.5	7997.62	NFIX	NACC1,LYL1,TRMT1	LYL1	16	1
9_C42B_ABi_H3K27acvsinput_peak_14578_lociStitched	chr17	17710631	17738869	9	5387	31256.6	3682.24	MIR33B,SREBF1,RAI1	SMCR5	MIR33B	17	1
13_C42B_ABi_H3K27acvsinput_peak_10396_lociStitched	chr14	74198733	74229674	13	7194	29276.4	3446.83	C14orf43	PNMA1	C14orf43	18	1
14_C42B_ABi_H3K27acvsinput_peak_4622_lociStitched	chr10	80826524	80863556	14	8426	29581.2	4610.48	ZMIZ1,LOC283050	LOC283050	ZMIZ1	19	1
5_C42B_ABi_H3K27acvsinput_peak_7125_lociStitched	chr11	114025583	114045060	5	3249	27263.9	2401.51	ZBTB16		ZBTB16	20	1
7_C42B_ABi_H3K27acvsinput_peak_33207_lociStitched	chr8	145731525	145754890	7	3617	26909.5	2775.76	LRRC14,GPT,RECQL4,ARHGAP39,MGC70857,LRRC24,MFSD3	CYHR1,FOXH1,KIFC2,PPP1R16A	RECQL4	21	1
15_C42B_ABi_H3K27acvsinput_peak_7476_lociStitched	chr12	6311555	6340814	15	6659	27904.3	3774.41	CD9		CD9	22	1
7_C42B_ABi_H3K27acvsinput_peak_14294_lociStitched	chr17	7120967	7140334	7	3126	26317.8	2391.82	MIR324,DLG4,PHF23,DVL2,ACADVL	ACADVL,DLG4,CTDNEP1,ASGR1,CLDN7,GABARAP,C17orf81,SLC2A4	MIR324	23	1
3_C42B_ABi_H3K27acvsinput_peak_28649_lociStitched	chr5	179243857	179256338	3	1336	25176.7	1336.72	SQSTM1	MGAT4B,C5orf45,MIR1229,LTC4S	SQSTM1	24	1
2_C42B_ABi_H3K27acvsinput_peak_1128_lociStitched	chr1	36614575	36623749	2	3650	24818.4	990.792	MAP7D1,TRAPPC3	COL8A2	MAP7D1	25	1
18_C42B_ABi_H3K27acvsinput_peak_13674_lociStitched	chr16	75275547	75301805	18	11058	26386.7	2930.39	BCAR1	CTRB2,CTRB1,BCAR1	BCAR1	26	1
12_C42B_ABi_H3K27acvsinput_peak_3265_lociStitched	chr1	207985551	208035188	12	4287	28610.8	5683.44	LOC148696	MIR29C,MIR29B2,CD34	LOC148696	27	1
6_C42B_ABi_H3K27acvsinput_peak_5335_lociStitched	chr10	134212947	134227605	6	3990	25082.8	2166.45	PWWP2B	C10orf91	PWWP2B	28	1
7_C42B_ABi_H3K27acvsinput_peak_5430_lociStitched	chr11	812058	843570	7	2961	25899.7	3088.18	TSPAN4,POLR2L,CD151,PNPLA2,EFCAB4A,RPLP2	SNORA52,LRDD,CD151,SLC25A22,TSPAN4,CEND1,PDDC1	EFCAB4A	29	1
7_C42B_ABi_H3K27acvsinput_peak_14350_lociStitched	chr17	7742544	7759202	7	3649	25070.3	2303.8	KDM6B,TMEM88	LSMD1,CYB5D1,CHD3	TMEM88	30	1
25_C42B_ABi_H3K27acvsinput_peak_13859_lociStitched	chr16	85651384	85699935	25	10641	27746.9	5360.03	KIAA0182	GINS2	KIAA0182	31	1
13_C42B_ABi_H3K27acvsinput_peak_18405_lociStitched	chr19	39620421	39655758	13	5300	26128.2	3961.28	PAK4	PAPL,SYCN,PAK4,NCCRP1	PAK4	32	1
7_C42B_ABi_H3K27acvsinput_peak_13944_lociStitched	chr16	88823578	88841797	7	5051	24280.5	2204.5	FAM38A	CDT1,APRT	FAM38A	33	1
19_C42B_ABi_H3K27acvsinput_peak_32393_lociStitched	chr8	62600827	62637521	19	8331	23557.5	2594.27	ASPH		ASPH	34	1
5_C42B_ABi_H3K27acvsinput_peak_395_lociStitched	chr1	10687327	10713965	5	3086	22684.9	2487.99	CASZ1,PEX14		CASZ1	35	1
6_C42B_ABi_H3K27acvsinput_peak_17497_lociStitched	chr19	7681416	7702741	6	2705	22698.3	2842.62	XAB2,LOC100131801,STXBP2,PCP2,KIAA1543	TRAPPC5,RETN,C19orf59,LOC100131801	XAB2	36	1
4_C42B_ABi_H3K27acvsinput_peak_33048_lociStitched	chr8	143750763	143766137	4	2868	21486.7	2070.88	PSCA,JRK	LY6K,C8orf55,JRK	PSCA	37	1
9_C42B_ABi_H3K27acvsinput_peak_8974_lociStitched	chr12	123319938	123358852	9	4666	24138.4	4794.2	HIP1R,VPS37B		HIP1R	38	1
11_C42B_ABi_H3K27acvsinput_peak_34258_lociStitched	chr9	130820209	130859836	11	4347	22369.4	3079.02	SLC25A25,NAIF1	SLC25A25,LOC100289019,LOC389791,PTGES2	SLC25A25	39	1
3_C42B_ABi_H3K27acvsinput_peak_16346_lociStitched	chr17	80832207	80851083	3	917	21056.2	2091.46	TBCD	ZNF750	ZNF750	40	1
5_C42B_ABi_H3K27acvsinput_peak_23157_lociStitched	chr22	30684918	30704206	5	3271	20998.8	2164.11	TBC1D10A,GATSL3	SF3A1,CCDC157,OSM,LIF	GATSL3	41	1
7_C42B_ABi_H3K27acvsinput_peak_28574_lociStitched	chr5	176722670	176740048	7	3731	21653	2874.32	PRELID1,NSD1,MXD3,RAB24	RAB24,LMAN2,RGS14	PRELID1	42	1
12_C42B_ABi_H3K27acvsinput_peak_6598_lociStitched	chr11	67036467	67076718	12	6192	22854.5	4161.95	ANKRD13D,SSH3,ADRBK1	POLD4,LOC100130987	ANKRD13D	43	1
8_C42B_ABi_H3K27acvsinput_peak_1361_lociStitched	chr1	43390012	43424711	8	3736	23192.8	4562.92	SLC2A1	FLJ32224	FLJ32224	44	1
10_C42B_ABi_H3K27acvsinput_peak_18123_lociStitched	chr19	30153579	30174158	10	5638	21144.9	2835.79	PLEKHF1	C19orf12	PLEKHF1	45	1
14_C42B_ABi_H3K27acvsinput_peak_12828_lociStitched	chr16	16105950	16138663	14	6631	20419.5	2123.07	ABCC1		ABCC1	46	1
6_C42B_ABi_H3K27acvsinput_peak_31747_lociStitched	chr7	150062818	150069960	6	2040	19312	1129.15	REPIN1	ACTR3C,ZNF775,LOC728743,C7orf29,LRRC61,RARRES2	REPIN1	47	1
12_C42B_ABi_H3K27acvsinput_peak_24750_lociStitched	chr3	58121636	58148193	12	5612	20937.5	2775.21	FLNB		DNASE1L3	48	1
5_C42B_ABi_H3K27acvsinput_peak_10913_lociStitched	chr14	103985093	103996617	5	2430	19325.7	1307.97	CKB,TRMT61A	C14orf153,BAG5	CKB	49	1
13_C42B_ABi_H3K27acvsinput_peak_10633_lociStitched	chr14	91837331	91867026	13	6963	21068.6	3064.52	CCDC88C		CCDC88C	50	1
12_C42B_ABi_H3K27acvsinput_peak_28100_lociStitched	chr5	139015766	139040476	12	8514	21354.4	3358.09	CXXC5		CXXC5	51	1
8_C42B_ABi_H3K27acvsinput_peak_17728_lociStitched	chr19	13033178	13076548	8	3860	22626.1	4974.54	FARSA,RAD23A,CALR,GADD45GIP1	KLF1,GCDH,SYCE2,NFIX,DAND5,DNASE2	RAD23A	52	1
10_C42B_ABi_H3K27acvsinput_peak_34622_lociStitched	chr9	139918251	139950744	10	5094	21315.4	3717.2	ABCA2,FUT7,ENTPD2,NPDC1,C9orf139	UAP1L1,CLIC3,PTGDS,LCNL1,C9orf142,MAN1B1,ENTPD2,C9orf140,LOC100289341	NPDC1	53	1
6_C42B_ABi_H3K27acvsinput_peak_12426_lociStitched	chr16	764631	791021	6	2139	19750.3	2359.27	HAGHL,FAM173A,METRN,NARFL,CCDC78	MSLN,WDR24,STUB1,RHOT2,MIR662,FBXL16,JMJD8,RHBDL1,CHTF18,MSLNL,RPUSD1	HAGHL	54	1
6_C42B_ABi_H3K27acvsinput_peak_6052_lociStitched	chr11	57076203	57103416	6	2842	20608.4	3428.84	SSRP1,TNKS1BP1	P2RX3,PRG3	TNKS1BP1	55	1
5_C42B_ABi_H3K27acvsinput_peak_34711_lociStitched	chr9	140501650	140511410	5	2693	18222.9	1057.01	ARRDC1,C9orf37	ZMYND19,EHMT1,WDR85	ARRDC1	56	1
4_C42B_ABi_H3K27acvsinput_peak_14337_lociStitched	chr17	7478740	7494151	4	1567	19071.1	2040.42	CD68,EIF4A1,SNORD10,SOX15,SNORA67,MPDU1	TNFSF13,SENP3,TNFSF12-TNFSF13,FXR2,MPDU1,SAT2,SHBG,SNORA48	MPDU1	57	1
2_C42B_ABi_H3K27acvsinput_peak_18769_lociStitched	chr19	49990094	50001121	2	803	18083.2	1185.4	RPL13AP5,RPS11,SNORD34,SNORD35A,SNORD33,RPL13A,SNORD32A,SNORD35B	ALDH16A1,FCGRT,SLC17A7,RCN3,PIH1D1,FLT3LG,MIR150	SNORD35A	58	1
6_C42B_ABi_H3K27acvsinput_peak_22127_lociStitched	chr20	60925558	60945517	6	2448	19260.4	2484.9	LAMA5	RPS21,ADRM1,CABLES2	LAMA5	59	1
2_C42B_ABi_H3K27acvsinput_peak_5465_lociStitched	chr11	1582653	1595791	2	3759	18267.1	1513.5	LOC338651,MOB2,DUSP8	KRTAP5-1,KRTAP5-2,KRTAP5-4,KRTAP5-3	DUSP8	60	1
11_C42B_ABi_H3K27acvsinput_peak_10801_lociStitched	chr14	100044061	100070554	11	5529	19374.3	2771.17	CCDC85C	HHIPL1	CCDC85C	61	1
16_C42B_ABi_H3K27acvsinput_peak_30644_lociStitched	chr7	50689726	50745289	16	4333	23764.3	7234.3	GRB10		GRB10	62	1
8_C42B_ABi_H3K27acvsinput_peak_16982_lociStitched	chr18	71924787	71959281	8	3949	20344.6	3815.04	CYB5A	DKFZP781G0119,CYB5A	CYB5A	63	1
7_C42B_ABi_H3K27acvsinput_peak_3487_lociStitched	chr1	225999719	226019697	7	4156	18977.1	2687.04	EPHX1	SRP9	EPHX1	64	1
4_C42B_ABi_H3K27acvsinput_peak_18983_lociStitched	chr19	56135687	56164675	4	1549	19564	3356.81	ZNF581,ZNF580,ZNF784,CCDC106	EPN1,ZNF524,ZNF579,U2AF2,FIZ1,ZNF865	ZNF580	65	1
10_C42B_ABi_H3K27acvsinput_peak_22223_lociStitched	chr20	62573737	62612402	10	6390	20477	4280.22	UCKL1,SAMD10,UCKL1-AS1,ZNF512B,MIR647	MIR941-3,DNAJC5,MIR1914,MIR941-1,MIR941-2,PRPF6	UCKL1	66	1
5_C42B_ABi_H3K27acvsinput_peak_33096_lociStitched	chr8	144677881	144698097	5	2989	18473.4	2330.9	EEF1D,PYCRL,TIGD5,TSTA3	C8orf73,ZNF623,GSDMD,EEF1D,NAPRT1	PYCRL	67	1
3_C42B_ABi_H3K27acvsinput_peak_28484_lociStitched	chr5	172191104	172202195	3	1431	16934.8	1167.88	DUSP1		DUSP1	68	1
8_C42B_ABi_H3K27acvsinput_peak_34606_lociStitched	chr9	139732375	139760842	8	3596	18409.6	2684.44	PHPT1,EDF1,MAMDC4,C9orf172,C9orf86	TMEM141,MIR4292,TRAF2,KIAA1984,PHPT1,LOC100131193,C9orf86	MAMDC4	69	1
7_C42B_ABi_H3K27acvsinput_peak_1394_lociStitched	chr1	43996225	44013502	7	6710	17475.7	2289.2	PTPRF		PTPRF	70	1
2_C42B_ABi_H3K27acvsinput_peak_14761_lociStitched	chr17	27068860	27076601	2	656	15790.9	932.016	TRAF4,NEK8	RAB34,SNORD42A,RPL23A,PROCA1,SNORD4A,SNORD4B,TLCD1,SNORD42B	TRAF4	71	1
7_C42B_ABi_H3K27acvsinput_peak_6357_lociStitched	chr11	63993172	64019353	7	3300	17926.1	3102.45	TRPT1,FKBP2,VEGFB,PLCB3,DNAJC4,NUDT22,PPP1R14B	BAD,STIP1,C11orf20,FERMT3,KCNK4,PLCB3,GPR137,TRPT1	FKBP2	72	1
8_C42B_ABi_H3K27acvsinput_peak_21600_lociStitched	chr20	32242185	32274207	8	4588	18713.7	3916.29	C20orf134,NECAB3,E2F1,C20orf144	PXMP4,ZNF341	C20orf134	73	1
3_C42B_ABi_H3K27acvsinput_peak_23085_lociStitched	chr22	29722515	29745438	3	2056	17517.8	3014.37	AP1B1,MIR3653,SNORD125	GAS2L1,RASL10A	MIR3653	74	1
4_C42B_ABi_H3K27acvsinput_peak_24462_lociStitched	chr3	49054772	49067707	4	1787	15683.7	1469.42	MIR191,DALRD3,MIR425,NDUFAF3,IMPDH2,QRICH1	P4HTM,WDR6	NDUFAF3	75	1
5_C42B_ABi_H3K27acvsinput_peak_670_lociStitched	chr1	20802749	20818316	5	1346	14846.2	853.072	CAMK2N1	MUL1,LOC339505	CAMK2N1	76	1
4_C42B_ABi_H3K27acvsinput_peak_15640_lociStitched	chr17	61505391	61518374	4	2225	15757.5	1870.85	CYB561	ACE	CYB561	77	1
7_C42B_ABi_H3K27acvsinput_peak_33105_lociStitched	chr8	144800437	144819950	7	3720	15895.3	2023.5	LOC100128338,FAM83H,MAPK15	BREA2,LOC100130274,ZNF707	FAM83H	78	1
7_C42B_ABi_H3K27acvsinput_peak_18790_lociStitched	chr19	50165265	50194045	7	2648	17224.8	3410.43	BCL2L12,C19orf76,IRF3,PRMT1	CPT1C,SCAF1,RRAS,IRF3,PRMT1	PRMT1	79	1
9_C42B_ABi_H3K27acvsinput_peak_16229_lociStitched	chr17	79804107	79824655	9	3403	16117.9	2352.75	P4HB	ARHGDIA,THOC4,PCYT2,GCGR,NPB,ANAPC11,FAM195B,DYSFIP1	P4HB	80	1
3_C42B_ABi_H3K27acvsinput_peak_28686_lociStitched	chr5	180662532	180675069	3	858	15305.2	1580.92	TRIM41,SNORD96A,GNB2L1,SNORD95	TRIM7,TRIM52	SNORD96A	81	1
9_C42B_ABi_H3K27acvsinput_peak_18878_lociStitched	chr19	51842610	51871335	9	4017	16264.1	2590.99	ETFB,CLDND2,VSIG10L	LOC147646,SIGLEC10,LOC100129083,NKG7,LIM2,IGLON5	ETFB	82	1
4_C42B_ABi_H3K27acvsinput_peak_1441_lociStitched	chr1	45266036	45276433	4	2185	15213.9	1583.46	BTBD19,PLK3,TCTEX1D4	SNORD55,BEST4,SNORD46,SNORD38A,PTCH2,SNORD38B,RPS8	TCTEX1D4	83	1
7_C42B_ABi_H3K27acvsinput_peak_141_lociStitched	chr1	2159550	2183184	7	2960	15908	2417.76	SKI	LOC100128003,C1orf86	SKI	84	1
9_C42B_ABi_H3K27acvsinput_peak_16263_lociStitched	chr17	80008872	80035519	9	6147	16561.1	3096.38	RFNG,GPS1,DUS1L	STRA13,FASN,RAC3,DCXR,LRRC45	DUS1L	85	1
5_C42B_ABi_H3K27acvsinput_peak_6831_lociStitched	chr11	75046452	75063250	5	2817	15417.2	2082.95	ARRB1	SNORD15A,RPS3,MIR326	ARRB1	86	1
6_C42B_ABi_H3K27acvsinput_peak_1181_lociStitched	chr1	36841146	36863508	6	2108	15608.7	2406.15	LSM10,STK40		STK40	87	1
2_C42B_ABi_H3K27acvsinput_peak_17213_lociStitched	chr19	2153112	2167408	2	2987	14571.9	1369.56	DOT1L	AP3D1	DOT1L	88	1
6_C42B_ABi_H3K27acvsinput_peak_16301_lociStitched	chr17	80224017	80241374	6	2299	15161.3	2195.66	CSNK1D	SLC16A3,CSNK1D,CD7	CSNK1D	89	1
7_C42B_ABi_H3K27acvsinput_peak_24244_lociStitched	chr3	39185672	39195618	7	6311	14211.8	1328.79	CSRNP1	GORASP1,XIRP1,TTC21A	CSRNP1	90	1
10_C42B_ABi_H3K27acvsinput_peak_23850_lociStitched	chr22	50705736	50733123	10	5605	15553.1	2730.48	MAPK11,PLXNB2	FAM116B,TUBGCP6,MAPK12,HDAC10,PPP6R2	MAPK11	91	1
4_C42B_ABi_H3K27acvsinput_peak_14959_lociStitched	chr17	36891885	36909659	4	1539	14793.3	2038.68	PCGF2,PSMB3	MLLT6,CISD3,PIP4K2B	PCGF2	92	1
8_C42B_ABi_H3K27acvsinput_peak_31037_lociStitched	chr7	90034236	90048207	8	3570	13973.8	1250.4	CLDN12	CLDN12	CLDN12	93	1
5_C42B_ABi_H3K27acvsinput_peak_25131_lociStitched	chr3	127789171	127806542	5	2969	15963.9	3260.54	SEC61A1,RUVBL1		SEC61A1	94	1
2_C42B_ABi_H3K27acvsinput_peak_17785_lociStitched	chr19	13260732	13266872	2	737	13239.1	594.352	STX10,IER2	TRMT1,NACC1,LYL1	IER2	95	1
6_C42B_ABi_H3K27acvsinput_peak_6427_lociStitched	chr11	64879743	64895986	6	2109	14625.2	1981.65	TM7SF2,FAU,MRPL49,SYVN1,ZNHIT2	C11orf2,SYVN1,SPDYC,ZFPL1,CDCA5	MRPL49	96	1
6_C42B_ABi_H3K27acvsinput_peak_13351_lociStitched	chr16	66536216	66553760	6	3072	14128.2	1521.06	TK2	CKLF,CMTM1,TK2	TK2	97	1
8_C42B_ABi_H3K27acvsinput_peak_6560_lociStitched	chr11	66610068	66660193	8	4300	18310.7	5889.69	PC,C11orf80,RCE1,LRFN4	RCE1	LRFN4	98	1
7_C42B_ABi_H3K27acvsinput_peak_16038_lociStitched	chr17	76167295	76193790	7	3347	15306.2	2911.8	AFMID,TK1,SYNGR2	C17orf99,BIRC5,TMC6,TMC8,LOC283999,EPR1	TK1	99	1
5_C42B_ABi_H3K27acvsinput_peak_12405_lociStitched	chr16	687683	698159	5	3919	13229.1	852.746	FAM195A	WDR24,WDR90,WFIKKN1,RHOT2,RAB40C,JMJD8,RHBDL1,C16orf13,STUB1	FAM195A	100	1
7_C42B_ABi_H3K27acvsinput_peak_21529_lociStitched	chr20	30286232	30309880	7	4190	15392.5	3029.31	BCL2L1	TPX2	BCL2L1	101	1
7_C42B_ABi_H3K27acvsinput_peak_13138_lociStitched	chr16	31117201	31147084	7	5688	14938.5	2611.77	PRSS8,MYST1,BCKDK	PRSS53,VKORC1,FUS,ZNF668,MYST1,PRSS36,BCKDK,ZNF646	MYST1	102	1
5_C42B_ABi_H3K27acvsinput_peak_12313_lociStitched	chr15	101253280	101274010	5	2456	14747.3	2433.7			ASB7	103	1
3_C42B_ABi_H3K27acvsinput_peak_2506_lociStitched	chr1	154385685	154398134	3	893	13737.5	1430.39	IL6R	IL6R	IL6R	104	1
6_C42B_ABi_H3K27acvsinput_peak_733_lociStitched	chr1	23880721	23889885	6	7612	12830.5	547.091	ID3	E2F2	ID3	105	1
5_C42B_ABi_H3K27acvsinput_peak_8842_lociStitched	chr12	120666499	120676302	5	2053	13829.1	1614.55	PXN	GCN1L1,RPLP0	PXN	106	1
11_C42B_ABi_H3K27acvsinput_peak_19255_lociStitched	chr2	20405524	20432652	11	5079	14679	2468.65	SDC1		SDC1	107	1
2_C42B_ABi_H3K27acvsinput_peak_17063_lociStitched	chr19	796460	802358	2	809	12711.4	741.379	PTBP1	LPPR3,ELANE,AZU1,PRTN3,C19orf21,MIR3187,PTBP1	PTBP1	108	1
6_C42B_ABi_H3K27acvsinput_peak_24606_lociStitched	chr3	52224254	52255591	6	3194	15192.2	3271.58	ALAS1,TLR9	PPM1M,POC1A,MIRLET7G,TWF2	ALAS1	109	1
7_C42B_ABi_H3K27acvsinput_peak_18080_lociStitched	chr19	19701725	19739603	7	5927	15859.5	3954.46	PBX4,LPAR2	ZNF101,ATP13A1,GMIP	PBX4	110	1
8_C42B_ABi_H3K27acvsinput_peak_12105_lociStitched	chr15	90293482	90323708	8	4800	14955.8	3128.39	MESP2,MESP1	ANPEP	MESP2	111	1
5_C42B_ABi_H3K27acvsinput_peak_8870_lociStitched	chr12	120906183	120934584	5	2648	14564	2777.62	DYNLL1,SRSF9	GATC,DYNLL1,RNF10,COQ5,TRIAP1,COX6A1	DYNLL1	112	1
6_C42B_ABi_H3K27acvsinput_peak_21075_lociStitched	chr2	238383707	238414278	6	2924	14814.7	3044.87	MLPH		MLPH	113	1
8_C42B_ABi_H3K27acvsinput_peak_33131_lociStitched	chr8	145015057	145031341	8	4156	13505.9	1757.04	PLEC,MIR661	GRINA,PARP10,PLEC	PLEC	114	1
3_C42B_ABi_H3K27acvsinput_peak_30936_lociStitched	chr7	75920451	75936905	3	908	13414.9	1758.93	HSPB1		HSPB1	115	1
8_C42B_ABi_H3K27acvsinput_peak_34222_lociStitched	chr9	130693586	130723670	8	3594	14271.8	2662.43	DPM2,FAM102A	PIP5KL1,ST6GALNAC4,ST6GALNAC6	FAM102A	116	1
6_C42B_ABi_H3K27acvsinput_peak_10925_lociStitched	chr14	104158527	104182967	6	2571	14324.3	2754.39	XRCC3,KLC1,ZFYVE21	XRCC3	XRCC3	117	1
8_C42B_ABi_H3K27acvsinput_peak_28212_lociStitched	chr5	148206154	148227889	8	4373	13925.6	2362.59	ADRB2		ADRB2	118	1
3_C42B_ABi_H3K27acvsinput_peak_19068_lociStitched	chr19	59065430	59072952	3	1230	12567.8	1029.76	CHMP2A,LOC100131691,UBE2M	SLC27A5,ZBTB45,TRIM28,MGC2752,MZF1	UBE2M	119	1
3_C42B_ABi_H3K27acvsinput_peak_14162_lociStitched	chr17	2609278	2615913	3	1571	12497.7	976.009	KIAA0664	MIR1253	KIAA0664	120	1
10_C42B_ABi_H3K27acvsinput_peak_13997_lociStitched	chr16	89451615	89480578	10	5487	14493.1	3006.36	ANKRD11		ANKRD11	121	1
8_C42B_ABi_H3K27acvsinput_peak_6091_lociStitched	chr11	57543484	57564540	8	4477	13456.9	1985.58	CTNND1	C11orf31,CTNND1,BTBD18	CTNND1	122	1
10_C42B_ABi_H3K27acvsinput_peak_23029_lociStitched	chr22	25511329	25550405	10	5545	15771.1	4302.27	KIAA1671	CRYBB3	CRYBB3	123	1
5_C42B_ABi_H3K27acvsinput_peak_33119_lociStitched	chr8	144895272	144923098	5	2926	14597.5	3161.03	PUF60,NRBP2,SCRIB	PUF60,MIR937,EPPK1,SCRIB	PUF60	124	1
8_C42B_ABi_H3K27acvsinput_peak_24443_lociStitched	chr3	48635522	48674076	8	3838	14982.1	3573.96	UQCRC1,SLC26A6,CELSR3,TMEM89	UCN2,PFKFB4,NCKIPSD,COL7A1,MIR711,SLC26A6	TMEM89	125	1
3_C42B_ABi_H3K27acvsinput_peak_6640_lociStitched	chr11	67396125	67407056	3	1283	12772.9	1389.33	NUDT8,TBX10	NDUFV1,ALDH3B2,GSTP1,ACY3,DOC2GP	NUDT8	126	1
4_C42B_ABi_H3K27acvsinput_peak_15409_lociStitched	chr17	48611964	48625407	4	1823	12999.4	1644.08	EPN3,SPATA20	MYCBPAP,CACNA1G	SPATA20	127	1
7_C42B_ABi_H3K27acvsinput_peak_12547_lociStitched	chr16	2562057	2571109	7	7343	12079	794.766	AMDHD2,ATP6V0C	PDPK1,MIR3178,CEMP1,TBC1D24,NTN3	ATP6V0C	128	1
4_C42B_ABi_H3K27acvsinput_peak_14016_lociStitched	chr16	89557336	89575468	4	5392	12540.1	1278.31	SPG7	ANKRD11	SPG7	129	1
9_C42B_ABi_H3K27acvsinput_peak_24526_lociStitched	chr3	50188222	50205779	9	4298	13504.8	2277.14	SEMA3F	GNAT1,SLC38A3	SEMA3F	130	1
7_C42B_ABi_H3K27acvsinput_peak_3589_lociStitched	chr1	228272695	228297630	7	2912	14210.5	3002.17	MRPL55,ARF1,MIR3620,C1orf35	GJC2,ARF1,GUK1,MRPL55	MIR3620	131	1
2_C42B_ABi_H3K27acvsinput_peak_34354_lociStitched	chr9	132254419	132260033	2	808	11648.5	453.611			C9orf50	132	1
6_C42B_ABi_H3K27acvsinput_peak_3026_lociStitched	chr1	197732946	197750240	6	4089	12304.7	1136.22	DENND1B		DENND1B	133	1
4_C42B_ABi_H3K27acvsinput_peak_23609_lociStitched	chr22	43004949	43019642	4	1503	12547.8	1407.59	POLDIP3,RNU12,CYB5R3	RRP7B,CYB5R3,ATP5L2	RNU12	134	1
4_C42B_ABi_H3K27acvsinput_peak_22118_lociStitched	chr20	60872744	60882438	4	1205	12390.9	1310.63	ADRM1	ADRM1	ADRM1	135	1
4_C42B_ABi_H3K27acvsinput_peak_12417_lociStitched	chr16	711745	740407	4	1645	13459.7	2464.93	STUB1,RHBDL1,WDR90,JMJD8,WDR24,RHOT2	HAGHL,WFIKKN1,FAM173A,FBXL16,FAM195A,METRN,CCDC78,C16orf13	RHBDL1	136	1
6_C42B_ABi_H3K27acvsinput_peak_1317_lociStitched	chr1	41942780	41967572	6	2917	14592.6	3609.72	EDN2		EDN2	137	1
6_C42B_ABi_H3K27acvsinput_peak_15297_lociStitched	chr17	46018299	46032217	6	3001	12476.1	1650.67	PNPO,PRR15L	CDK5RAP3,SP2	PNPO	138	1
4_C42B_ABi_H3K27acvsinput_peak_17323_lociStitched	chr19	4060338	4067599	4	1601	11426.6	620.089	ZBTB7A		ZBTB7A	139	1
7_C42B_ABi_H3K27acvsinput_peak_16802_lociStitched	chr18	55862687	55894205	7	3323	14066.5	3287.33	NEDD4L	NEDD4L	NEDD4L	140	1
5_C42B_ABi_H3K27acvsinput_peak_34526_lociStitched	chr9	137289345	137302413	5	1515	12180.7	1474.07	RXRA		RXRA	141	1
3_C42B_ABi_H3K27acvsinput_peak_14281_lociStitched	chr17	6915588	6923769	3	2920	11867.4	1213.24	RNASEK,MIR195,MIR497,C17orf49	BCL6B,SLC16A13,ALOX12,C17orf49,SLC16A11	MIR195	142	1
4_C42B_ABi_H3K27acvsinput_peak_28420_lociStitched	chr5	167774151	167791402	4	1665	12684.7	2032.17	WWC1		WWC1	143	1
5_C42B_ABi_H3K27acvsinput_peak_2522_lociStitched	chr1	154939313	154956137	5	3184	12705.5	2067.67	SHC1,FLAD1,MIR4258,CKS1B	PYGO2,PBXIP1,ZBTB7B,PMVK,SHC1,LENEP	MIR4258	144	1
4_C42B_ABi_H3K27acvsinput_peak_21849_lociStitched	chr20	43966141	43987106	4	1816	13409.2	2782.06	SDC4	SYS1,SYS1-DBNDD2,RBPJL,DBNDD2,MATN4,TP53TG5	SDC4	145	1
2_C42B_ABi_H3K27acvsinput_peak_17101_lociStitched	chr19	1171331	1183866	2	1131	11747.8	1174.53	SBNO2	STK11,SBNO2	SBNO2	146	1
8_C42B_ABi_H3K27acvsinput_peak_16251_lociStitched	chr17	79976068	79993917	8	3917	12274.8	1733.14	DCXR,LRRC45,RAC3,STRA13	DUS1L,ASPSCR1,RFNG,GPS1,DCXR	LRRC45	147	1
5_C42B_ABi_H3K27acvsinput_peak_8251_lociStitched	chr12	65006157	65034723	5	1332	13183.2	2653.78	MIR548C,RASSF3,MIR548Z		MIR548Z	148	1
4_C42B_ABi_H3K27acvsinput_peak_32024_lociStitched	chr8	21959180	21980354	4	1334	12397.4	1941.66	HR,NUDT18,FAM160B2	EPB49,HR,SFTPC,REEP4,BMP1,LGI3	NUDT18	149	1
3_C42B_ABi_H3K27acvsinput_peak_6442_lociStitched	chr11	65138435	65154618	3	1511	12129.2	1681.41	FRMD8,SLC25A45	NEAT1,DPF2,SLC25A45,TIGD3	SLC25A45	150	1
6_C42B_ABi_H3K27acvsinput_peak_15293_lociStitched	chr17	45959086	45983017	6	2357	12819.8	2390.71	SP2	PNPO,SP6,SCRN2	SP2	151	1
4_C42B_ABi_H3K27acvsinput_peak_16206_lociStitched	chr17	79675142	79688282	4	1468	11703.8	1275.89	SLC25A10	CCDC137,C17orf90,HGS,ARL16,MRPL12	SLC25A10	152	1
7_C42B_ABi_H3K27acvsinput_peak_16237_lociStitched	chr17	79867969	79886263	7	2652	12502.1	2138.57	PCYT2,MAFG,SIRT7,LOC92659	P4HB,ASPSCR1,ARHGDIA,THOC4,NOTUM,NPB,PYCR1,ANAPC11,MYADML2	SIRT7	153	1
7_C42B_ABi_H3K27acvsinput_peak_18349_lociStitched	chr19	39138255	39160423	7	2414	13216.6	2935.04	ACTN4	EIF3K,MAP4K1	ACTN4	154	1
2_C42B_ABi_H3K27acvsinput_peak_1581_lociStitched	chr1	52024387	52036754	2	406	11420.9	1162.5		OSBPL9,EPS15	EPS15	155	1
8_C42B_ABi_H3K27acvsinput_peak_23353_lociStitched	chr22	37955982	37978856	8	5312	12850.6	2593.91	CDC42EP1,LGALS2	GGA1,CARD10	LGALS2	156	1
5_C42B_ABi_H3K27acvsinput_peak_33161_lociStitched	chr8	145137163	145155527	5	2515	12000.9	1796	GPAA1,CYC1,SHARPIN	OPLAH,EXOSC4,KIAA1875,HEATR7A,MAF1,C8orf30A	CYC1	157	1
8_C42B_ABi_H3K27acvsinput_peak_9602_lociStitched	chr13	95873493	95908841	8	2530	12014.8	1926.47	ABCC4		ABCC4	158	1
4_C42B_ABi_H3K27acvsinput_peak_7234_lociStitched	chr11	119551174	119570702	4	5053	12911.9	2825.7	PVRL1		PVRL1	159	1
6_C42B_ABi_H3K27acvsinput_peak_23880_lociStitched	chr22	50966106	50983802	6	2336	11550.2	1491.77	TYMP,ODF3B	C22orf41,SCO2,NCAPH2,CPT1B,LMF2,LOC100144603,ADM2,MIOX,KLHDC7B,CHKB,TYMP	ODF3B	160	1
3_C42B_ABi_H3K27acvsinput_peak_14703_lociStitched	chr17	21179303	21193482	3	1554	11748.7	1786.55	MAP2K3	C17orf103	MAP2K3	161	1
3_C42B_ABi_H3K27acvsinput_peak_30858_lociStitched	chr7	73149401	73163229	3	1241	11233.9	1356.53	WBSCR26,ABHD11	ABHD11,STX1A,CLDN3,MIR4284	ABHD11	162	1
6_C42B_ABi_H3K27acvsinput_peak_20819_lociStitched	chr2	219134214	219157306	6	5969	11878.5	2032.1	PNKD,AAMP,TMBIM1	GPBAR1,PNKD	PNKD	163	1
5_C42B_ABi_H3K27acvsinput_peak_15863_lociStitched	chr17	73014912	73043820	5	2135	12933.4	3116.28	KCTD2,ATP5H,ICT1	ATP5H,C17orf28,SLC16A5,CDR2L	ATP5H	164	1
3_C42B_ABi_H3K27acvsinput_peak_25091_lociStitched	chr3	126107714	126119409	3	2256	11748.8	1940.2	CCDC37	KLF15	CCDC37	165	1
6_C42B_ABi_H3K27acvsinput_peak_23337_lociStitched	chr22	37574578	37596135	6	2981	12257.3	2457.5	C1QTNF6	IL2RB,SSTR3,C1QTNF6,RAC2	C1QTNF6	166	1
3_C42B_ABi_H3K27acvsinput_peak_7489_lociStitched	chr12	6421094	6434598	3	2662	11279.9	1490.84	PLEKHG6	SCNN1A,TNFRSF1A	PLEKHG6	167	1
6_C42B_ABi_H3K27acvsinput_peak_34239_lociStitched	chr9	130737018	130753424	6	5870	11731.9	2008.09	FAM102A	PIP5KL1,FAM102A,DPM2	FAM102A	168	1
5_C42B_ABi_H3K27acvsinput_peak_15133_lociStitched	chr17	40713581	40729701	5	2577	11390.4	1702.27	COASY,PSMC3IP,MLX	FAM134C,COASY,TUBG1,NAGLU,MLX,HSD17B1	MLX	169	1
2_C42B_ABi_H3K27acvsinput_peak_17176_lociStitched	chr19	1862595	1871907	2	538	10665	1137.93	KLF16	REXO1,LOC100288123,ADAT3,SCAMP4,MIR1909,FAM108A1	KLF16	170	1
2_C42B_ABi_H3K27acvsinput_peak_9268_lociStitched	chr13	28193308	28196429	2	707	9920.41	421.335	LNX2,POLR1D		LNX2	171	1
3_C42B_ABi_H3K27acvsinput_peak_25156_lociStitched	chr3	128052875	128063751	3	2266	11383.9	1893.51	EEFSEC	MIR1280	MIR1280	172	1
6_C42B_ABi_H3K27acvsinput_peak_14728_lociStitched	chr17	26645412	26685146	6	4047	14351.9	4867.41	TMEM97,TMEM199,POLDIP2,TNFAIP1,IFT20	FLJ40504,SEBOX,SARM1,SLC46A1,VTN	TNFAIP1	173	1
5_C42B_ABi_H3K27acvsinput_peak_21515_lociStitched	chr20	30191465	30198995	5	4405	10486.3	1016.55	ID1,MIR3193	COX4I2	MIR3193	174	1
7_C42B_ABi_H3K27acvsinput_peak_16083_lociStitched	chr17	76997066	77006459	7	4403	10442.2	976.872	CANT1	LGALS3BP,C1QTNF1	CANT1	175	1
10_C42B_ABi_H3K27acvsinput_peak_12581_lociStitched	chr16	3013376	3031011	10	6453	10655.1	1234.45	PAQR4,PKMYT1,KREMEN2	CLDN9,CLDN6,THOC6,PKMYT1,TNFRSF12A,LOC283875,HCFC1R1	PAQR4	176	1
3_C42B_ABi_H3K27acvsinput_peak_317_lociStitched	chr1	9221490	9226472	3	4396	9929.13	513.644		MIR34A,GPR157	MIR34A	177	1
4_C42B_ABi_H3K27acvsinput_peak_14171_lociStitched	chr17	2858338	2879371	4	1890	11273.7	1899.28	RAP1GAP2		OR1D5	178	1
3_C42B_ABi_H3K27acvsinput_peak_4921_lociStitched	chr10	104153659	104170405	3	3864	11365.5	2048.04	NFKB2,PSD	FBXL15,CUEDC2,C10orf95,MIR146B	NFKB2	179	1
7_C42B_ABi_H3K27acvsinput_peak_13886_lociStitched	chr16	87413181	87426761	7	4650	10471.5	1201.83	FBXO31,MAP1LC3B		FBXO31	180	1
8_C42B_ABi_H3K27acvsinput_peak_16290_lociStitched	chr17	80195832	80207227	8	4216	10726.1	1536.05	SLC16A3,CSNK1D	CCDC57,CSNK1D	SLC16A3	181	1
8_C42B_ABi_H3K27acvsinput_peak_5212_lociStitched	chr10	126417352	126433418	8	5100	10762.6	1606.6	FAM53B	METTL10	FAM53B	182	1
4_C42B_ABi_H3K27acvsinput_peak_18429_lociStitched	chr19	39894673	39903532	4	1553	10065.6	910.705	ZFP36	PLEKHG2,SUPT5H,RPS16,MED29,PAF1	ZFP36	183	1
4_C42B_ABi_H3K27acvsinput_peak_7956_lociStitched	chr12	52426902	52439979	4	3171	11073.6	1924.93		C12orf44,NR4A1,GRASP	NR4A1	184	1
7_C42B_ABi_H3K27acvsinput_peak_12266_lociStitched	chr15	99318523	99345724	7	2908	12534.2	3411.01	IGF1R		IGF1R	185	1
3_C42B_ABi_H3K27acvsinput_peak_7876_lociStitched	chr12	49448431	49464159	3	2705	10625.8	1508.32	MLL2,RHEBL1	PRKAG1,LMBR1L,DHH	MLL2	186	1
4_C42B_ABi_H3K27acvsinput_peak_4651_lociStitched	chr10	81100562	81108183	4	2120	9982.75	871.842	PPIF		PPIF	187	1
3_C42B_ABi_H3K27acvsinput_peak_19134_lociStitched	chr2	8817867	8826027	3	4230	9592.08	487.152	ID2		ID2	188	1
4_C42B_ABi_H3K27acvsinput_peak_7552_lociStitched	chr12	7076499	7088583	4	1802	10478	1383.62	EMG1,SCARNA12,PHB2,LPCAT3	C12orf57,PTPN6,ATN1,MIR141,MIR200C	EMG1	189	1
6_C42B_ABi_H3K27acvsinput_peak_18874_lociStitched	chr19	51388861	51410449	6	2050	11417.9	2383.32	KLK4,KLKP1	KLK2,KLK5,KLK3	KLKP1	190	1
5_C42B_ABi_H3K27acvsinput_peak_28604_lociStitched	chr5	176946928	176967801	5	2790	11440.5	2421.27	FAM193B	DOK3,DBN1,PDLIM7,DDX41,FAM193B	DDX41	191	1
5_C42B_ABi_H3K27acvsinput_peak_17138_lociStitched	chr19	1383569	1396693	5	4191	10450.6	1450.2	NDUFS7	GAMT,MUM1,RPS15,DAZAP1	NDUFS7	192	1
3_C42B_ABi_H3K27acvsinput_peak_18783_lociStitched	chr19	50141485	50146132	3	1364	9407.39	409.865	SCAF1,RRAS	CPT1C,C19orf76,PRMT1,IRF3,BCL2L12,PRR12	RRAS	193	1
2_C42B_ABi_H3K27acvsinput_peak_28033_lociStitched	chr5	137877903	137882579	2	1251	9469.37	492.383	ETF1	HSPA9,SNORD63	ETF1	194	1
6_C42B_ABi_H3K27acvsinput_peak_14031_lociStitched	chr16	89753109	89785799	6	2698	12376.4	3409.57	LOC100128881,SPATA2L,C16orf7,CDK10	ZNF276,C16orf55,CDK10,CHMP1A	SPATA2L	195	1
4_C42B_ABi_H3K27acvsinput_peak_17411_lociStitched	chr19	5679658	5692733	4	1794	10415.5	1468.32	RPL36,HSD11B1L,C19orf70,LONP1	TMEM146	RPL36	196	1
5_C42B_ABi_H3K27acvsinput_peak_12593_lociStitched	chr16	3059898	3087080	5	4995	11555.1	2612.19	HCFC1R1,CLDN6,TNFRSF12A,THOC6,CCDC64B,CLDN9	IL32,KREMEN2,PKMYT1,MMP25,PAQR4,LOC283875,HCFC1R1	THOC6	197	1
6_C42B_ABi_H3K27acvsinput_peak_34591_lociStitched	chr9	139690401	139703492	6	3270	10492.4	1582.7	C9orf86,KIAA1984,LOC100131193	TMEM141,MIR4292,C9orf172,LOC100128593,PHPT1,LCN8,MAMDC4,LCN6,C9orf86,LCN15	C9orf86	198	1
4_C42B_ABi_H3K27acvsinput_peak_22691_lociStitched	chr21	46925299	46937021	4	1771	9895.71	1005.75	COL18A1,SLC19A1		SLC19A1	199	1
9_C42B_ABi_H3K27acvsinput_peak_14139_lociStitched	chr17	1916589	1953749	9	3745	12838.8	3983.55	OVCA2,DPH1,RTN4RL1,MIR212,MIR132	HIC1	DPH1	200	1
2_C42B_ABi_H3K27acvsinput_peak_25740_lociStitched	chr3	183892648	183904668	2	1597	10525.9	1724.87	AP2M1,ABCF3	VWA5B2,EIF2B5,AP2M1,DVL3	ABCF3	201	1
2_C42B_ABi_H3K27acvsinput_peak_3165_lociStitched	chr1	204379391	204388915	2	765	9764	994.306	PPP1R15B	LOC127841	PPP1R15B	202	1
3_C42B_ABi_H3K27acvsinput_peak_11262_lociStitched	chr15	44083612	44089651	3	1573	9493.31	758.498	SERF2,MIR1282,SERINC4	CATSPER2P1,MFAP1,WDR76,C15orf63,PDIA3,ELL3	MIR1282	203	1
8_C42B_ABi_H3K27acvsinput_peak_13559_lociStitched	chr16	70719109	70743718	8	4705	10936.2	2202.51	VAC14,MTSS1L	LOC100130894	MTSS1L	204	1
10_C42B_ABi_H3K27acvsinput_peak_13061_lociStitched	chr16	30365086	30382817	10	4487	10163.4	1446.85	CD2BP2,TBC1D10B	ZNF48,LOC595101,SEPT1,MYLPF,ZNF771	CD2BP2	205	1
4_C42B_ABi_H3K27acvsinput_peak_8366_lociStitched	chr12	81771117	81780329	4	1575	9724.19	1032.67	PPFIA2		ACSS3	206	1
7_C42B_ABi_H3K27acvsinput_peak_741_lociStitched	chr1	24104285	24128204	7	4811	9414.52	763.016	GALE,LYPLA2,C1orf128	HMGCL,TCEB3	LYPLA2	207	1
9_C42B_ABi_H3K27acvsinput_peak_12480_lociStitched	chr16	1819422	1833353	9	5518	9687.62	1049	MRPS34,NME3,MAPK8IP3,EME2,NUBP2,SPSB3	IGFALS,FAHD1,MIR3177,HAGH	EME2	208	1
2_C42B_ABi_H3K27acvsinput_peak_6857_lociStitched	chr11	75479084	75485031	2	2277	9353.44	716.614	DGAT2	UVRAG	DGAT2	209	1
3_C42B_ABi_H3K27acvsinput_peak_931_lociStitched	chr1	28836844	28851553	3	1388	10003.6	1367.94	RCC1,SNHG3	TRNAU1AP,SNHG3	RCC1	210	1
6_C42B_ABi_H3K27acvsinput_peak_17508_lociStitched	chr19	7968745	7994516	6	3798	11852.1	3241.99	CTXN1,SNAPC2,LOC645781,TIMM44,MAP2K7	LRRC8E,FLJ22184,LOC388499	LOC645781	211	1
1_C42B_ABi_H3K27acvsinput_peak_32831_lociStitched	chr8	126442608	126447023	1	4416	9046.33	487.416	TRIB1		TRIB1	212	1
3_C42B_ABi_H3K27acvsinput_peak_18442_lociStitched	chr19	40316166	40337458	3	2342	11129.3	2591.24	FBL,DYRK1B	LEUTX	DYRK1B	213	1
8_C42B_ABi_H3K27acvsinput_peak_16430_lociStitched	chr18	6761443	6780881	8	2736	10521.8	2011.83			ARHGAP28	214	1
8_C42B_ABi_H3K27acvsinput_peak_31791_lociStitched	chr7	150923719	150949286	8	4028	12556	4072.82	ABCF2,CHPF2,SMARCD3,MIR671	ASB10	MIR671	215	1
6_C42B_ABi_H3K27acvsinput_peak_34452_lociStitched	chr9	135994079	136011038	6	3933	10356.9	1985.9	RALGDS	CELP,GBGT1	RALGDS	216	1
9_C42B_ABi_H3K27acvsinput_peak_21520_lociStitched	chr20	30254197	30272732	9	3384	10440.8	2070.36	BCL2L1	COX4I2	COX4I2	217	1
4_C42B_ABi_H3K27acvsinput_peak_22151_lociStitched	chr20	61273254	61281867	4	2867	9494.97	1145.53	SLCO4A1	LOC100127888	SLCO4A1	218	1
5_C42B_ABi_H3K27acvsinput_peak_5562_lociStitched	chr11	6624460	6651698	5	1889	11306.5	2985.28	TPP1,ILK,RRP8,TAF10,DCHS1		TPP1	219	1
3_C42B_ABi_H3K27acvsinput_peak_2692_lociStitched	chr1	161129112	161147759	3	2426	11012.9	2696.36	USP21,PPOX,B4GALT3	NDUFS2,DEDD,NIT1,PPOX,FCER1G,TOMM40L,APOA2,PFDN2,ADAMTS4,UFC1	PPOX	220	1
8_C42B_ABi_H3K27acvsinput_peak_34873_lociStitched	chrX	39942687	39963967	8	3019	9424.91	1123.58	BCOR		BCOR	221	1
5_C42B_ABi_H3K27acvsinput_peak_25451_lociStitched	chr3	153935637	153960829	5	1388	12145.1	3854.38	ARHGEF26		DHX36	222	1
3_C42B_ABi_H3K27acvsinput_peak_5547_lociStitched	chr11	6494790	6503134	3	1202	9488.8	1199.87	ARFIP2,FXC1,TRIM3	DNHD1,HPX	ARFIP2	223	1
5_C42B_ABi_H3K27acvsinput_peak_31956_lociStitched	chr8	11706488	11726110	5	1643	9836.51	1550.14	CTSB	FDFT1	CTSB	224	1
2_C42B_ABi_H3K27acvsinput_peak_33226_lociStitched	chr8	146014404	146024551	2	1183	9311.9	1084.71	RPL8,ZNF517	ZNF34,ZNF7,ZNF251	RPL8	225	1
2_C42B_ABi_H3K27acvsinput_peak_17529_lociStitched	chr19	8375739	8387292	2	2372	9316.34	1132.19	NDUFA7,RPS28	CD320,ANGPTL4,KANK3	NDUFA7	226	1
2_C42B_ABi_H3K27acvsinput_peak_24131_lociStitched	chr3	23846990	23850394	2	2217	8513.74	340.06	UBE2E1	UBE2E1	UBE2E1	227	1
7_C42B_ABi_H3K27acvsinput_peak_10669_lociStitched	chr14	93110371	93126878	7	3440	10321.8	2261.46	RIN3		LGMN	228	1
4_C42B_ABi_H3K27acvsinput_peak_33479_lociStitched	chr9	35828797	35843706	4	2017	9579.03	1555.01	TMEM8B	HINT2,SPAG8,LOC92973,NPR2,C9orf128,OR13J1	TMEM8B	229	1
5_C42B_ABi_H3K27acvsinput_peak_22771_lociStitched	chr22	19158685	19164190	5	3856	8542.11	535.636	SLC25A1	TSSK2,GSC2,DGCR14,DGCR2	SLC25A1	230	1
7_C42B_ABi_H3K27acvsinput_peak_796_lociStitched	chr1	26126432	26149828	7	5335	8988.74	987.311	FAM54B,SEPN1,LOC646471	PAQR7,C1orf135,FAM54B	FAM54B	231	1
5_C42B_ABi_H3K27acvsinput_peak_871_lociStitched	chr1	27469821	27488820	5	2573	9784.49	1814.4	SLC9A1		SLC9A1	232	1
6_C42B_ABi_H3K27acvsinput_peak_22215_lociStitched	chr20	62514862	62523352	6	4114	9098.73	1135.96	TPD52L2	MIR1914,C20orf135,DNAJC5,MIR941-3,MIR941-1,MIR941-2	DNAJC5	233	1
5_C42B_ABi_H3K27acvsinput_peak_13499_lociStitched	chr16	68774188	68790843	5	1626	9534.99	1582.22	CDH1		CDH1	234	1
4_C42B_ABi_H3K27acvsinput_peak_21156_lociStitched	chr2	241497523	241506451	4	1130	8586.06	678.528	DUSP28	CAPN10,GPR35,ANKMY1,RNPEPL1	DUSP28	235	1
9_C42B_ABi_H3K27acvsinput_peak_35414_lociStitched	chrX	152953386	152974489	9	3805	8707.1	820.907	BCAP31,SLC6A8	DUSP9,ABCD1,PNCK,SLC6A8	SLC6A8	236	1
6_C42B_ABi_H3K27acvsinput_peak_13028_lociStitched	chr16	29795188	29817352	6	2164	9727.78	1852.91	KIF22	PRRT2,MVP,C16orf53,ZG16,C16orf54,MAZ	KIF22	237	1
3_C42B_ABi_H3K27acvsinput_peak_13647_lociStitched	chr16	75129850	75150852	3	1637	9946.55	2081.3	LDHD,ZNRF1	ZFP1	LDHD	238	1
6_C42B_ABi_H3K27acvsinput_peak_5251_lociStitched	chr10	126804397	126825007	6	2341	10851.2	2990.51	CTBP2		CTBP2	239	1
4_C42B_ABi_H3K27acvsinput_peak_17571_lociStitched	chr19	10216952	10230625	4	2627	9515.04	1662.64	EIF3G,SNORD105,P2RY11,SNORD105B,PPAN-P2RY11,PPAN	ANGPTL6,C19orf66	P2RY11	240	1
1_C42B_ABi_H3K27acvsinput_peak_23547_lociStitched	chr22	41864209	41865825	1	1617	8052.85	210.565	ACO2,PHF5A	TOB2	ACO2	241	1
3_C42B_ABi_H3K27acvsinput_peak_15891_lociStitched	chr17	73543010	73560773	3	1110	9758.99	1932.61	LLGL2	TSEN54,MYO15B,CASKIN2	LLGL2	242	1
2_C42B_ABi_H3K27acvsinput_peak_13209_lociStitched	chr16	53124383	53136188	2	1744	8537.38	768.505	CHD9		CHD9	243	1
3_C42B_ABi_H3K27acvsinput_peak_34186_lociStitched	chr9	130206828	130215668	3	723	8930.17	1161.58	SNORA65,LRSAM1,RPL12,ZNF79	LRSAM1,SLC2A8	SNORA65	244	1
9_C42B_ABi_H3K27acvsinput_peak_19890_lociStitched	chr2	85803983	85839215	9	3873	10618.9	2906.64	VAMP8,C2orf68,TMEM150A,RNF181,VAMP5	GGCX,USP39,TMEM150A,MAT2A	RNF181	245	1
5_C42B_ABi_H3K27acvsinput_peak_5521_lociStitched	chr11	3818010	3838805	5	2834	9688.39	2039.99	PGAP2,NUP98	STIM1,PGAP2,NUP98,RHOG	PGAP2	246	1
8_C42B_ABi_H3K27acvsinput_peak_3093_lociStitched	chr1	201976448	201984120	8	3028	8521.29	909.132	ELF3	RNPEP,ELF3	ELF3	247	1
2_C42B_ABi_H3K27acvsinput_peak_6778_lociStitched	chr11	72524437	72533140	2	2084	8848.34	1247.14	ATG16L2	STARD10	ATG16L2	248	1
3_C42B_ABi_H3K27acvsinput_peak_31775_lociStitched	chr7	150757046	150778039	3	2148	10397.8	2842.45	FASTK,SLC4A2	AGAP3,ATG9B,ACCN3,ABCB8,CDK5,TMUB1	FASTK	249	1
5_C42B_ABi_H3K27acvsinput_peak_16027_lociStitched	chr17	76122794	76138774	5	1847	9381.86	1831.31	TMC8,TMC6	C17orf99,AFMID,SYNGR2,TK1	TMC6	250	1
3_C42B_ABi_H3K27acvsinput_peak_34031_lociStitched	chr9	116340764	116365251	3	2083	10277.2	2818.45	RGS3		RGS3	251	1
9_C42B_ABi_H3K27acvsinput_peak_8853_lociStitched	chr12	120694667	120703558	9	4005	8468.68	1015.35	PXN	PXN,SIRT4	PXN	252	1
4_C42B_ABi_H3K27acvsinput_peak_23534_lociStitched	chr22	41805957	41811555	4	1691	8047.12	604.024		TEF,TOB2	TEF	253	1
1_C42B_ABi_H3K27acvsinput_peak_2549_lociStitched	chr1	155050540	155056474	1	5935	8012.68	608.235	EFNA3	DCST2,EFNA4,ADAM15,DCST1,EFNA1	EFNA3	254	1
6_C42B_ABi_H3K27acvsinput_peak_6654_lociStitched	chr11	67771273	67806700	6	3328	11510.2	4120.16	TCIRG1,ALDH3B1,NDUFS8,UNC93B1	TCIRG1	NDUFS8	255	1
5_C42B_ABi_H3K27acvsinput_peak_14195_lociStitched	chr17	3564342	3572553	5	2250	8440.09	1055.93	TAX1BP3,TMEM93,CTNS	SHPK,P2RX5	TAX1BP3	256	1
2_C42B_ABi_H3K27acvsinput_peak_18433_lociStitched	chr19	39923244	39927494	2	3652	7748.18	380.8	RPS16	PLEKHG2,SUPT5H,TIMM50,MED29,ZFP36,PAF1	RPS16	257	1
6_C42B_ABi_H3K27acvsinput_peak_17519_lociStitched	chr19	8052072	8071080	6	3168	9407.06	2058.57	ELAVL1	TIMM44,CCL25	ELAVL1	258	1
4_C42B_ABi_H3K27acvsinput_peak_17106_lociStitched	chr19	1205202	1215758	4	3153	8213.62	867.703	STK11	ATP5D,SBNO2,C19orf26,MIDN	STK11	259	1
4_C42B_ABi_H3K27acvsinput_peak_33073_lociStitched	chr8	144349086	144363875	4	2094	9175.1	1829.4	GLI4	ZFP41,ZNF696	GLI4	260	1
2_C42B_ABi_H3K27acvsinput_peak_19389_lociStitched	chr2	27432401	27440894	2	1879	7896.79	593.661	C2orf28,SLC5A6,CAD	SLC30A3	C2orf28	261	1
4_C42B_ABi_H3K27acvsinput_peak_34561_lociStitched	chr9	139293817	139305688	4	3102	8372.62	1102.82	PMPCA,SDCCAG3	INPP5E,DNLZ,GPSM1,CARD9,SNAPC4,SDCCAG3	SDCCAG3	262	1
4_C42B_ABi_H3K27acvsinput_peak_33544_lociStitched	chr9	38021723	38034321	4	1468	8445.7	1180.43	SHB		SHB	263	1
4_C42B_ABi_H3K27acvsinput_peak_5622_lociStitched	chr11	9587681	9596591	4	3099	8271.15	1014.85	WEE1		WEE1	264	1
4_C42B_ABi_H3K27acvsinput_peak_12377_lociStitched	chr16	420953	438556	4	1731	8451.2	1230.45	LOC100134368,TMEM8A	DECR2,RAB11FIP3,AXIN1,NME4,MRPL28	TMEM8A	265	1
2_C42B_ABi_H3K27acvsinput_peak_34331_lociStitched	chr9	131900458	131904298	2	1930	7555.2	335.232	PPP2R4	CRAT,IER5L	PPP2R4	266	1
5_C42B_ABi_H3K27acvsinput_peak_5855_lociStitched	chr11	34667695	34681558	5	2011	8606.15	1391.85	EHF		EHF	267	1
5_C42B_ABi_H3K27acvsinput_peak_22940_lociStitched	chr22	24234940	24240878	5	2139	8029.36	820.038	MIF	SLC2A11	MIF	268	1
2_C42B_ABi_H3K27acvsinput_peak_70_lociStitched	chr1	1287025	1296056	2	1115	8552.36	1348.33	MXRA8	AURKAIP1,GLTPD1,MRPL20,PUSL1,DVL1,LOC148413,CPSF3L,TAS1R3,CCNL2,ACAP3	MXRA8	269	1
4_C42B_ABi_H3K27acvsinput_peak_29270_lociStitched	chr6	41682425	41703311	4	2879	8935.03	1741.89	TFEB	FRS3,PRICKLE4,PGC	TFEB	270	1
2_C42B_ABi_H3K27acvsinput_peak_8734_lociStitched	chr12	113622173	113623965	2	1572	7371.03	196.403	C12orf52,DDX54	IQCD,DDX54,RASAL1,TPCN1,CCDC42B	DDX54	271	1
2_C42B_ABi_H3K27acvsinput_peak_14101_lociStitched	chr17	1386191	1395282	2	1478	8495.54	1321.83	MYO1C	LOC100306951,INPP5K,CRK	MYO1C	272	1
2_C42B_ABi_H3K27acvsinput_peak_22922_lociStitched	chr22	23862816	23865131	2	2176	7438.56	274.096			IGLL1	273	1
4_C42B_ABi_H3K27acvsinput_peak_6268_lociStitched	chr11	62379334	62391135	4	2211	8196.97	1070.35	EML3,ROM1,B3GAT3	C11orf83,INTS5,MTA2,GANAB,EEF1G,C11orf48,METTL12,SNORA57,TUT1	B3GAT3	274	1
6_C42B_ABi_H3K27acvsinput_peak_29710_lociStitched	chr6	109776435	109804516	6	3139	9199.34	2111.69	MICAL1,ZBTB24	PPIL6,MICAL1,SMPD2	MICAL1	275	1
4_C42B_ABi_H3K27acvsinput_peak_17438_lociStitched	chr19	6233369	6242418	4	2090	7895.25	843.367	MLLT1		MLLT1	276	1
3_C42B_ABi_H3K27acvsinput_peak_22806_lociStitched	chr22	19923183	19930773	3	2618	7907.26	859.947	COMT,TXNRD2	COMT	COMT	277	1
1_C42B_ABi_H3K27acvsinput_peak_8725_lociStitched	chr12	112856032	112857645	1	1614	7250.6	206.948	PTPN11	C12orf51,RPL6	PTPN11	278	1
3_C42B_ABi_H3K27acvsinput_peak_17312_lociStitched	chr19	3968133	3983303	3	2976	8712.13	1685.39	EEF2,DAPK3,SNORD37	PIAS4,MIR637,ITGB1BP3	DAPK3	279	1
3_C42B_ABi_H3K27acvsinput_peak_12158_lociStitched	chr15	90771715	90777841	3	1107	7667.91	643.843	CIB1,SEMA4B,C15orf58	TTLL13,NGRN	CIB1	280	1
8_C42B_ABi_H3K27acvsinput_peak_3500_lociStitched	chr1	226065283	226086053	8	4857	9236.42	2222.39	LEFTY1,TMEM63A	PYCR2,LEFTY2	LEFTY1	281	1
5_C42B_ABi_H3K27acvsinput_peak_14942_lociStitched	chr17	36740108	36748761	5	4176	8243.71	1259.88	SRCIN1		SRCIN1	282	1
7_C42B_ABi_H3K27acvsinput_peak_22803_lociStitched	chr22	19831520	19841469	7	4832	8327.31	1344.11	GNB1L,C22orf29		C22orf29	283	1
5_C42B_ABi_H3K27acvsinput_peak_8033_lociStitched	chr12	53876438	53891931	5	3072	8669.88	1691.84	MAP3K12	TARBP2,PRR13,PCBP2,NPFF	MAP3K12	284	1
2_C42B_ABi_H3K27acvsinput_peak_16280_lociStitched	chr17	80170305	80176100	2	3185	7436.14	464.759	CCDC57	SLC16A3	CCDC57	285	1
6_C42B_ABi_H3K27acvsinput_peak_22824_lociStitched	chr22	20094788	20105827	6	2821	8006.59	1042.08	DGCR8,TRMT2A,RANBP1	TRMT2A,ZDHHC8,MIR3618,DGCR8,MIR1306	TRMT2A	286	1
4_C42B_ABi_H3K27acvsinput_peak_27069_lociStitched	chr5	1103293	1112445	4	3458	7859.74	916.115	SLC12A7		SLC12A7	287	1
8_C42B_ABi_H3K27acvsinput_peak_15048_lociStitched	chr17	38463611	38474914	8	4509	8346.14	1402.7	RARA	RARA,CDC6,GJD3	RARA	288	1
4_C42B_ABi_H3K27acvsinput_peak_11158_lociStitched	chr15	41046950	41069107	4	3211	9879.81	2942.45	GCHFR,C15orf62,DNAJC17,FAM82A2	ZFYVE19	GCHFR	289	1
4_C42B_ABi_H3K27acvsinput_peak_15485_lociStitched	chr17	55166297	55182796	4	1230	8982.06	2073.92	AKAP1	RNF126P1	AKAP1	290	1
8_C42B_ABi_H3K27acvsinput_peak_18605_lociStitched	chr19	45942946	45973156	8	4112	7969.4	1096.62	FOSB	PPM1N,FOSB,ERCC1,PPP1R13L,RTN2,CD3EAP,VASP	FOSB	291	1
3_C42B_ABi_H3K27acvsinput_peak_11912_lociStitched	chr15	79221786	79237393	3	1360	8707.15	1874.4	CTSH		CTSH	292	1
5_C42B_ABi_H3K27acvsinput_peak_4673_lociStitched	chr10	82217505	82226195	5	2999	8016.52	1192.27	TSPAN14	C10orf58	TSPAN14	293	1
6_C42B_ABi_H3K27acvsinput_peak_7981_lociStitched	chr12	52622702	52643013	6	4213	9079.02	2258.58	KRT7	KRT80,LOC283404,KRT81	KRT7	294	1
5_C42B_ABi_H3K27acvsinput_peak_64_lociStitched	chr1	1255141	1266546	5	1979	8007.45	1190.68	GLTPD1,CPSF3L	SCNN1D,UBE2J2,AURKAIP1,TAS1R3,PUSL1,MXRA8,DVL1,ACAP3	GLTPD1	295	1
4_C42B_ABi_H3K27acvsinput_peak_17160_lociStitched	chr19	1471825	1491840	4	3056	8718.53	1905.43	REEP6,PCSK4,C19orf25,APC2	ADAMTSL5,RPS15,PLK5P	C19orf25	296	1
5_C42B_ABi_H3K27acvsinput_peak_7973_lociStitched	chr12	52537198	52546415	5	3461	8047.36	1236.92		KRT80	KRT80	297	1
4_C42B_ABi_H3K27acvsinput_peak_8130_lociStitched	chr12	56685097	56696172	4	1018	7825.6	1033.3	CS	CNPY2,COQ10A,IL23A,PAN2,ANKRD52	CS	298	1
4_C42B_ABi_H3K27acvsinput_peak_24052_lociStitched	chr3	13454611	13462396	4	2480	7578.7	788.62	NUP210		NUP210	299	1
4_C42B_ABi_H3K27acvsinput_peak_9114_lociStitched	chr12	133069051	133083973	4	1161	9029.3	2251.73	FBRSL1		FBRSL1	300	1
3_C42B_ABi_H3K27acvsinput_peak_18361_lociStitched	chr19	39172508	39177231	3	856	7450.06	695.698	ACTN4		ACTN4	301	1
3_C42B_ABi_H3K27acvsinput_peak_17994_lociStitched	chr19	18473372	18479764	3	623	7159.68	405.892	PGPEP1	LSM4,GDF15,LRRC25,MIR3189	GDF15	302	1
2_C42B_ABi_H3K27acvsinput_peak_24502_lociStitched	chr3	49756735	49763016	2	592	7795.35	1049.56	AMIGO3,GMPPB,IP6K1,RNF123	MST1,GMPPB,APEH	GMPPB	303	1
6_C42B_ABi_H3K27acvsinput_peak_15797_lociStitched	chr17	71275041	71290187	6	3571	8610.5	1875.07	CDC42EP4	C17orf80,FAM104A,CPSF4L	CPSF4L	304	1
4_C42B_ABi_H3K27acvsinput_peak_5406_lociStitched	chr11	560220	569551	4	2079	7801.65	1103.86	RASSF7,C11orf35,MIR210	IRF7,LRRC56,PHRF1,RASSF7,LOC143666,HRAS	MIR210	305	1
1_C42B_ABi_H3K27acvsinput_peak_8713_lociStitched	chr12	112279310	112280796	1	1487	6971.57	274.316	MAPKAPK5,C12orf47		MAPKAPK5	306	1
7_C42B_ABi_H3K27acvsinput_peak_21777_lociStitched	chr20	39762817	39775184	7	3341	8287.13	1604	PLCG1	PLCG1	PLCG1	307	1
7_C42B_ABi_H3K27acvsinput_peak_28301_lociStitched	chr5	149875591	149888766	7	3712	8432	1749.64	NDST1	RPS14	NDST1	308	1
6_C42B_ABi_H3K27acvsinput_peak_6870_lociStitched	chr11	76496391	76510453	6	2112	8608.76	1932.12	TSKU		TSKU	309	1
4_C42B_ABi_H3K27acvsinput_peak_2431_lociStitched	chr1	151802685	151811483	4	1861	7769.51	1093.59	LOC100132111,C2CD4D,RORC	TDRKH,RORC,LINGO4,THEM5	RORC	310	1
3_C42B_ABi_H3K27acvsinput_peak_843_lociStitched	chr1	27100166	27115702	3	1355	8448.48	1791.3	ARID1A,PIGV	ZDHHC18	PIGV	311	1
3_C42B_ABi_H3K27acvsinput_peak_18568_lociStitched	chr19	45243743	45256874	3	845	7692.14	1039.98	BCL3	CEACAM16,CBLC	BCL3	312	1
3_C42B_ABi_H3K27acvsinput_peak_23128_lociStitched	chr22	30193239	30198171	3	1227	7330.43	689.494	ASCC2	UQCR10,ZMAT5	UQCR10	313	1
5_C42B_ABi_H3K27acvsinput_peak_28234_lociStitched	chr5	148344865	148359397	5	4874	8287.6	1675.54			SH3TC2	314	1
5_C42B_ABi_H3K27acvsinput_peak_1171_lociStitched	chr1	36758938	36772577	5	2274	7977.45	1366.63	THRAP3,C1orf113	C1orf113,FAM176B	C1orf113	315	1
3_C42B_ABi_H3K27acvsinput_peak_14754_lociStitched	chr17	27037693	27050727	3	1189	8078.47	1481.97	SNORD42B,RPL23A,SNORD4A,SNORD4B,RAB34,SNORD42A,PROCA1	RAB34,SUPT6H,NEK8,TLCD1,TRAF4,SDF2	RAB34	316	1
3_C42B_ABi_H3K27acvsinput_peak_8994_lociStitched	chr12	123450620	123466214	3	1958	8657.79	2088.04	ABCB9,ARL6IP4,OGFOD2	ABCB9,ARL6IP4,MIR4304	OGFOD2	317	1
7_C42B_ABi_H3K27acvsinput_peak_24378_lociStitched	chr3	47017463	47024473	7	4556	7094.82	530.657	CCDC12,NBEAL2	NRADDP	NBEAL2	318	1
2_C42B_ABi_H3K27acvsinput_peak_23618_lociStitched	chr22	43196880	43207077	2	402	7322.47	762.736	ARFGAP3		ARFGAP3	319	1
3_C42B_ABi_H3K27acvsinput_peak_21628_lociStitched	chr20	32883864	32891859	3	768	7416.16	865.059	AHCY	ASIP	AHCY	320	1
3_C42B_ABi_H3K27acvsinput_peak_3335_lociStitched	chr1	212731603	212740095	3	2236	7738.76	1194.82	ATF3	ATF3	ATF3	321	1
2_C42B_ABi_H3K27acvsinput_peak_4121_lociStitched	chr10	33246303	33247951	2	1548	6723.02	220.832	ITGB1	ITGB1	ITGB1	322	1
3_C42B_ABi_H3K27acvsinput_peak_3598_lociStitched	chr1	228352829	228362629	3	1116	7568.54	1067.22	C1orf69	GUK1,GJC2,OBSCN	C1orf69	323	1
1_C42B_ABi_H3K27acvsinput_peak_22037_lociStitched	chr20	52824310	52825170	1	861	6589.84	108.532	PFDN4	CYP24A1	PFDN4	324	1
7_C42B_ABi_H3K27acvsinput_peak_29109_lociStitched	chr6	34503180	34516756	7	2662	7620.21	1145.81	SPDEF		SPDEF	325	1
2_C42B_ABi_H3K27acvsinput_peak_17058_lociStitched	chr19	658867	663272	2	1950	7137.86	669.12	RNF126	POLRMT,FSTL3,PRSSL1,PALM,FGF22	RNF126	326	1
4_C42B_ABi_H3K27acvsinput_peak_4579_lociStitched	chr10	79650496	79669767	4	3106	8797.21	2378.04	DLG5	LOC100128292	DLG5	327	1
3_C42B_ABi_H3K27acvsinput_peak_10439_lociStitched	chr14	75530451	75537768	3	907	6984.81	570.726	FAM164C,ACYP1	ACYP1,MLH3	FAM164C	328	1
4_C42B_ABi_H3K27acvsinput_peak_12260_lociStitched	chr15	99190606	99197382	4	4017	7070.08	683.021	IGF1R		IGF1R	329	1
7_C42B_ABi_H3K27acvsinput_peak_29276_lociStitched	chr6	41736271	41754262	7	5199	7764.92	1379.91	PRICKLE4,FRS3	PGC,TFEB,TOMM6	FRS3	330	1
6_C42B_ABi_H3K27acvsinput_peak_24297_lociStitched	chr3	42605072	42642846	6	3114	9828.79	3460.1	SS18L2,NKTR,SEC22C		SEC22C	331	1
6_C42B_ABi_H3K27acvsinput_peak_27968_lociStitched	chr5	133889502	133915885	6	1772	9081.03	2728	PHF15		PHF15	332	1
5_C42B_ABi_H3K27acvsinput_peak_4995_lociStitched	chr10	106060439	106072975	5	1951	8076.94	1734.98	ITPRIP	CCDC147,GSTO1,GSTO2	ITPRIP	333	1
4_C42B_ABi_H3K27acvsinput_peak_132_lociStitched	chr1	2125059	2144607	4	1935	8413.46	2076	C1orf86	LOC100128003,SKI	C1orf86	334	1
2_C42B_ABi_H3K27acvsinput_peak_13394_lociStitched	chr16	67277619	67282711	2	2321	6903.22	569.795	FHOD1	PLEKHG4,LRRC29,ELMO3,SLC9A5,TMEM208,MIR328	FHOD1	335	1
5_C42B_ABi_H3K27acvsinput_peak_22632_lociStitched	chr21	45280544	45300022	5	3135	7613.95	1314.77	AGPAT3	LOC284837,AGPAT3	AGPAT3	336	1
4_C42B_ABi_H3K27acvsinput_peak_17802_lociStitched	chr19	13944055	13961292	4	3499	8309.96	2016.73	LOC284454,MIR24-2,MIR23A,MIR27A	MIR181C,ZSWIM4,MIR181D,NANOS3	MIR23A	337	1
3_C42B_ABi_H3K27acvsinput_peak_1412_lociStitched	chr1	44435706	44445514	3	1471	7559.03	1266.21	B4GALT2,ATP6V0B,DPH2	DPH2,SLC6A9,B4GALT2,ARTN,IPO13,CCDC24	ATP6V0B	338	1
5_C42B_ABi_H3K27acvsinput_peak_6242_lociStitched	chr11	62311993	62322411	5	2148	7349.9	1079.3	AHNAK	EEF1G,TUT1,MTA2	AHNAK	339	1
3_C42B_ABi_H3K27acvsinput_peak_5466_lociStitched	chr11	1777228	1785205	3	2873	7063.63	859.123	MOB2,CTSD	LOC402778	CTSD	340	1
3_C42B_ABi_H3K27acvsinput_peak_21444_lociStitched	chr20	23331343	23343381	3	1615	6984.45	786.081	NXT1	GZF1	NXT1	341	1
2_C42B_ABi_H3K27acvsinput_peak_23482_lociStitched	chr22	40390329	40397172	2	2202	7080.45	888.221	FAM83F	TNRC6B	FAM83F	342	1
3_C42B_ABi_H3K27acvsinput_peak_12280_lociStitched	chr15	99484102	99497611	3	1447	7708.24	1541.38	IGF1R		PGPEP1L	343	1
1_C42B_ABi_H3K27acvsinput_peak_22552_lociStitched	chr21	43298617	43300157	1	1541	6234.07	85.316	PRDM15	C2CD2	PRDM15	344	1
3_C42B_ABi_H3K27acvsinput_peak_31214_lociStitched	chr7	100799164	100807496	3	838	7194.68	1049	VGF,AP1S1	SERPINE1,MOGAT3,C7orf52	VGF	345	1
3_C42B_ABi_H3K27acvsinput_peak_14903_lociStitched	chr17	34947724	34958950	3	2817	7600	1460.5	DHRS11,MRM1	GGNBP2	MRM1	346	1
2_C42B_ABi_H3K27acvsinput_peak_31304_lociStitched	chr7	105699441	105711480	2	591	8205.78	2071.91		SYPL1	SYPL1	347	1
3_C42B_ABi_H3K27acvsinput_peak_17366_lociStitched	chr19	4791577	4801567	3	2219	6750.24	641.358	FEM1A	C19orf30,MIR7-3,TICAM1	FEM1A	348	1
4_C42B_ABi_H3K27acvsinput_peak_8194_lociStitched	chr12	58138761	58159510	4	2747	8376.37	2267.87	TSPAN31,CYP27B1,MARCH9,CDK4	AGAP2,LOC100130776,METTL1,TSFM,FAM119B	MARCH9	349	1
1_C42B_ABi_H3K27acvsinput_peak_21247_lociStitched	chr20	632999	634724	1	1726	6241.22	138.69	SRXN1	TCF15,SCRT2	SRXN1	350	1
2_C42B_ABi_H3K27acvsinput_peak_19962_lociStitched	chr2	96809791	96814660	2	4662	6526.41	438.21	DUSP2	ADRA2B,ASTL	DUSP2	351	1
4_C42B_ABi_H3K27acvsinput_peak_31861_lociStitched	chr7	157129123	157144814	4	2991	7778.03	1696.2	DNAJB6		DNAJB6	352	1
4_C42B_ABi_H3K27acvsinput_peak_14388_lociStitched	chr17	8079130	8096079	4	2703	7808.4	1750.83	TMEM107,MIR3676,C17orf59	C17orf44,VAMP2,PER1,AURKB	MIR3676	353	1
3_C42B_ABi_H3K27acvsinput_peak_18044_lociStitched	chr19	18942546	18951356	3	2045	6884.13	835.188	UPF1	COMP	UPF1	354	1
4_C42B_ABi_H3K27acvsinput_peak_27999_lociStitched	chr5	134703380	134723543	4	2150	8595.49	2546.59	H2AFY	H2AFY	H2AFY	355	1
4_C42B_ABi_H3K27acvsinput_peak_13051_lociStitched	chr16	30101483	30108283	4	3323	6709.56	688.84	YPEL3,TBX6	ALDOA,MAPK3,PPP4C,LOC100271831,GDPD3	TBX6	356	1
5_C42B_ABi_H3K27acvsinput_peak_15070_lociStitched	chr17	39680317	39696914	5	2835	8439.57	2421.5	KRT19	KRT35,KRT36,KRT15,KRT9,KRT13,KRT14	KRT19	357	1
1_C42B_ABi_H3K27acvsinput_peak_11513_lociStitched	chr15	63794549	63796649	1	2101	6310.08	315.21		USP3	USP3	358	1
2_C42B_ABi_H3K27acvsinput_peak_22133_lociStitched	chr20	60961404	60963612	2	2136	6253.94	264.96	RPS21	LAMA5,C20orf151,CABLES2	RPS21	359	1
6_C42B_ABi_H3K27acvsinput_peak_441_lociStitched	chr1	10826037	10841411	6	2112	7416.42	1429.78	CASZ1		CASZ1	360	1
3_C42B_ABi_H3K27acvsinput_peak_22982_lociStitched	chr22	24794548	24803633	3	1651	6942.76	957.559	SPECC1L	ADORA2A	ADORA2A	361	1
5_C42B_ABi_H3K27acvsinput_peak_16096_lociStitched	chr17	77768794	77784033	5	2077	7739.89	1755.53	CBX8	CBX2,CBX4	CBX8	362	1
3_C42B_ABi_H3K27acvsinput_peak_12189_lociStitched	chr15	91492567	91500379	3	848	6864.4	883.537	UNC45A,RCCD1	RCCD1,MAN2A2,PRC1,HDDC3	RCCD1	363	1
4_C42B_ABi_H3K27acvsinput_peak_13439_lociStitched	chr16	67693451	67709583	4	2015	7588.49	1609.97	C16orf86,PARD6A,GFOD2,C16orf48,ACD	PARD6A,RLTPR,GFOD2,ACD	C16orf86	364	1
1_C42B_ABi_H3K27acvsinput_peak_13729_lociStitched	chr16	81477861	81481616	1	3756	6215.28	265.103	CMIP	CMIP	CMIP	365	1
7_C42B_ABi_H3K27acvsinput_peak_5202_lociStitched	chr10	126380295	126399297	7	3043	8444.49	2508.26	FAM53B		FAM53B	366	1
4_C42B_ABi_H3K27acvsinput_peak_19667_lociStitched	chr2	62518933	62535669	4	1291	7176.4	1248.51			B3GNT2	367	1
4_C42B_ABi_H3K27acvsinput_peak_6270_lociStitched	chr11	62413411	62421921	4	2053	6648.01	776.963	GANAB,INTS5	B3GAT3,ROM1,C11orf83,MTA2,C11orf48,METTL12,LRRN4CL,SNORA57,EML3,UBXN1	INTS5	368	1
6_C42B_ABi_H3K27acvsinput_peak_18531_lociStitched	chr19	42771828	42788538	6	2437	7008.17	1146.31		CIC,MEGF8,PAFAH1B3,PRR19,TMEM145,ZNF526,ERF,GSK3A	CIC	369	1
3_C42B_ABi_H3K27acvsinput_peak_22621_lociStitched	chr21	45132225	45144864	3	806	6849.07	989.634	PDXK		PDXK	370	1
1_C42B_ABi_H3K27acvsinput_peak_7155_lociStitched	chr11	116968410	116969895	1	1486	6049.44	198.099	SIK3	PAFAH1B2	SIK3	371	1
3_C42B_ABi_H3K27acvsinput_peak_15028_lociStitched	chr17	38254601	38268734	3	2452	7846.64	2012.54	NR1D1	MSL1,MED24,CASC3,THRA	NR1D1	372	1
4_C42B_ABi_H3K27acvsinput_peak_35453_lociStitched	chrX	153656998	153673250	4	2635	6707.2	885.734	GDI1,FAM50A,ATP6AP1	DNASE1L1,UBL4A,EMD,TAZ,SLC10A3,LAGE3,RPL10,SNORA70,PLXNA3	GDI1	373	1
3_C42B_ABi_H3K27acvsinput_peak_7359_lociStitched	chr11	130048176	130059026	3	1503	6971.12	1159.87	ST14		ST14	374	1
6_C42B_ABi_H3K27acvsinput_peak_6327_lociStitched	chr11	63606507	63614121	6	3235	6347.79	540.594	MARK2	C11orf84,MARK2	MARK2	375	1
1_C42B_ABi_H3K27acvsinput_peak_31148_lociStitched	chr7	99613044	99614035	1	992	5911.71	117.929	ZKSCAN1	AZGP1P1,ZSCAN21,AZGP1	ZKSCAN1	376	1
3_C42B_ABi_H3K27acvsinput_peak_12905_lociStitched	chr16	21523080	21532200	3	2773	6316.51	529.872	SLC7A5P2	LOC100271836	SLC7A5P2	377	1
4_C42B_ABi_H3K27acvsinput_peak_15084_lociStitched	chr17	39930708	39939204	4	1918	6739.03	955.8	JUP	JUP,FKBP10,HAP1,LEPREL4	JUP	378	1
4_C42B_ABi_H3K27acvsinput_peak_8625_lociStitched	chr12	108942754	108959835	4	2422	7556.63	1774.72	SART3,ISCU	FICD,ISCU,TMEM119	SART3	379	1
1_C42B_ABi_H3K27acvsinput_peak_25186_lociStitched	chr3	128444663	128445908	1	1246	6081.82	304.901	RAB7A		RAB7A	380	1
2_C42B_ABi_H3K27acvsinput_peak_15158_lociStitched	chr17	40975567	40986256	2	2251	6925.4	1172.58	BECN1,PSME3	AOC2,AOC3,CNTD1,WNK4,LOC90586,CCDC56	PSME3	381	1
2_C42B_ABi_H3K27acvsinput_peak_23810_lociStitched	chr22	50209612	50222364	2	2370	7310.72	1563.4	BRD1	ZBED4,LOC90834	BRD1	382	1
2_C42B_ABi_H3K27acvsinput_peak_21767_lociStitched	chr20	39091873	39102401	2	899	7077.97	1340.21			MAFB	383	1
3_C42B_ABi_H3K27acvsinput_peak_34338_lociStitched	chr9	131926022	131938740	3	1473	7049.59	1317.58	IER5L		IER5L	384	1
3_C42B_ABi_H3K27acvsinput_peak_33008_lociStitched	chr8	141455543	141474361	3	1609	8014.59	2284.51	TRAPPC9	CHRAC1	TRAPPC9	385	1
5_C42B_ABi_H3K27acvsinput_peak_361_lociStitched	chr1	9953104	9970363	5	2365	7633.66	1905.39	CTNNBIP1	CTNNBIP1,NMNAT1,LZIC	CTNNBIP1	386	1
2_C42B_ABi_H3K27acvsinput_peak_26578_lociStitched	chr4	83293915	83302105	2	452	6398.03	681.408	HNRNPD	ENOPH1,HNRPDL	HNRNPD	387	1
6_C42B_ABi_H3K27acvsinput_peak_30883_lociStitched	chr7	73497667	73517587	6	4236	8127.36	2414.3	LIMK1		LIMK1	388	1
3_C42B_ABi_H3K27acvsinput_peak_22096_lociStitched	chr20	57606845	57618561	3	2314	6894.87	1182.14	ATP5E,SLMO2	TUBB1,CTSZ	SLMO2	389	1
2_C42B_ABi_H3K27acvsinput_peak_15729_lociStitched	chr17	64946892	64954377	2	448	6821.08	1124.25		CACNG4	CACNG4	390	1
3_C42B_ABi_H3K27acvsinput_peak_12661_lociStitched	chr16	4515213	4536555	3	980	7096.22	1412.84	HMOX2,NMRAL1	DNAJA3,HMOX2,CORO7	HMOX2	391	1
3_C42B_ABi_H3K27acvsinput_peak_17865_lociStitched	chr19	15542865	15560823	3	2918	7393.31	1714.99	MIR1470,WIZ	RASAL3,AKAP8L,PGLYRP2	MIR1470	392	1
5_C42B_ABi_H3K27acvsinput_peak_15922_lociStitched	chr17	73841017	73852308	5	2376	6850.25	1174.26	WBP2	TRIM47,UNC13D,TRIM65,MRPL38	WBP2	393	1
3_C42B_ABi_H3K27acvsinput_peak_3418_lociStitched	chr1	223919664	223924553	3	1452	6221.25	556.857	CAPN2		CAPN2	394	1
4_C42B_ABi_H3K27acvsinput_peak_22613_lociStitched	chr21	44922236	44938530	4	2986	7316.01	1671.76		C21orf84	C21orf84	395	1
4_C42B_ABi_H3K27acvsinput_peak_381_lociStitched	chr1	10568593	10589299	4	1314	7754.4	2118.22	PEX14	DFFA	PEX14	396	1
2_C42B_ABi_H3K27acvsinput_peak_17267_lociStitched	chr19	3056990	3063142	2	2907	6060.95	431.87	AES	TLE2,GNA11	AES	397	1
6_C42B_ABi_H3K27acvsinput_peak_33150_lociStitched	chr8	145047231	145061052	6	2653	6906.35	1288.12	PLEC,PARP10	GRINA,PLEC,SPATC1,MIR661	PLEC	398	1
6_C42B_ABi_H3K27acvsinput_peak_19295_lociStitched	chr2	20813815	20827073	6	2168	7099.66	1482.24	HS1BP3	GDF7	HS1BP3	399	1
7_C42B_ABi_H3K27acvsinput_peak_34392_lociStitched	chr9	133319850	133335283	7	3623	7302.9	1700.72	ASS1		ASS1	400	1
3_C42B_ABi_H3K27acvsinput_peak_25997_lociStitched	chr4	778299	786229	3	1905	6019.66	457.561	CPLX1	LOC100129917	LOC100129917	401	1
2_C42B_ABi_H3K27acvsinput_peak_16189_lociStitched	chr17	79478476	79480669	2	1974	5864.08	307.02	ACTG1	FSCN2,C17orf70	ACTG1	402	1
1_C42B_ABi_H3K27acvsinput_peak_13870_lociStitched	chr16	85832377	85834263	1	1887	5621.79	93.7342	COX4I1,COX4NB	COX4NB,C16orf74	COX4I1	403	1
3_C42B_ABi_H3K27acvsinput_peak_21168_lociStitched	chr2	241930878	241948157	3	815	6610.95	1128.32	SNED1	LOC200772	SNED1	404	1
3_C42B_ABi_H3K27acvsinput_peak_17934_lociStitched	chr19	17413548	17427994	3	1456	7121.88	1641.07	MRPL34,DDA1,ABHD8	ANKLE1,ANO8,C19orf62,USHBP1,GTPBP3	DDA1	405	1
6_C42B_ABi_H3K27acvsinput_peak_16835_lociStitched	chr18	55932143	55947933	6	2692	7198.66	1743.22	NEDD4L		NEDD4L	406	1
4_C42B_ABi_H3K27acvsinput_peak_30975_lociStitched	chr7	79763795	79768571	4	3009	5838.18	385.423	GNAI1		GNAI1	407	1
5_C42B_ABi_H3K27acvsinput_peak_3553_lociStitched	chr1	227057854	227083230	5	3099	8196.45	2781.21	PSEN2	PSEN2,ADCK3	PSEN2	408	1
5_C42B_ABi_H3K27acvsinput_peak_2180_lociStitched	chr1	116197454	116219681	5	1791	8301.78	2887.29	VANGL1	VANGL1	VANGL1	409	1
4_C42B_ABi_H3K27acvsinput_peak_1534_lociStitched	chr1	47645063	47656807	4	2419	7268.36	1856.73	PDZK1IP1	CYP4A22,TAL1	PDZK1IP1	410	1
1_C42B_ABi_H3K27acvsinput_peak_1108_lociStitched	chr1	35657496	35658788	1	1293	5487.64	92.1196	SFPQ		SFPQ	411	1
5_C42B_ABi_H3K27acvsinput_peak_31768_lociStitched	chr7	150706618	150726299	5	1400	8053.47	2660.87	ABCB8,ATG9B,NOS3	SLC4A2,ACCN3,KCNH2,NOS3,CDK5	ATG9B	412	1
3_C42B_ABi_H3K27acvsinput_peak_6179_lociStitched	chr11	61094249	61103118	3	1888	6426.48	1039.45	DDB1,DAK	TMEM138,VWCE,CYBASC3	DAK	413	1
3_C42B_ABi_H3K27acvsinput_peak_20981_lociStitched	chr2	233175595	233190696	3	752	6384.7	1004.22	DIS3L2		ALPP	414	1
3_C42B_ABi_H3K27acvsinput_peak_24261_lociStitched	chr3	40494145	40509569	3	1387	6795.81	1423.64	RPL14	ZNF619,ZNF620	RPL14	415	1
2_C42B_ABi_H3K27acvsinput_peak_17244_lociStitched	chr19	2541090	2547152	2	1155	6041.39	673.488	GNG7		GADD45B	416	1
4_C42B_ABi_H3K27acvsinput_peak_22162_lociStitched	chr20	61455994	61472319	4	2022	7248.3	1880.64	COL9A3	C20orf20,OGFR,DPH3P1,TCFL5	DPH3P1	417	1
1_C42B_ABi_H3K27acvsinput_peak_9099_lociStitched	chr12	132194911	132196406	1	1496	5500.25	141.875	SFSWAP		SFSWAP	418	1
4_C42B_ABi_H3K27acvsinput_peak_15216_lociStitched	chr17	42264270	42278190	4	1867	5819.95	467.712	TMUB2,ATXN7L3	UBTF,TMUB2,C17orf65,ASB16,C17orf53	ATXN7L3	419	1
2_C42B_ABi_H3K27acvsinput_peak_12532_lociStitched	chr16	2313438	2323987	2	455	6230.24	887.171	RNPS1,MIR940,MIR3677	DNASE1L2,PGP,DCI,E4F1	RNPS1	420	1
3_C42B_ABi_H3K27acvsinput_peak_6729_lociStitched	chr11	70243537	70247200	3	986	5957.5	617.582	CTTN	CTTN	CTTN	421	1
6_C42B_ABi_H3K27acvsinput_peak_1668_lociStitched	chr1	54837971	54852968	6	1482	7308.04	1970.61	SSBP3		SSBP3	422	1
3_C42B_ABi_H3K27acvsinput_peak_3478_lociStitched	chr1	225951600	225962855	3	925	6669.71	1334.84		EPHX1,SRP9	SRP9	423	1
4_C42B_ABi_H3K27acvsinput_peak_23203_lociStitched	chr22	31674379	31688271	4	2068	7107.15	1779.57	PIK3IP1,LIMK2		PIK3IP1	424	1
4_C42B_ABi_H3K27acvsinput_peak_34465_lociStitched	chr9	136216880	136236120	4	2563	8046.17	2718.61	RPL7A,SURF1,SNORD36C,SURF4,SNORD36B,SNORD36A,SURF2	ADAMTS13,C9orf96,SURF6,MED22,SNORD24,REXO4	SURF2	425	1
4_C42B_ABi_H3K27acvsinput_peak_2681_lociStitched	chr1	161052403	161059853	4	3420	6497.15	1170.39	PVRL4	ARHGAP30,DEDD,NIT1,KLHDC9,TSTD1,PFDN2,USF1	PVRL4	426	1
2_C42B_ABi_H3K27acvsinput_peak_2558_lociStitched	chr1	155104975	155110469	2	794	5967.58	646.094	SLC50A1,EFNA1	DPM3,TRIM46,EFNA1,KRTCAP2,SLC50A1	SLC50A1	427	1
6_C42B_ABi_H3K27acvsinput_peak_6502_lociStitched	chr11	65547581	65559973	6	2502	6736.29	1416.41	OVOL1,DKFZp761E198	SNX32	OVOL1	428	1
3_C42B_ABi_H3K27acvsinput_peak_24536_lociStitched	chr3	50297203	50309049	3	2139	6815	1511.55	SEMA3B	HYAL3,HYAL1,GNAI2,NAT6,IFRD2,C3orf45	SEMA3B	429	1
6_C42B_ABi_H3K27acvsinput_peak_1059_lociStitched	chr1	33229543	33239847	6	3081	6538.92	1241.63	KIAA1522	YARS,KIAA1522,S100PBP	KIAA1522	430	1
2_C42B_ABi_H3K27acvsinput_peak_21774_lociStitched	chr20	39656781	39658586	2	1601	5567.52	271.652	TOP1		TOP1	431	1
2_C42B_ABi_H3K27acvsinput_peak_2603_lociStitched	chr1	156022922	156031558	2	1836	6181.65	887.781	ROBLD3,RAB25,UBQLN4	SSR2,MEX3A	ROBLD3	432	1
5_C42B_ABi_H3K27acvsinput_peak_8098_lociStitched	chr12	56349545	56368599	5	2597	7189.07	1895.87	SILV,CDK2,RAB5B	IKZF4,DGKA,SUOX,WIBG,CDK2	SILV	433	1
2_C42B_ABi_H3K27acvsinput_peak_24594_lociStitched	chr3	52022889	52030011	2	1886	6116.37	823.303	RPL29,ABHD14A-ACY1,ACY1	GPR62,RRP9,ACY1,ABHD14B,ABHD14A,PARP3,PCBP4	RPL29	434	1
4_C42B_ABi_H3K27acvsinput_peak_33191_lociStitched	chr8	145688405	145701854	4	2106	6700.29	1430.97	CYHR1,FOXH1,KIFC2	SLC39A4,LRRC14,VPS28,TONSL,GPT,RECQL4,MFSD3,PPP1R16A	KIFC2	435	1
6_C42B_ABi_H3K27acvsinput_peak_183_lociStitched	chr1	3447669	3470722	6	2666	8024.75	2759.44	MEGF6	MIR551A	MIR551A	436	1
1_C42B_ABi_H3K27acvsinput_peak_24685_lociStitched	chr3	57541097	57542996	1	1900	5425.44	173.948	PDE12	DNAH12,ARF4	PDE12	437	1
2_C42B_ABi_H3K27acvsinput_peak_34572_lociStitched	chr9	139440008	139445824	2	1514	6040.5	789.231	NOTCH1		NOTCH1	438	1
1_C42B_ABi_H3K27acvsinput_peak_25552_lociStitched	chr3	169939808	169941121	1	1314	5510.4	261.156	PRKCI	PHC3	PRKCI	439	1
3_C42B_ABi_H3K27acvsinput_peak_8664_lociStitched	chr12	110433790	110439523	3	1943	5583.94	337.674	GIT2,ANKRD13A	GIT2	ANKRD13A	440	1
1_C42B_ABi_H3K27acvsinput_peak_21552_lociStitched	chr20	30697188	30698131	1	944	5332.95	91.2824	TM9SF4		TM9SF4	441	1
3_C42B_ABi_H3K27acvsinput_peak_17146_lociStitched	chr19	1413148	1421929	3	1499	6391.69	1151.19	DAZAP1	GAMT,NDUFS7,RPS15,APC2	DAZAP1	442	1
1_C42B_ABi_H3K27acvsinput_peak_9010_lociStitched	chr12	123848212	123849871	1	1660	5357.41	131.891		SBNO1,SETD8	SBNO1	443	1
3_C42B_ABi_H3K27acvsinput_peak_18778_lociStitched	chr19	50083378	50096586	3	1472	6321.35	1098.91	NOSIP,PRRG2,PRR12	RRAS,SCAF1	PRR12	444	1
5_C42B_ABi_H3K27acvsinput_peak_5236_lociStitched	chr10	126750522	126757751	5	1458	6008.74	792.298	CTBP2	CTBP2,MIR4296	MIR4296	445	1
2_C42B_ABi_H3K27acvsinput_peak_8806_lociStitched	chr12	118490621	118500486	2	2468	6197.19	981.567	WSB2	VSIG10,RFC5	WSB2	446	1
2_C42B_ABi_H3K27acvsinput_peak_23469_lociStitched	chr22	39890424	39899067	2	956	6240.25	1029.38	SMCR7L	MGAT3,ATF4,RPS19BP1	SMCR7L	447	1
4_C42B_ABi_H3K27acvsinput_peak_1912_lociStitched	chr1	87797993	87812055	4	2712	6483.99	1279.64	LMO4		LMO4	448	1
3_C42B_ABi_H3K27acvsinput_peak_1655_lociStitched	chr1	54738607	54745704	3	3151	5916.06	716.087	SSBP3		MRPL37	449	1
2_C42B_ABi_H3K27acvsinput_peak_24071_lociStitched	chr3	14161664	14167234	2	977	5904.76	722.429	TMEM43,CHCHD4	CHCHD4	CHCHD4	450	1
1_C42B_ABi_H3K27acvsinput_peak_16144_lociStitched	chr17	78427777	78429353	1	1577	5315.38	144.519		LOC100294362,NPTX1,FLJ35220	NPTX1	451	1
2_C42B_ABi_H3K27acvsinput_peak_3636_lociStitched	chr1	230021989	230029717	2	1207	5934.33	766.618			GALNT2	452	1
3_C42B_ABi_H3K27acvsinput_peak_21934_lociStitched	chr20	48759318	48770782	3	2167	6224.95	1058.13	TMEM189,TMEM189-UBE2V1	UBE2V1,CEBPB	TMEM189	453	1
4_C42B_ABi_H3K27acvsinput_peak_25162_lociStitched	chr3	128079020	128095223	4	1046	8456.35	3295.69	EEFSEC,MIR1280		MIR1280	454	1
6_C42B_ABi_H3K27acvsinput_peak_15998_lociStitched	chr17	75350418	75366105	6	2571	6792.47	1642.43	SEPT9	SEPT9,MIR4316	SEPT9	455	1
2_C42B_ABi_H3K27acvsinput_peak_13151_lociStitched	chr16	31711791	31725223	2	1464	6329.16	1202.16	ZNF720,KIAA0664L3		ZNF720	456	1
4_C42B_ABi_H3K27acvsinput_peak_74_lociStitched	chr1	1333746	1338039	4	2409	5711.84	587.712	CCNL2,MRPL20,LOC148413	AURKAIP1,TMEM88B,VWA1,ATAD3C,LOC441869,MXRA8,DVL1	LOC148413	457	1
2_C42B_ABi_H3K27acvsinput_peak_28614_lociStitched	chr5	177631024	177635178	2	466	5713.83	598.591	HNRNPAB	GMCL1L,AGXT2L2	HNRNPAB	458	1
5_C42B_ABi_H3K27acvsinput_peak_32702_lociStitched	chr8	102611527	102621762	5	1956	6081.64	969.255	GRHL2		GRHL2	459	1
1_C42B_ABi_H3K27acvsinput_peak_2801_lociStitched	chr1	169862343	169863762	1	1420	5209.43	103.871	SCYL3	SCYL3	SCYL3	460	1
4_C42B_ABi_H3K27acvsinput_peak_24558_lociStitched	chr3	50643101	50657540	4	2500	6926.39	1822.2	CISH,MAPKAPK3	HEMK1,C3orf18,CISH	CISH	461	1
6_C42B_ABi_H3K27acvsinput_peak_2909_lociStitched	chr1	181073926	181088982	6	2993	7172.68	2077.73		IER5	IER5	462	1
2_C42B_ABi_H3K27acvsinput_peak_22815_lociStitched	chr22	19949255	19952291	2	963	5541.61	447.506	COMT	TXNRD2	COMT	463	1
2_C42B_ABi_H3K27acvsinput_peak_3911_lociStitched	chr10	11916370	11919219	2	477	5477.2	387.464			C10orf47	464	1
3_C42B_ABi_H3K27acvsinput_peak_10004_lociStitched	chr14	35839313	35855271	3	779	6373.63	1289.41		NFKBIA	NFKBIA	465	1
7_C42B_ABi_H3K27acvsinput_peak_21310_lociStitched	chr20	3764668	3787104	7	3410	6571.5	1487.51	CDC25B,CENPB	CDC25B,C20orf29,C20orf27,SPEF1,MAVS	CDC25B	466	1
3_C42B_ABi_H3K27acvsinput_peak_18265_lociStitched	chr19	36231153	36239846	3	1091	5939.93	858.868	LIN37,U2AF1L4,PSENEN,TMEM149	ARHGAP33,U2AF1L4,C19orf55,ZBTB32,MLL4,HSPB6	U2AF1L4	467	1
2_C42B_ABi_H3K27acvsinput_peak_17904_lociStitched	chr19	16738118	16741106	2	1090	5309.68	236.351	MED26	C19orf42,TMEM38A	MED26	468	1
1_C42B_ABi_H3K27acvsinput_peak_3832_lociStitched	chr10	1033656	1035093	1	1438	5283.85	210.808	GTPBP4	IDI2-AS1,IDI2	GTPBP4	469	1
3_C42B_ABi_H3K27acvsinput_peak_25963_lociStitched	chr3	197267788	197283146	3	1887	7167.58	2099.44	BDH1		BDH1	470	1
2_C42B_ABi_H3K27acvsinput_peak_18503_lociStitched	chr19	41770161	41771694	2	1455	5177.86	111.142	HNRNPUL1	CCDC97,AXL	HNRNPUL1	471	1
1_C42B_ABi_H3K27acvsinput_peak_25803_lociStitched	chr3	187463028	187463848	1	821	5200.69	141.368	BCL6	RTP2,BCL6,LOC100131635	BCL6	472	1
5_C42B_ABi_H3K27acvsinput_peak_27910_lociStitched	chr5	131825598	131838437	5	2526	6644.18	1586.9	IRF1	IL5	IRF1	473	1
3_C42B_ABi_H3K27acvsinput_peak_2541_lociStitched	chr1	154981072	154995894	3	1618	7043.41	2014.31	DCST2,ZBTB7B	ADAM15,PYGO2,EFNA4,MIR4258,FLAD1,SHC1,DCST1,CKS1B,LENEP	ZBTB7B	474	1
1_C42B_ABi_H3K27acvsinput_peak_33018_lociStitched	chr8	141644300	141646251	1	1952	5279.8	271.189	EIF2C2		EIF2C2	475	1
2_C42B_ABi_H3K27acvsinput_peak_9014_lociStitched	chr12	123868713	123874641	2	2733	5761.42	755.82	SETD8	SBNO1,RILPL2	SETD8	476	1
5_C42B_ABi_H3K27acvsinput_peak_33452_lociStitched	chr9	35102672	35116434	5	2579	6726.87	1721.63	STOML2,KIAA1539	PIGO,VCP,UNC13B,FANCG	KIAA1539	477	1
6_C42B_ABi_H3K27acvsinput_peak_4909_lociStitched	chr10	103874124	103880672	6	3585	5864.39	859.752	LDB1	NOLC1,HPS6,PPRC1	LDB1	478	1
7_C42B_ABi_H3K27acvsinput_peak_889_lociStitched	chr1	27890167	27898740	7	3626	6145.13	1149.64	AHDC1		AHDC1	479	1
7_C42B_ABi_H3K27acvsinput_peak_20295_lociStitched	chr2	129065762	129080224	7	2774	6185.4	1204.68	HS6ST1		HS6ST1	480	1
1_C42B_ABi_H3K27acvsinput_peak_5276_lociStitched	chr10	127511275	127512704	1	1430	5124.39	146.901	BCCIP,UROS	MMP21	BCCIP	481	1
1_C42B_ABi_H3K27acvsinput_peak_6215_lociStitched	chr11	61559632	61561033	1	1402	5180.06	203.705	FEN1,C11orf10,MIR611	FADS2,DKFZP434K028,FADS1,MIR1908,C11orf9	FEN1	482	1
6_C42B_ABi_H3K27acvsinput_peak_10747_lociStitched	chr14	95966369	95982775	6	3542	6613.26	1648.8		GLRX5,C14orf49,SCARNA13,SNHG10	SCARNA13	483	1
2_C42B_ABi_H3K27acvsinput_peak_7215_lociStitched	chr11	118966553	118977809	2	508	6121.01	1157.12	DPAGT1	HMBS,ABCG4,H2AFX,VPS11,HYOU1,C2CD2L,HINFP	DPAGT1	484	1
4_C42B_ABi_H3K27acvsinput_peak_17032_lociStitched	chr18	77707709	77715121	4	2673	5719.1	760.471	PQLC1	TXNL4A,HSBP1L1	PQLC1	485	1
6_C42B_ABi_H3K27acvsinput_peak_31107_lociStitched	chr7	97914857	97926795	6	2155	6345.05	1415.85	BRI3,BAIAP2L1	TECPR1	BRI3	486	1
1_C42B_ABi_H3K27acvsinput_peak_18141_lociStitched	chr19	30205770	30206950	1	1181	5007.09	81.302	C19orf12	PLEKHF1	C19orf12	487	1
4_C42B_ABi_H3K27acvsinput_peak_17653_lociStitched	chr19	11488798	11495050	4	2320	5702.45	785.251	EPOR	RGL3,TMEM205,C19orf39,RAB3D,EPOR,CCDC159,LPPR2	EPOR	488	1
3_C42B_ABi_H3K27acvsinput_peak_23677_lociStitched	chr22	43688876	43694690	3	895	5608.18	702.331	SCUBE1		SCUBE1	489	1
3_C42B_ABi_H3K27acvsinput_peak_14036_lociStitched	chr16	89882061	89895337	3	1202	6335.31	1431.15	SPIRE2,FANCA	TCF25	FANCA	490	1
2_C42B_ABi_H3K27acvsinput_peak_14072_lociStitched	chr17	645467	656043	2	1466	5909.87	1018.47	FAM57A,DBIL5P,GEMIN4	VPS53,GLOD4,RNMTL1	GEMIN4	491	1
4_C42B_ABi_H3K27acvsinput_peak_10859_lociStitched	chr14	102430881	102444937	4	1974	5997.7	1132.91	DYNC1H1		DYNC1H1	492	1
2_C42B_ABi_H3K27acvsinput_peak_14863_lociStitched	chr17	30812727	30823122	2	1482	5893.97	1034.3	MYO1D,CDK5R1	PSMD11	CDK5R1	493	1
2_C42B_ABi_H3K27acvsinput_peak_17251_lociStitched	chr19	2782692	2786333	2	1509	5448.76	595.668	THOP1,SGTA	SLC39A3,ZNF554	THOP1	494	1
3_C42B_ABi_H3K27acvsinput_peak_21549_lociStitched	chr20	30532616	30539906	3	2524	5710.26	876.987	PDRG1	XKR7	PDRG1	495	1
7_C42B_ABi_H3K27acvsinput_peak_15959_lociStitched	chr17	74491942	74498294	7	3699	5516.71	691.733	RHBDF2	AANAT,PRCD,CYGB,RHBDF2,UBE2O	RHBDF2	496	1
3_C42B_ABi_H3K27acvsinput_peak_12653_lociStitched	chr16	4421783	4427446	3	1105	5289.24	467.764	VASN,CORO7	GLIS2,DNAJA3,PAM16	VASN	497	1
3_C42B_ABi_H3K27acvsinput_peak_12524_lociStitched	chr16	2256464	2264761	3	1937	5679.3	858.74	PGP,C16orf79,MLST8	CASKIN1,DCI,DNASE1L2,E4F1	C16orf79	498	1
6_C42B_ABi_H3K27acvsinput_peak_7831_lociStitched	chr12	48166956	48177188	6	3741	6213.89	1399.74	HDAC7,SLC48A1	HDAC7,RAPGEF3,ENDOU	SLC48A1	499	1
3_C42B_ABi_H3K27acvsinput_peak_26052_lociStitched	chr4	1718236	1723772	3	1242	5181.7	379.77	TACC3,TMEM129	FAM53A,SLBP,TMEM129	TMEM129	500	1
1_C42B_ABi_H3K27acvsinput_peak_23180_lociStitched	chr22	31364466	31365942	1	1477	4894.86	108.043	TUG1	C22orf27,MORC2	TUG1	501	1
5_C42B_ABi_H3K27acvsinput_peak_12235_lociStitched	chr15	93451054	93462388	5	1285	5997.95	1216.14	CHD2	LOC100507217,MIR3175	MIR3175	502	1
8_C42B_ABi_H3K27acvsinput_peak_18994_lociStitched	chr19	56617950	56630708	8	3311	5918.44	1149.5	ZNF787	ZNF444	ZNF787	503	1
4_C42B_ABi_H3K27acvsinput_peak_34421_lociStitched	chr9	134276002	134295542	4	880	6586.93	1819.17		BAT2L1	BAT2L1	504	1
1_C42B_ABi_H3K27acvsinput_peak_16989_lociStitched	chr18	72264340	72265786	1	1447	4937.22	169.76	LOC400657		LOC400657	505	1
2_C42B_ABi_H3K27acvsinput_peak_18025_lociStitched	chr19	18630947	18633667	2	2342	5047.5	281.52	ELL	UBA52,C19orf50,FKBP8	ELL	506	1
5_C42B_ABi_H3K27acvsinput_peak_21890_lociStitched	chr20	45951511	45967209	5	2143	6233.68	1489.74	ZMYND8	LOC100131496,ZMYND8	LOC100131496	507	1
2_C42B_ABi_H3K27acvsinput_peak_11877_lociStitched	chr15	78349002	78361172	2	584	6254.16	1510.3	TBC1D2B	SH2D7	TBC1D2B	508	1
5_C42B_ABi_H3K27acvsinput_peak_11636_lociStitched	chr15	67466338	67485939	5	3445	7317.05	2573.61	SMAD3		SMAD3	509	1
2_C42B_ABi_H3K27acvsinput_peak_23995_lociStitched	chr3	10845390	10858411	2	1568	5817.78	1078.14	SLC6A11	LOC285370	SLC6A11	510	1
3_C42B_ABi_H3K27acvsinput_peak_3108_lociStitched	chr1	202101196	202113898	3	2593	6165.55	1427.7	ARL8A	PTPN7,PTPRVP,GPR37L1,LGR6	ARL8A	511	1
1_C42B_ABi_H3K27acvsinput_peak_12388_lociStitched	chr16	576535	578801	1	2267	4866.46	133.014	SOLH,NCRNA00235	PIGQ,C16orf11,NHLRC4,MIR3176	SOLH	512	1
1_C42B_ABi_H3K27acvsinput_peak_15635_lociStitched	chr17	60555345	60557078	1	1734	4860.55	129.455	TLK2		TLK2	513	1
5_C42B_ABi_H3K27acvsinput_peak_24652_lociStitched	chr3	53269643	53277293	5	3326	5491.17	770.355	TKT		TKT	514	1
3_C42B_ABi_H3K27acvsinput_peak_17542_lociStitched	chr19	8454475	8460147	3	1015	5398.61	682.342	RAB11B	KANK3,ANGPTL4,MARCH2,HNRNPM	RAB11B	515	1
4_C42B_ABi_H3K27acvsinput_peak_33328_lociStitched	chr9	14313202	14323077	4	2294	5779.84	1072.42	NFIB	NFIB	NFIB	516	1
3_C42B_ABi_H3K27acvsinput_peak_2560_lociStitched	chr1	155145308	155150808	3	987	5655.65	948.75	TRIM46,KRTCAP2	DPM3,MIR92B,EFNA1,MTX1,THBS3,MUC1,GBAP1,SLC50A1	TRIM46	517	1
3_C42B_ABi_H3K27acvsinput_peak_17073_lociStitched	chr19	1020187	1027088	3	2659	5275.81	574.853	CNN2,C19orf6	GRIN3B,HMHA1,WDR18,CNN2,ABCA7,C19orf6	C19orf6	518	1
2_C42B_ABi_H3K27acvsinput_peak_9047_lociStitched	chr12	124866264	124877596	2	713	6359.52	1661.27	NCOR2		FAM101A	519	1
3_C42B_ABi_H3K27acvsinput_peak_2374_lociStitched	chr1	150535818	150545854	3	1368	5804.82	1108.98		MIR4257,ADAMTSL4,MCL1	MCL1	520	1
6_C42B_ABi_H3K27acvsinput_peak_6191_lociStitched	chr11	61309778	61321769	6	2707	6292.88	1597.2	SYT7	LRRC10B	SYT7	521	1
3_C42B_ABi_H3K27acvsinput_peak_3069_lociStitched	chr1	201464780	201477162	3	1831	6459.69	1764.43	CSRP1	RPS10P7,CSRP1,PHLDA3	CSRP1	522	1
4_C42B_ABi_H3K27acvsinput_peak_13982_lociStitched	chr16	89386213	89401194	4	1204	6109.25	1414.21	ANKRD11		ZNF778	523	1
5_C42B_ABi_H3K27acvsinput_peak_11481_lociStitched	chr15	63182013	63190267	5	2820	5677.1	988.004			MIR190	524	1
6_C42B_ABi_H3K27acvsinput_peak_24472_lociStitched	chr3	49158421	49179314	6	3257	6877.98	2191.68	LAMB2	QRICH1,QARS,USP19,CCDC71,KLHDC8B,LAMB2P1,LOC646498	LAMB2	525	1
3_C42B_ABi_H3K27acvsinput_peak_29093_lociStitched	chr6	34205996	34217330	3	1489	5618.26	932.788	HMGA1,C6orf1	C6orf1,HMGA1	HMGA1	526	1
4_C42B_ABi_H3K27acvsinput_peak_11539_lociStitched	chr15	64443658	64455235	4	1967	5666.94	986.36	SNX22,PPIB		SNX22	527	1
4_C42B_ABi_H3K27acvsinput_peak_12321_lociStitched	chr15	101300104	101312819	4	2245	6577.47	1900.89			ALDH1A3	528	1
4_C42B_ABi_H3K27acvsinput_peak_30345_lociStitched	chr7	6311577	6331030	4	3522	5765.87	1101.04	CYTH3		CYTH3	529	1
2_C42B_ABi_H3K27acvsinput_peak_21557_lociStitched	chr20	30793988	30796280	2	2020	4952.55	297.731	POFUT1,PLAGL2	TSPY26P	PLAGL2	530	1
1_C42B_ABi_H3K27acvsinput_peak_28336_lociStitched	chr5	153569623	153570712	1	1090	4773.96	124.364	GALNT10		GALNT10	531	1
2_C42B_ABi_H3K27acvsinput_peak_27683_lociStitched	chr5	92919556	92924765	2	3733	5132.95	483.916	NR2F1	FLJ42709,MIR2277	NR2F1	532	1
3_C42B_ABi_H3K27acvsinput_peak_21479_lociStitched	chr20	25257102	25263065	3	1043	5429.91	788.905	PYGB		PYGB	533	1
5_C42B_ABi_H3K27acvsinput_peak_10964_lociStitched	chr14	105482169	105488277	5	2535	5230.28	594.919	CDCA4	AHNAK2,GPR132,C14orf79	CDCA4	534	1
2_C42B_ABi_H3K27acvsinput_peak_23621_lociStitched	chr22	43242308	43253953	2	1120	6198.63	1570.91	ARFGAP3		ARFGAP3	535	1
5_C42B_ABi_H3K27acvsinput_peak_10775_lociStitched	chr14	99984445	99997656	5	1736	6217.1	1591.93	CCDC85C	CCNK,SETD3	CCNK	536	1
3_C42B_ABi_H3K27acvsinput_peak_24553_lociStitched	chr3	50387726	50396953	3	1999	6013.24	1398.81	CYB561D2,NPRL2,TMEM115	RASSF1,HYAL1,TUSC2,ZMYND10,HYAL2	NPRL2	537	1
5_C42B_ABi_H3K27acvsinput_peak_31853_lociStitched	chr7	157082414	157111960	5	2746	7779.46	3173.24		DNAJB6	DNAJB6	538	1
3_C42B_ABi_H3K27acvsinput_peak_34496_lociStitched	chr9	136914205	136933540	3	1863	6618.37	2012.77	BRD3	NCRNA00094	BRD3	539	1
3_C42B_ABi_H3K27acvsinput_peak_20956_lociStitched	chr2	232468785	232478601	3	1915	5181.87	579.144		C2orf57	C2orf57	540	1
4_C42B_ABi_H3K27acvsinput_peak_30921_lociStitched	chr7	75683228	75699247	4	1398	6330.71	1734.86	MDH2	STYXL1	MDH2	541	1
3_C42B_ABi_H3K27acvsinput_peak_252_lociStitched	chr1	7831348	7844994	3	1761	5862.32	1269.08	VAMP3,PER3		PER3	542	1
1_C42B_ABi_H3K27acvsinput_peak_9009_lociStitched	chr12	123754775	123756739	1	1965	4766.43	181.67	CDK2AP1	MPHOSPH9,C12orf65	CDK2AP1	543	1
2_C42B_ABi_H3K27acvsinput_peak_22112_lociStitched	chr20	60812417	60821989	2	1345	5717.36	1137.15	OSBPL2	OSBPL2,HRH3	OSBPL2	544	1
3_C42B_ABi_H3K27acvsinput_peak_22429_lociStitched	chr21	36104540	36116778	3	764	5545.04	982.711	NCRNA00160		NCRNA00160	545	1
2_C42B_ABi_H3K27acvsinput_peak_17845_lociStitched	chr19	14660348	14669364	2	410	5107.56	551.779	TECR	MIR639,NDUFB7,DNAJB1,CLEC17A	NDUFB7	546	1
2_C42B_ABi_H3K27acvsinput_peak_4528_lociStitched	chr10	75646414	75649620	2	1947	4922.17	373.499		PLAU,CAMK2G,C10orf55	CAMK2G	547	1
4_C42B_ABi_H3K27acvsinput_peak_19369_lociStitched	chr2	26981210	26992525	4	3057	5543.22	996.851	C2orf18	CENPA	C2orf18	548	1
3_C42B_ABi_H3K27acvsinput_peak_9869_lociStitched	chr14	24025038	24037655	3	1596	5643.58	1100.2	THTPA,JPH4,AP1G2	THTPA,ZFHX2	AP1G2	549	1
2_C42B_ABi_H3K27acvsinput_peak_16137_lociStitched	chr17	78227591	78234317	2	1003	5116.47	578.436		RNF213,SLC26A11,SGSH	RNF213	550	1
3_C42B_ABi_H3K27acvsinput_peak_6476_lociStitched	chr11	65292510	65306033	3	1526	6463.99	1929.73	LTBP3,SCYL1	MALAT1,SCYL1,LTBP3,EHBP1L1,SSSCA1,FAM89B	SCYL1	551	1
4_C42B_ABi_H3K27acvsinput_peak_20865_lociStitched	chr2	220110211	220118444	4	2085	5249.36	725.327	STK16,TUBA4B,TUBA4A	ZFAND2B,GLB1L,ANKZF1,DNAJB2,ABCB6,ATG9A,MIR153-1	TUBA4B	552	1
2_C42B_ABi_H3K27acvsinput_peak_10695_lociStitched	chr14	93474887	93484257	2	651	6050.21	1533.87	ITPK1	ITPK1-AS1	ITPK1-AS1	553	1
2_C42B_ABi_H3K27acvsinput_peak_27982_lociStitched	chr5	133964164	133974171	2	1085	5294.7	786.55	SAR1B	SEC24A	SAR1B	554	1
2_C42B_ABi_H3K27acvsinput_peak_17477_lociStitched	chr19	7478990	7487125	2	901	5385.37	889.155	ARHGEF18	ARHGEF18	ARHGEF18	555	1
1_C42B_ABi_H3K27acvsinput_peak_34444_lociStitched	chr9	135819533	135820663	1	1131	4593.9	104.638	TSC1	GFI1B	TSC1	556	1
4_C42B_ABi_H3K27acvsinput_peak_34377_lociStitched	chr9	132804634	132811852	4	2151	5125.5	645.289	FNBP1	GPR107	FNBP1	557	1
3_C42B_ABi_H3K27acvsinput_peak_20065_lociStitched	chr2	101733459	101738399	3	1226	4844.66	365.56	TBC1D8		TBC1D8	558	1
3_C42B_ABi_H3K27acvsinput_peak_32895_lociStitched	chr8	128872229	128885461	3	850	5865.75	1388.04	PVT1		MIR1204	559	1
3_C42B_ABi_H3K27acvsinput_peak_17839_lociStitched	chr19	14627636	14631426	3	1298	4825.43	349.817	DNAJB1	GIPC1,MIR639,LOC100130932,PTGER1,TECR	DNAJB1	560	1
2_C42B_ABi_H3K27acvsinput_peak_22714_lociStitched	chr21	47603897	47610876	2	732	5055.59	594.611	LSS,C21orf56	MCM3AP-AS1,FTCD,LSS,C21orf56	C21orf56	561	1
2_C42B_ABi_H3K27acvsinput_peak_5974_lociStitched	chr11	47200394	47210854	2	570	5823.08	1363.98	PACSIN3	DDB2,PACSIN3,ARFGAP2	PACSIN3	562	1
2_C42B_ABi_H3K27acvsinput_peak_17629_lociStitched	chr19	11070786	11072297	2	1383	4560.05	102.144	SMARCA4	YIPF2,C19orf52,SMARCA4	SMARCA4	563	1
5_C42B_ABi_H3K27acvsinput_peak_23662_lociStitched	chr22	43410662	43421728	5	2403	5899.28	1448.54	PACSIN2		PACSIN2	564	1
3_C42B_ABi_H3K27acvsinput_peak_21099_lociStitched	chr2	238639783	238652558	3	1007	5520.08	1076.93	LRRFIP1		LRRFIP1	565	1
2_C42B_ABi_H3K27acvsinput_peak_5987_lociStitched	chr11	47437234	47448125	2	1508	5497.78	1056.43	SLC39A13,PSMC3	SLC39A13,RAPSN,SPI1	PSMC3	566	1
2_C42B_ABi_H3K27acvsinput_peak_19398_lociStitched	chr2	27544180	27546581	2	1702	4830.81	397.606	MPV17	DNAJC5G,TRIM54,EIF2B4,GTF3C2,UCN,SNX17	MPV17	567	1
4_C42B_ABi_H3K27acvsinput_peak_9229_lociStitched	chr13	24790105	24796472	4	1682	5764.05	1333.25	SPATA13		MIR2276	568	1
3_C42B_ABi_H3K27acvsinput_peak_13107_lociStitched	chr16	30749570	30760277	3	1666	5468.06	1041.79	PHKG2,SRCAP	SNORA30,ZNF629,C16orf93,RNF40	PHKG2	569	1
5_C42B_ABi_H3K27acvsinput_peak_26912_lociStitched	chr4	153910187	153919670	5	2161	4952.02	529.151		FHDC1	FHDC1	570	1
2_C42B_ABi_H3K27acvsinput_peak_22181_lociStitched	chr20	61841327	61848453	2	1217	5049.48	640.627	YTHDF1	FLJ16779,MIR3196,MIR124-3,NKAIN4,BIRC7	YTHDF1	571	1
3_C42B_ABi_H3K27acvsinput_peak_18527_lociStitched	chr19	42746167	42759274	3	2805	5279.5	875.548	GSK3A,ERF	CIC,PAFAH1B3,PRR19,DEDD2,ZNF526	GSK3A	572	1
3_C42B_ABi_H3K27acvsinput_peak_30889_lociStitched	chr7	73867748	73880971	3	2740	5914.65	1514.03	GTF2IRD1		GTF2IRD1	573	1
7_C42B_ABi_H3K27acvsinput_peak_15022_lociStitched	chr17	38210307	38228824	7	2844	6997.57	2610.9	THRA,MED24	SNORD124,MSL1,NR1D1,CSF3	THRA	574	1
3_C42B_ABi_H3K27acvsinput_peak_31542_lociStitched	chr7	134853870	134861830	3	890	4971.82	585.856	C7orf49	C7orf49,WDR91,TMEM140	C7orf49	575	1
1_C42B_ABi_H3K27acvsinput_peak_29948_lociStitched	chr6	142622254	142624523	1	2270	4554.56	168.814	GPR126	GPR126	GPR126	576	1
2_C42B_ABi_H3K27acvsinput_peak_34196_lociStitched	chr9	130328537	130332014	2	1131	4861.54	482.26	FAM129B	STXBP1	FAM129B	577	1
3_C42B_ABi_H3K27acvsinput_peak_15144_lociStitched	chr17	40811397	40826925	3	1991	6187.91	1810.56	TUBG2,PLEKHH3	CCR10,FAM134C,CNTNAP1	TUBG2	578	1
2_C42B_ABi_H3K27acvsinput_peak_31157_lociStitched	chr7	99746587	99756731	2	2311	5787.15	1410.02	C7orf43,C7orf59	CNPY4,STAG3,TAF6,MCM7,GAL3ST4,GPC2,AP4M1,MBLAC1	C7orf43	579	1
1_C42B_ABi_H3K27acvsinput_peak_9326_lociStitched	chr13	32889013	32890124	1	1112	4631.76	256.53	BRCA2	ZAR1L	BRCA2	580	1
4_C42B_ABi_H3K27acvsinput_peak_23835_lociStitched	chr22	50621391	50625460	4	3457	4736.72	362.548	TRABD	PANX2,MOV10L1,SELO	TRABD	581	1
5_C42B_ABi_H3K27acvsinput_peak_18240_lociStitched	chr19	35605964	35621277	5	1909	6120.61	1759.46	LGI4,FXYD3	LOC100128675,FXYD1,FXYD5,FXYD7	FXYD3	582	1
2_C42B_ABi_H3K27acvsinput_peak_11894_lociStitched	chr15	78729831	78731264	2	1279	4469.67	111.344	IREB2		IREB2	583	1
4_C42B_ABi_H3K27acvsinput_peak_28550_lociStitched	chr5	175788046	175810112	4	2055	6268.95	1917.54	KIAA1191,ARL10	NOP16,CLTB,KIAA1191,HIGD2A	ARL10	584	1
1_C42B_ABi_H3K27acvsinput_peak_33422_lociStitched	chr9	34178182	34179840	1	1659	4449.08	98.1536	UBAP1	UBAP1	UBAP1	585	1
1_C42B_ABi_H3K27acvsinput_peak_17014_lociStitched	chr18	74843041	74845062	1	2022	4626.88	282.738	MBP		MBP	586	1
4_C42B_ABi_H3K27acvsinput_peak_886_lociStitched	chr1	27868283	27872656	4	3018	4824.29	482.342	AHDC1		WASF2	587	1
4_C42B_ABi_H3K27acvsinput_peak_24570_lociStitched	chr3	51421774	51428449	4	1808	5412.09	1075.34	MANF	RBM15B	MANF	588	1
2_C42B_ABi_H3K27acvsinput_peak_22067_lociStitched	chr20	56334903	56346441	2	525	5488.63	1153.8		PMEPA1	PMEPA1	589	1
2_C42B_ABi_H3K27acvsinput_peak_15219_lociStitched	chr17	42295441	42300841	2	463	4455.54	123.12	UBTF	TMUB2,C17orf65,ASB16,ATXN7L3,SLC4A1	UBTF	590	1
2_C42B_ABi_H3K27acvsinput_peak_33087_lociStitched	chr8	144651700	144657922	2	881	5152.44	830.637	C8orf73,NAPRT1	GSDMD,EEF1D,PYCRL,TSTA3,TIGD5,ZC3H3	C8orf73	591	1
4_C42B_ABi_H3K27acvsinput_peak_14056_lociStitched	chr17	197936	203583	4	1828	4988	668.04	RPH3AL	RPH3AL	RPH3AL	592	1
5_C42B_ABi_H3K27acvsinput_peak_7194_lociStitched	chr11	118779963	118785619	5	2949	5110.76	798.627	BCL9L	CXCR5,UPK2	BCL9L	593	1
1_C42B_ABi_H3K27acvsinput_peak_17957_lociStitched	chr19	18043175	18044661	1	1487	4402.42	91.6862	CCDC124	CCDC124,KCNN1	CCDC124	594	1
2_C42B_ABi_H3K27acvsinput_peak_1965_lociStitched	chr1	93297534	93299403	2	1235	4497.75	188.582	RPL5	SNORD21,EVI5,SNORA66	RPL5	595	1
5_C42B_ABi_H3K27acvsinput_peak_35460_lociStitched	chrX	153706543	153718912	5	2778	5029.24	726.06	SLC10A3,LAGE3,UBL4A	ATP6AP1,FAM50A,FAM3A,GDI1,SLC10A3,PLXNA3	UBL4A	596	1
6_C42B_ABi_H3K27acvsinput_peak_23411_lociStitched	chr22	38696571	38712154	6	1565	6839.38	2541.59	CSNK1E	TMEM184B	CSNK1E	597	1
5_C42B_ABi_H3K27acvsinput_peak_18753_lociStitched	chr19	49617375	49639229	5	2305	5465.69	1173.56	C19orf73,LIN7B,PPFIA3	SNRNP70,KCNA7,TRPM4,HRC	PPFIA3	598	1
4_C42B_ABi_H3K27acvsinput_peak_14808_lociStitched	chr17	27908045	27920416	4	1580	5870.04	1578.54	GIT1	TP53I13,ANKRD13B,CORO6,ABHD15	GIT1	599	1
1_C42B_ABi_H3K27acvsinput_peak_13086_lociStitched	chr16	30545372	30547291	1	1920	4465.51	182.113	ZNF747	ZNF688,ZNF768,ZNF785,ZNF764	ZNF747	600	1
2_C42B_ABi_H3K27acvsinput_peak_23104_lociStitched	chr22	29776709	29784584	2	1383	5334.52	1052.1	AP1B1	MIR3653,RFPL1,SNORD125	AP1B1	601	1
2_C42B_ABi_H3K27acvsinput_peak_206_lociStitched	chr1	6258898	6260427	2	1416	4568.35	293.568	RPL22	RNF207,ICMT,CHD5,HES3	RPL22	602	1
3_C42B_ABi_H3K27acvsinput_peak_3100_lociStitched	chr1	202003695	202017031	3	2071	5645.13	1373.61		ELF3	ELF3	603	1
1_C42B_ABi_H3K27acvsinput_peak_1002_lociStitched	chr1	32109739	32111141	1	1403	4385.88	125.058	PEF1	HCRTR1,PEF1	PEF1	604	1
3_C42B_ABi_H3K27acvsinput_peak_19967_lociStitched	chr2	96925343	96932559	3	1133	4840.49	586.661	TMEM127,CIAO1	LOC285033,SNRNP200	TMEM127	605	1
5_C42B_ABi_H3K27acvsinput_peak_5488_lociStitched	chr11	2920349	2924323	5	2826	4756.88	505.89	SLC22A18,SLC22A18AS	CDKN1C,PHLDA2,KCNQ1DN	SLC22A18	606	1
4_C42B_ABi_H3K27acvsinput_peak_25119_lociStitched	chr3	127535823	127542124	4	2457	5219.75	987.367	MGLL		MGLL	607	1
2_C42B_ABi_H3K27acvsinput_peak_23788_lociStitched	chr22	46970548	46973322	2	2663	4447.83	225.249		GRAMD4,CELSR1	CELSR1	608	1
2_C42B_ABi_H3K27acvsinput_peak_6258_lociStitched	chr11	62356478	62360792	2	947	4543.94	325.707	TUT1,MTA2	ROM1,B3GAT3,EEF1G,AHNAK,EML3	TUT1	609	1
3_C42B_ABi_H3K27acvsinput_peak_12_lociStitched	chr1	894034	897311	3	2662	4378.73	167.127	KLHL17,NOC2L	SAMD11,HES4,FLJ39609,PLEKHN1,C1orf170	KLHL17	610	1
4_C42B_ABi_H3K27acvsinput_peak_24368_lociStitched	chr3	46971593	46977051	4	2841	5031.73	837.803	CCDC12	NBEAL2,PTH1R	CCDC12	611	1
1_C42B_ABi_H3K27acvsinput_peak_22205_lociStitched	chr20	62338374	62340261	1	1888	4253.86	60.7614	ZGPAT,ARFRP1	ZGPAT,TNFRSF6B,LIME1,SLC2A4RG,ARFRP1,RTEL1	ARFRP1	612	1
3_C42B_ABi_H3K27acvsinput_peak_18065_lociStitched	chr19	19488335	19496286	3	1412	4720.51	530.332		GATAD2A	GATAD2A	613	1
3_C42B_ABi_H3K27acvsinput_peak_12465_lociStitched	chr16	1660063	1664651	3	1224	4343.46	172.05	IFT140,CRAMP1L		IFT140	614	1
1_C42B_ABi_H3K27acvsinput_peak_25953_lociStitched	chr3	196729329	196730834	1	1506	4360.29	203.626	MFI2	PIGZ,MFI2	MFI2	615	1
4_C42B_ABi_H3K27acvsinput_peak_3568_lociStitched	chr1	227916283	227923482	4	2168	4753.5	599.677	JMJD4,SNAP47,LOC100130093	ZNF847P,JMJD4	SNAP47	616	1
3_C42B_ABi_H3K27acvsinput_peak_25931_lociStitched	chr3	195942051	195945472	3	2569	4633.4	484.414	OSTalpha	ZDHHC19	OSTalpha	617	1
1_C42B_ABi_H3K27acvsinput_peak_14843_lociStitched	chr17	29885880	29887172	1	1293	4176.39	30.7496	MIR193A	MIR365-2	MIR193A	618	1
2_C42B_ABi_H3K27acvsinput_peak_12461_lociStitched	chr16	1524484	1538647	2	2624	5231.81	1086.3	CLCN7,PTX4	C16orf91,TMEM204,TELO2,CCDC154	CLCN7	619	1
3_C42B_ABi_H3K27acvsinput_peak_18461_lociStitched	chr19	40947769	40952831	3	1439	4684.37	539.609	SERTAD3	SPTBN4,PRX,SERTAD1,BLVRB	SERTAD3	620	1
3_C42B_ABi_H3K27acvsinput_peak_18257_lociStitched	chr19	36024514	36037202	3	2228	5488.83	1346.2	TMEM147,GAPDHS	DMKN,SBSN,KRTDAP,ATP4A	TMEM147	621	1
3_C42B_ABi_H3K27acvsinput_peak_8164_lociStitched	chr12	57471910	57483202	3	1081	5227.07	1088.55	NAB2,TMEM194A	MYO1A,LRP1,STAT6	TMEM194A	622	1
2_C42B_ABi_H3K27acvsinput_peak_15869_lociStitched	chr17	73149293	73156065	2	1705	4583.97	447.629	HN1	ARMC7,NT5C,HN1,SUMO2,NUP85	HN1	623	1
3_C42B_ABi_H3K27acvsinput_peak_33774_lociStitched	chr9	95417549	95432519	3	1863	5946.08	1809.87	IPPK	LOC100128361	IPPK	624	1
4_C42B_ABi_H3K27acvsinput_peak_15387_lociStitched	chr17	48226341	48231370	4	1975	4775.04	641.7	PPP1R9B	COL1A1,HILS1,SGCA,SAMD14	PPP1R9B	625	1
1_C42B_ABi_H3K27acvsinput_peak_32592_lociStitched	chr8	97273371	97274834	1	1464	4320.97	187.703	MTERFD1,PTDSS1	UQCRB	PTDSS1	626	1
2_C42B_ABi_H3K27acvsinput_peak_10453_lociStitched	chr14	75743555	75745580	2	1437	4410.05	282.69	FOS		FOS	627	1
3_C42B_ABi_H3K27acvsinput_peak_17305_lociStitched	chr19	3699571	3713040	3	1984	5032.02	909.158	PIP5K1C	MRPL54,TJP3,PIP5K1C,APBA3	PIP5K1C	628	1
3_C42B_ABi_H3K27acvsinput_peak_11816_lociStitched	chr15	75315909	75329142	3	1259	6346.55	2232.41	PPCDC	SCAMP5	PPCDC	629	1
3_C42B_ABi_H3K27acvsinput_peak_6566_lociStitched	chr11	66717753	66726731	3	1303	5490.94	1379.92	PC	PC,C11orf86	PC	630	1
2_C42B_ABi_H3K27acvsinput_peak_20029_lociStitched	chr2	100098054	100107317	2	536	4611.12	502.055	REV1		REV1	631	1
3_C42B_ABi_H3K27acvsinput_peak_21255_lociStitched	chr20	814254	825088	3	1099	5013.98	906.806	FAM110A	FAM110A	FAM110A	632	1
2_C42B_ABi_H3K27acvsinput_peak_8604_lociStitched	chr12	106695100	106696750	2	1245	4249.24	146.19	TCP11L2		TCP11L2	633	1
2_C42B_ABi_H3K27acvsinput_peak_9860_lociStitched	chr14	23769948	23776555	2	1416	4623.58	520.632	PPP1R3E,BCL2L2	SLC22A17,PABPN1,HOMEZ	PPP1R3E	634	1
3_C42B_ABi_H3K27acvsinput_peak_1152_lociStitched	chr1	36722234	36730717	3	779	4813.25	724.448	THRAP3	C1orf113	THRAP3	635	1
4_C42B_ABi_H3K27acvsinput_peak_4474_lociStitched	chr10	74093436	74110913	4	1833	5863.53	1779.16	DNAJB12	DNAJB12	DNAJB12	636	1
1_C42B_ABi_H3K27acvsinput_peak_27350_lociStitched	chr5	55290279	55291624	1	1346	4246.7	163.149	IL6ST		IL6ST	637	1
1_C42B_ABi_H3K27acvsinput_peak_18062_lociStitched	chr19	19430858	19432620	1	1763	4186.69	104.487	MAU2,SUGP1	TM6SF2	MAU2	638	1
2_C42B_ABi_H3K27acvsinput_peak_7415_lociStitched	chr12	2903485	2909955	2	818	4759.33	681.291	FKBP4	NRIP2,ITFG2,LOC283440	FKBP4	639	1
2_C42B_ABi_H3K27acvsinput_peak_178_lociStitched	chr1	3392758	3399914	2	1787	4858.21	785.729	ARHGEF16		ARHGEF16	640	1
1_C42B_ABi_H3K27acvsinput_peak_7961_lociStitched	chr12	52463405	52464406	1	1002	4227.72	155.255	C12orf44	C12orf44,NR4A1	C12orf44	641	1
2_C42B_ABi_H3K27acvsinput_peak_457_lociStitched	chr1	11322104	11334249	2	1641	4960.02	892.658	UBIAD1,MTOR		UBIAD1	642	1
6_C42B_ABi_H3K27acvsinput_peak_4433_lociStitched	chr10	72991613	73007218	6	2390	5926.78	1864.8	UNC5B		UNC5B	643	1
6_C42B_ABi_H3K27acvsinput_peak_21951_lociStitched	chr20	48993570	49017266	6	2205	6987.95	2926.46			LOC284751	644	1
3_C42B_ABi_H3K27acvsinput_peak_17466_lociStitched	chr19	6736997	6743871	3	1467	5020.08	978.858	TRIP10,GPR108	VAV1,SH2D3A,C3	TRIP10	645	1
2_C42B_ABi_H3K27acvsinput_peak_14325_lociStitched	chr17	7382412	7388516	2	1044	4277.68	241.108	POLR2A,ZBTB4,AMAC1L3	FGF11,CHRNB1,TMEM102	AMAC1L3	646	1
1_C42B_ABi_H3K27acvsinput_peak_9223_lociStitched	chr13	24722451	24724138	1	1688	4448.11	419.557		SPATA13,MIR2276	SPATA13	647	1
2_C42B_ABi_H3K27acvsinput_peak_15822_lociStitched	chr17	72426406	72428960	2	922	4349.46	326.912	GPRC5C	CD300A,GPRC5C	GPRC5C	648	1
3_C42B_ABi_H3K27acvsinput_peak_9885_lociStitched	chr14	24605371	24615855	3	1336	4833.12	828.236	PSME1,FAM158A,PSME2	DCAF11,FITM1,IRF9,RNF31,REC8,PCK2,IPO4,TM9SF1	FAM158A	649	1
3_C42B_ABi_H3K27acvsinput_peak_21093_lociStitched	chr2	238492299	238503714	3	815	4846.81	846.993	RAB17	PRLH,LRRFIP1	RAB17	650	1
4_C42B_ABi_H3K27acvsinput_peak_8672_lociStitched	chr12	110475183	110486962	4	938	4997.83	1001.22	C12orf76,ANKRD13A	GIT2	C12orf76	651	1
2_C42B_ABi_H3K27acvsinput_peak_17666_lociStitched	chr19	11615630	11617909	2	903	4242.59	247.044	ECSIT,ZNF653	CNN1,ELAVL3,ECSIT	ZNF653	652	1
1_C42B_ABi_H3K27acvsinput_peak_15235_lociStitched	chr17	42976417	42977363	1	947	4089.65	100.938	CCDC103,EFTUD2	GFAP,KIF18B,EFTUD2	EFTUD2	653	1
4_C42B_ABi_H3K27acvsinput_peak_31191_lociStitched	chr7	100275495	100290535	4	1637	5352.74	1374.66	GNB2,GIGYF1	ZAN,ACTL6B,TFR2,EPO,POP7	GIGYF1	654	1
2_C42B_ABi_H3K27acvsinput_peak_27922_lociStitched	chr5	132165789	132174672	2	1419	4856.34	878.529	SHROOM1	SHROOM1,UQCRQ,ANKRD43,LEAP2,GDF9	SHROOM1	655	1
2_C42B_ABi_H3K27acvsinput_peak_22317_lociStitched	chr21	27540034	27543114	2	1969	4300.91	348.964	APP	APP	APP	656	1
2_C42B_ABi_H3K27acvsinput_peak_17899_lociStitched	chr19	16682182	16692867	2	1900	5172.61	1231.98	SLC35E1,MED26	CHERP	SLC35E1	657	1
2_C42B_ABi_H3K27acvsinput_peak_1034_lociStitched	chr1	32797265	32801822	2	1229	4661.36	724.563	MARCKSL1,HDAC1	LOC100128071,TSSK3	MARCKSL1	658	1
1_C42B_ABi_H3K27acvsinput_peak_19651_lociStitched	chr2	61764179	61766624	1	2446	4080.46	145.233	XPO1		XPO1	659	1
1_C42B_ABi_H3K27acvsinput_peak_8641_lociStitched	chr12	109914816	109915833	1	1018	3981.96	52.884	UBE3B,KCTD10	UBE3B	UBE3B	660	1
4_C42B_ABi_H3K27acvsinput_peak_18726_lociStitched	chr19	49117906	49123140	4	3408	4231.17	305.142	SPHK2,RPL18	SULT2B1,SEC1,FAM83E,DBP,CA11,SPACA4	RPL18	661	1
3_C42B_ABi_H3K27acvsinput_peak_28530_lociStitched	chr5	173314604	173317668	3	1674	4249.46	333.363	CPEB4		CPEB4	662	1
4_C42B_ABi_H3K27acvsinput_peak_30362_lociStitched	chr7	6669676	6678155	4	2175	4314.96	401.905		C7orf26,ZNF853	ZNF853	663	1
5_C42B_ABi_H3K27acvsinput_peak_30135_lociStitched	chr6	160768723	160777035	5	3005	4651.4	748.911	SLC22A3		SLC22A3	664	1
1_C42B_ABi_H3K27acvsinput_peak_28312_lociStitched	chr5	150460014	150461131	1	1118	4077.27	179.167	TNIP1		TNIP1	665	1
3_C42B_ABi_H3K27acvsinput_peak_14983_lociStitched	chr17	37606357	37617384	3	1906	4693.09	795.047	MED1	FBXL20,CDK12	MED1	666	1
2_C42B_ABi_H3K27acvsinput_peak_31459_lociStitched	chr7	128423154	128431501	2	608	5184.32	1293.79		OPN1SW,CCDC136,CALU,FLNC	CCDC136	667	1
2_C42B_ABi_H3K27acvsinput_peak_19153_lociStitched	chr2	9695393	9706154	2	935	4570.2	682.247	ADAM17		ADAM17	668	1
5_C42B_ABi_H3K27acvsinput_peak_5312_lociStitched	chr10	133736630	133744687	5	2283	5045.29	1157.79		PPP2R2D	PPP2R2D	669	1
4_C42B_ABi_H3K27acvsinput_peak_25177_lociStitched	chr3	128339143	128344803	4	2101	4685.91	799.192	RPN1	C3orf27	RPN1	670	1
6_C42B_ABi_H3K27acvsinput_peak_5598_lociStitched	chr11	8739071	8754138	6	1784	5808.33	1945.15	ST5	SNORA3,RPL27A,SNORA45	SNORA45	671	1
4_C42B_ABi_H3K27acvsinput_peak_26094_lociStitched	chr4	2931946	2939411	4	2627	4626.06	771.135	MFSD10,C4orf10	GRK4,NOP14	MFSD10	672	1
2_C42B_ABi_H3K27acvsinput_peak_33779_lociStitched	chr9	95526603	95530127	2	771	3969.43	125.454	BICD2	ANKRD19,BICD2	BICD2	673	1
1_C42B_ABi_H3K27acvsinput_peak_14801_lociStitched	chr17	27716919	27718435	1	1517	3940.39	96.7208	TAOK1		TAOK1	674	1

## Sheet: Figure 1D
SE TFs	C42B	C42B_Abi	AbivsC42B_log2FC
MLX	31.82	40.8	0.35764
UBTF	23.82	10.61	-1.15926
NR4A1	5.1	16.52	1.67634
PBX4	1.34	2.65	0.933363
NR1D1	3.95	5.68	0.513148
SP2	13.65	13.01	-0.0687639
MAFB	32.16	16.92	-0.922515
ATF3	4.76	115.17	4.56792
TBX6	0.38	2.67	2.52878
ZBTB7B	51.22	58.02	0.179514
SPDEF	157.2	121.91	-0.366519
PRDM15	2.66	1.97	-0.415037
ZNF653	2.48	2.11	-0.223325
IRF1	0.46	3.16	2.54137
LYL1	0.04	0.02	-0.222392
MESP2	11.01	10.1	-0.12329
ZBTB4	10.09	12.56	0.313123
KLF16	31.5	15.39	-1.02859
NR2F1	0.44	4.23	3.00334
RXRA	16.94	13.38	-0.338105
BCL6	16.92	26.34	0.635491
ZBTB16	3.9	6.18	0.650765
ZBTB7A	17.9	20.49	0.193947
ZNF580	14.67	15.1	0.0414015
RARA	7.82	7.68	-0.0257303
TEF	7.71	4.34	-0.814763
OVOL1	3.8	4.79	0.32636
THRA	8.46	11.33	0.417143
ELF3	5.03	15.17	1.57367
EHF	89.4	221.46	1.30774
TFEB	3.83	4.4	0.195396
ID2	7.46	4.82	-0.619728
ID3	94.57	26.14	-1.85114
FOS	0.28	1.58	2.14439
ZKSCAN1	12.3	23.26	0.9137
NFIB	5.38	10.67	0.97477
JUNB	30.19	91.55	1.59729
NFKB2	19.18	33.51	0.801785
RORC	4.35	12.86	1.54219
SMAD3	1.24	3.79	1.53754
PLAGL2	8.52	11.74	0.457909
FOSB	0.18	0.46	1
CIC	6.88	6.9	0.00412789
GRHL2	47.68	51.71	0.116824

## Sheet: Figure 3A
chrom	start	end	Group	Gene Name	Annotation
chr1	9893	10604	SMAD3_BCL6_NFIB	LOC102725121	Enhancer
chr1	1540810	1541957	SMAD3_BCL6	FNDC10	Enhancer
chr1	23805526	23805848	none	ASAP3	Enhancer
chr10	87115302	87115901	SMAD3_BCL6_NFIB	LINC02647	Enhancer
chr10	87120342	87120974	none	LINC02647	Enhancer
chr10	87401464	87402937	BCL6_NFIB	GRID1-AS1	Enhancer
chr1	23810530	23811248	SMAD3_BCL6_NFIB	ASAP3	Promoter
chr10	88159745	88161358	SMAD3_BCL6_NFIB	GRID1	Enhancer
chr10	88280609	88282170	BCL6	WAPL	Enhancer
chr10	88294755	88296026	SMAD3_BCL6_NFIB	WAPL	Enhancer
chr10	88316152	88316910	BCL6_NFIB	WAPL	Enhancer
chr10	88470388	88471606	none	LDB3	Enhancer
chr10	88515461	88517003	SMAD3_BCL6_NFIB	BMPR1A	Promoter
chr10	88538800	88539613	BCL6_NFIB	BMPR1A	Enhancer
chr10	88588981	88590351	BCL6_NFIB	BMPR1A	Enhancer
chr10	88609135	88609895	BCL6_NFIB	BMPR1A	Enhancer
chr10	88766759	88768812	BCL6_NFIB	FAM25A	Enhancer
chr1	23856115	23856686	none	E2F2	Enhancer
chr10	88777554	88778278	none	FAM25A	Enhancer
chr10	88852446	88855617	SMAD3_BCL6_NFIB	GLUD1	Promoter
chr10	88973817	88974181	none	NUTM2A	Enhancer
chr10	89007594	89009030	SMAD3_NFIB	NUTM2A	Enhancer
chr10	89101335	89103224	SMAD3_BCL6_NFIB	NUTM2A-AS1	Promoter
chr10	89150985	89151497	BCL6	FAM245A	Enhancer
chr10	89247455	89247763	none	MIR4678	Enhancer
chr1	23882591	23883972	SMAD3_BCL6_NFIB	ID3	Enhancer
chr10	89248563	89249875	SMAD3_NFIB	MIR4678	Enhancer
chr10	89264211	89265344	SMAD3_BCL6	MINPP1	Enhancer
chr10	89577286	89578823	BCL6	CFL1P1	Promoter
chr10	89601700	89602563	BCL6_NFIB	KLLN	Enhancer
chr10	89604959	89605235	none	KLLN	Enhancer
chr10	89621153	89623288	SMAD3_BCL6_NFIB	KLLN	Enhancer
chr10	89720942	89721577	none	PTEN	Enhancer
chr10	89878282	89878895	none	PTEN	Enhancer
chr10	89890842	89892316	BCL6_NFIB	PTEN	Enhancer
chr1	23945881	23946803	SMAD3_BCL6	MDS2	Enhancer
chr10	90199543	90200724	BCL6	RNLS	Enhancer
chr10	90234172	90235010	BCL6_NFIB	RNLS	Enhancer
chr10	90248758	90249443	BCL6	RNLS	Enhancer
chr10	90580689	90581490	BCL6	LIPM	Enhancer
chr10	90611159	90612271	SMAD3_BCL6_NFIB	ANKRD22	Promoter
chr10	90639666	90640926	BCL6_NFIB	STAMBPL1	Enhancer
chr10	90672567	90673175	none	ACTA2-AS1	Enhancer
chr10	90749355	90751464	SMAD3_BCL6_NFIB	FAS	Promoter
chr10	90944967	90946365	BCL6_NFIB	CH25H	Enhancer
chr1	24018115	24018749	none	RPL11	Enhancer
chr10	91010887	91011924	SMAD3_BCL6_NFIB	LIPA	Enhancer
chr10	91061292	91062622	none	IFIT2	Enhancer
chr10	91110833	91111237	NFIB	IFIT3	Enhancer
chr1	24037166	24037590	BCL6	RPL11	Enhancer
chr10	91133030	91134943	SMAD3_BCL6_NFIB	IFIT1B	Enhancer
chr10	91151969	91152595	none	IFIT1	Promoter
chr10	91174025	91174897	none	IFIT5	Enhancer
chr10	91180700	91181370	BCL6_NFIB	IFIT5	Enhancer
chr10	91204585	91205110	BCL6	SLC16A12-AS1	Enhancer
chr1	1550261	1551567	SMAD3_BCL6	MIB2	Promoter
chr1	24045589	24046000	none	ELOA	Enhancer
chr10	91396982	91397302	none	PANK1	Enhancer
chr10	91403587	91405536	SMAD3_BCL6_NFIB	PANK1	Promoter
chr10	91460772	91462158	SMAD3_BCL6_NFIB	KIF20B	Enhancer
chr10	91574987	91575306	none	LINC00865	Enhancer
chr10	91651048	91651920	BCL6_NFIB	LINC01374	Enhancer
chr1	24053357	24054422	BCL6_NFIB	ELOA	Enhancer
chr10	91783526	91784239	NFIB	LINC01375	Enhancer
chr10	92339614	92340407	BCL6_NFIB	LINC02653	Enhancer
chr10	92606723	92607419	BCL6_NFIB	HTR7	Enhancer
chr10	92631237	92632509	SMAD3_BCL6	RPP30	Enhancer
chr10	92647193	92648493	BCL6_NFIB	RPP30	Enhancer
chr1	24069284	24069778	none	ELOA	Promoter
chr10	92689955	92690540	BCL6_NFIB	ANKRD1	Enhancer
chr10	92923156	92923977	none	PCGF5	Enhancer
chr10	92979981	92981310	SMAD3_BCL6	PCGF5	Enhancer
chr10	93054135	93054754	BCL6	PCGF5	Enhancer
chr10	93169157	93170631	SMAD3_BCL6_NFIB	HECTD2	Promoter
chr10	93349996	93351160	NFIB	HECTD2-AS1	Enhancer
chr10	93362599	93363233	NFIB	HECTD2-AS1	Enhancer
chr10	93367902	93369251	SMAD3_BCL6_NFIB	HECTD2-AS1	Enhancer
chr10	93449625	93450670	SMAD3_BCL6	PPP1R3C	Enhancer
chr1	24104489	24105471	SMAD3_BCL6_NFIB	PITHD1	Promoter
chr10	93547402	93548725	SMAD3_BCL6_NFIB	TNKS2-AS1	Enhancer
chr10	93557976	93559171	BCL6_NFIB	TNKS2	Promoter
chr10	93563123	93564555	SMAD3_BCL6_NFIB	TNKS2	Enhancer
chr10	93573268	93573712	none	TNKS2	Enhancer
chr10	93623703	93624837	BCL6	FGFBP3	Enhancer
chr10	93650843	93651893	SMAD3_BCL6_NFIB	FGFBP3	Enhancer
chr1	24110755	24112627	BCL6_NFIB	LYPLA2	Enhancer
chr10	93683200	93684074	SMAD3_BCL6_NFIB	BTAF1	Enhancer
chr10	93847435	93848081	none	CPEB3	Enhancer
chr10	93862752	93864114	BCL6_NFIB	CPEB3	Enhancer
chr10	93881629	93883623	SMAD3_BCL6_NFIB	CPEB3	Enhancer
chr1	24117672	24119173	none	LYPLA2	Enhancer
chr10	94000181	94000505	none	CPEB3	Enhancer
chr10	94003120	94003466	none	CPEB3	Promoter
chr10	94050020	94052404	SMAD3_BCL6_NFIB	MARCH5	Promoter
chr10	94135104	94135711	SMAD3	MARK2P9	Enhancer
chr10	94191634	94191995	none	MARK2P9	Enhancer
chr10	94276981	94277864	BCL6	IDE	Enhancer
chr10	94297910	94298553	NFIB	IDE	Enhancer
chr10	94332638	94334589	SMAD3_BCL6_NFIB	IDE	Promoter
chr10	94350869	94353282	BCL6_NFIB	KIF11	Promoter
chr10	94434159	94434842	BCL6	HHEX	Enhancer
chr10	94474124	94474503	SMAD3	HHEX	Enhancer
chr1	24124600	24127145	BCL6_NFIB	GALE	Enhancer
chr10	94607962	94609297	SMAD3_BCL6	EXOC6	Enhancer
chr10	94651765	94652626	SMAD3_BCL6_NFIB	EXOC6	Enhancer
chr10	94663182	94664039	BCL6_NFIB	EXOC6	Enhancer
chr10	94820951	94821288	none	CYP26C1	Enhancer
chr10	95013786	95014451	none	CYP26A1	Enhancer
chr10	95205151	95205892	BCL6_NFIB	MYOF	Enhancer
chr10	95225361	95226661	BCL6_NFIB	MYOF	Enhancer
chr10	95255572	95256778	SMAD3_BCL6_NFIB	CEP55	Promoter
chr1	24164890	24165749	none	HMGCL	Enhancer
chr10	95336607	95337810	NFIB	FFAR4	Enhancer
chr10	95351050	95351600	BCL6	RBP4	Enhancer
chr10	95461947	95462928	BCL6	FRA10AC1	Promoter
chr10	95504830	95505422	BCL6_NFIB	LGI1	Enhancer
chr10	95509051	95509531	BCL6_NFIB	LGI1	Enhancer
chr10	95656660	95657813	BCL6_NFIB	SLC35G1	Enhancer
chr10	96121913	96123029	none	NOC3L	Enhancer
chr10	96161952	96163643	SMAD3_BCL6_NFIB	TBC1D12	Enhancer
chr10	96304679	96306416	BCL6_NFIB	HELLS	Promoter
chr10	96407069	96407345	none	CYP2C18	Enhancer
chr1	24246517	24247204	NFIB	CNR2	Enhancer
chr10	96423686	96424082	none	CYP2C18	Enhancer
chr10	96751150	96751561	SMAD3_NFIB	CYP2C9	Enhancer
chr1	24306500	24307297	none	SRSF10	Promoter
chr10	97026326	97026798	BCL6	PDLIM1	Enhancer
chr10	97032941	97033903	BCL6_NFIB	PDLIM1	Enhancer
chr10	97050395	97051920	SMAD3_BCL6	PDLIM1	Promoter
chr10	97068358	97069282	BCL6_NFIB	PDLIM1	Enhancer
chr10	97089007	97090341	BCL6_NFIB	PDLIM1	Enhancer
chr1	24310627	24311322	BCL6_NFIB	SRSF10	Enhancer
chr10	97148013	97148654	BCL6_NFIB	SORBS1	Enhancer
chr10	97166706	97167867	NFIB	SORBS1	Enhancer
chr10	97284177	97284975	BCL6_NFIB	SORBS1	Enhancer
chr10	97320479	97321441	SMAD3_BCL6_NFIB	SORBS1	Enhancer
chr10	97415390	97416834	SMAD3_BCL6_NFIB	ALDH18A1	Enhancer
chr10	97452941	97454105	SMAD3_BCL6_NFIB	TCTN3	Enhancer
chr10	97466176	97466807	none	ENTPD1	Enhancer
chr10	97666844	97667954	SMAD3_BCL6_NFIB	CC2D2B	Promoter
chr1	24345075	24345665	BCL6_NFIB	SRSF10	Enhancer
chr10	97849280	97850104	SMAD3_BCL6	ENTPD1-AS1	Enhancer
chr10	97878462	97879242	SMAD3_BCL6	ZNF518A	Enhancer
chr10	97889341	97890539	SMAD3_BCL6	ZNF518A	Promoter
chr10	98023274	98023889	none	BLNK	Enhancer
chr10	98030817	98031787	SMAD3_BCL6_NFIB	BLNK	Promoter
chr10	98035680	98036859	SMAD3_BCL6_NFIB	BLNK	Enhancer
chr10	98112322	98113291	BCL6_NFIB	OPALIN	Enhancer
chr10	98134894	98135308	NFIB	OPALIN	Enhancer
chr10	98140778	98141863	BCL6_NFIB	OPALIN	Enhancer
chr10	98149536	98150600	BCL6_NFIB	OPALIN	Enhancer
chr10	98273197	98274203	SMAD3_BCL6_NFIB	TLL2	Promoter
chr1	24438903	24439179	none	MYOM3	Promoter
chr10	98300039	98300597	BCL6	TLL2	Enhancer
chr10	98320865	98322271	BCL6_NFIB	TM9SF3	Enhancer
chr10	98328549	98328882	none	TM9SF3	Enhancer
chr10	98330888	98331686	BCL6	TM9SF3	Enhancer
chr10	98336379	98337777	BCL6_NFIB	TM9SF3	Enhancer
chr10	98345751	98347840	BCL6_NFIB	TM9SF3	Promoter
chr1	1583085	1583478	none	MMP23A	Enhancer
chr1	24446051	24447315	SMAD3_BCL6_NFIB	MYOM3	Enhancer
chr10	98356162	98356760	BCL6	TM9SF3	Enhancer
chr10	98378671	98379197	none	TM9SF3	Enhancer
chr10	98421013	98421377	none	PIK3AP1	Enhancer
chr10	98430738	98431218	none	PIK3AP1	Enhancer
chr10	98435095	98436259	NFIB	PIK3AP1	Enhancer
chr10	98456847	98457472	none	PIK3AP1	Enhancer
chr10	98478849	98481182	SMAD3_BCL6_NFIB	PIK3AP1	Enhancer
chr10	98591663	98593027	SMAD3_BCL6_NFIB	LOC102723665	Promoter
chr10	98602535	98603102	NFIB	LCOR	Enhancer
chr10	98605767	98606580	BCL6	LCOR	Enhancer
chr10	98623008	98624636	BCL6_NFIB	LCOR	Enhancer
chr10	98662436	98663222	BCL6	LCOR	Enhancer
chr10	98700603	98701836	none	LCOR	Enhancer
chr10	98759896	98760229	none	SLIT1-AS1	Enhancer
chr10	98783866	98784208	none	SLIT1-AS1	Enhancer
chr1	24469335	24469786	BCL6	IL22RA1	Promoter
chr10	98809553	98810145	none	SLIT1-AS1	Enhancer
chr10	98923225	98923679	none	SLIT1	Enhancer
chr10	98956693	98957171	none	SLIT1	Enhancer
chr10	99027088	99027545	none	ARHGAP19	Enhancer
chr10	99051103	99052676	SMAD3_BCL6_NFIB	ARHGAP19	Enhancer
chr10	99078620	99079959	SMAD3_BCL6_NFIB	FRAT1	Enhancer
chr10	99087350	99088482	SMAD3_BCL6_NFIB	FRAT2	Enhancer
chr10	99093482	99093891	none	FRAT2	Enhancer
chr10	99094090	99094854	SMAD3_BCL6	FRAT2	Promoter
chr10	99096731	99097431	BCL6_NFIB	FRAT2	Enhancer
chr10	99159820	99161337	NFIB	RRP12	Enhancer
chr10	99185596	99187728	SMAD3_BCL6_NFIB	PGAM1	Promoter
chr10	99205176	99206626	SMAD3_BCL6_NFIB	ZDHHC16	Promoter
chr10	99223522	99224442	NFIB	ZDHHC16	Enhancer
chr1	24487430	24488207	BCL6_NFIB	IL22RA1	Enhancer
chr10	99257630	99259021	SMAD3_BCL6_NFIB	MMS19	Promoter
chr10	99289258	99289853	NFIB	UBTD1	Enhancer
chr10	99298552	99299018	BCL6_NFIB	ANKRD2	Enhancer
chr10	99301896	99302766	BCL6_NFIB	ANKRD2	Enhancer
chr10	99332196	99333087	BCL6	ANKRD2	Enhancer
chr10	99392675	99394024	SMAD3_BCL6_NFIB	MORN4	Promoter
chr10	99400075	99401179	SMAD3_BCL6_NFIB	PI4K2A	Enhancer
chr10	99436632	99437396	none	AVPI1	Enhancer
chr10	99446300	99448000	SMAD3_BCL6_NFIB	AVPI1	Promoter
chr10	99461326	99461763	BCL6	MARVELD1	Enhancer
chr10	99473783	99474940	SMAD3_BCL6_NFIB	MARVELD1	Enhancer
chr10	99477933	99478868	SMAD3_BCL6_NFIB	MARVELD1	Enhancer
chr10	99496455	99497759	SMAD3_BCL6_NFIB	ZFYVE27	Enhancer
chr10	99628986	99629549	BCL6_NFIB	MIR3085	Enhancer
chr10	99663057	99663664	BCL6_NFIB	MIR3085	Enhancer
chr10	99709308	99710270	BCL6	MIR3085	Enhancer
chr10	99894124	99895183	BCL6	R3HCC1L	Enhancer
chr10	99912054	99912648	none	R3HCC1L	Enhancer
chr10	100092303	100093272	NFIB	MIR1287	Enhancer
chr10	100122876	100123929	SMAD3_BCL6	MIR1287	Enhancer
chr1	1589650	1591375	SMAD3_BCL6_NFIB	MMP23A	Enhancer
chr1	24543269	24543939	none	LINC02800	Enhancer
chr10	100167001	100168129	none	PYROXD2	Enhancer
chr10	100174437	100175210	BCL6_NFIB	PYROXD2	Enhancer
chr10	100205864	100207014	BCL6	HPS1	Enhancer
chr10	100227503	100227787	none	HPS1	Enhancer
chr10	100248435	100249012	BCL6	HPS1	Enhancer
chr10	100277011	100278210	BCL6_NFIB	HPS1	Enhancer
chr10	100346884	100347314	none	HPS1	Enhancer
chr10	100358941	100359332	none	HPS1	Enhancer
chr10	100367941	100368478	BCL6	HPS1	Enhancer
chr1	24610001	24611398	BCL6_NFIB	GRHL3	Enhancer
chr10	100423644	100423955	none	HPS1	Enhancer
chr10	100839376	100840499	BCL6_NFIB	MIR6507	Enhancer
chr10	101039360	101040274	BCL6_NFIB	HPSE2	Enhancer
chr10	101088864	101089910	BCL6	CNNM1	Enhancer
chr1	24616449	24616920	SMAD3_BCL6_NFIB	GRHL3	Enhancer
chr10	101096868	101097417	NFIB	CNNM1	Enhancer
chr10	101098737	101099320	SMAD3_BCL6_NFIB	CNNM1	Enhancer
chr10	101104022	101105355	BCL6_NFIB	CNNM1	Enhancer
chr10	101153647	101155820	BCL6_NFIB	GOT1	Enhancer
chr10	101189705	101191439	SMAD3_BCL6_NFIB	GOT1	Promoter
chr10	101203239	101204335	BCL6_NFIB	GOT1	Enhancer
chr10	101272495	101273839	BCL6	LINC01475	Enhancer
chr1	24620835	24622226	SMAD3_BCL6_NFIB	GRHL3	Enhancer
chr10	101379533	101381437	SMAD3_BCL6_NFIB	SLC25A28	Promoter
chr10	101418727	101419967	BCL6	ENTPD7	Promoter
chr10	101491468	101492673	SMAD3_BCL6_NFIB	CUTC	Promoter
chr10	101571583	101572090	none	ABCC2	Enhancer
chr10	101597952	101598289	none	ABCC2	Enhancer
chr10	101690245	101691196	SMAD3_BCL6_NFIB	DNMBP	Promoter
chr10	101704585	101705682	BCL6_NFIB	DNMBP	Enhancer
chr10	101944957	101947192	BCL6	ERLIN1	Promoter
chr10	101988394	101989346	BCL6	CHUK	Enhancer
chr10	102026945	102028136	none	CWF19L1	Promoter
chr10	102036634	102037218	none	BLOC1S2	Enhancer
chr10	102045630	102046742	SMAD3_BCL6_NFIB	BLOC1S2	Promoter
chr1	24645837	24646232	NFIB	GRHL3	Enhancer
chr10	102100861	102102271	BCL6_NFIB	SCD	Enhancer
chr10	102106360	102106680	none	SCD	Promoter
chr10	102122397	102123412	NFIB	OLMALINC	Enhancer
chr10	102124496	102125186	BCL6_NFIB	OLMALINC	Enhancer
chr10	102130282	102131478	SMAD3_BCL6_NFIB	OLMALINC	Enhancer
chr10	102132876	102133662	none	OLMALINC	Promoter
chr10	102142607	102143736	none	OLMALINC	Enhancer
chr1	24671478	24672076	SMAD3_NFIB	GRHL3	Enhancer
chr10	102151927	102152476	BCL6	OLMALINC	Enhancer
chr10	102193237	102193566	none	WNT8B	Enhancer
chr10	102202146	102202877	none	WNT8B	Enhancer
chr10	102241460	102241788	none	WNT8B	Enhancer
chr10	102288835	102289911	none	NDUFB8	Enhancer
chr10	102540039	102540794	BCL6_NFIB	PAX2	Enhancer
chr10	102550545	102551380	BCL6	PAX2	Enhancer
chr10	102672029	102673298	SMAD3_BCL6	SLF2	Promoter
chr10	102757253	102758104	SMAD3_BCL6_NFIB	LZTS2	Promoter
chr1	24711305	24711766	BCL6_NFIB	NIPAL3	Enhancer
chr10	102790828	102792574	SMAD3_NFIB	SFXN3	Promoter
chr10	102802287	102803323	SMAD3_BCL6_NFIB	SFXN3	Enhancer
chr10	102811821	102813065	NFIB	KAZALD1	Enhancer
chr10	102820111	102821798	BCL6	KAZALD1	Promoter
chr10	102825694	102827484	BCL6_NFIB	KAZALD1	Enhancer
chr10	102855192	102855600	SMAD3_BCL6_NFIB	KAZALD1	Enhancer
chr10	102862754	102863402	NFIB	TLX1NB	Enhancer
chr10	102871068	102871344	none	TLX1NB	Enhancer
chr1	24718510	24719211	BCL6_NFIB	NIPAL3	Enhancer
chr10	103113560	103114755	BCL6_NFIB	BTRC	Enhancer
chr10	103124408	103124863	SMAD3_BCL6	BTRC	Enhancer
chr10	103201883	103202215	BCL6	BTRC	Enhancer
chr10	103347453	103348309	BCL6	POLL	Promoter
chr1	24739958	24740260	none	NIPAL3	Enhancer
chr10	103355132	103356086	BCL6_NFIB	MIR3158-1	Enhancer
chr10	103376199	103377132	BCL6_NFIB	MIR3158-2	Enhancer
chr10	103421022	103421445	NFIB	FBXW4	Enhancer
chr10	103541881	103543597	BCL6	NPM3	Enhancer
chr10	103577199	103579296	SMAD3_BCL6_NFIB	OGA	Promoter
chr10	103589924	103590725	SMAD3_NFIB	KCNIP2	Enhancer
chr10	103653697	103654726	NFIB	KCNIP2	Enhancer
chr10	103815188	103816418	SMAD3_BCL6_NFIB	ARMH3	Enhancer
chr10	103825023	103826218	BCL6_NFIB	HPS6	Enhancer
chr10	103877343	103877983	none	LDB1	Enhancer
chr10	103892288	103893832	SMAD3_BCL6_NFIB	PPRC1	Enhancer
chr10	103911510	103912581	SMAD3_BCL6_NFIB	NOLC1	Promoter
chr10	103948134	103949682	BCL6	NOLC1	Enhancer
chr10	103967964	103968724	NFIB	ELOVL3	Enhancer
chr10	104004761	104006101	SMAD3_BCL6_NFIB	GBF1	Enhancer
chr10	104025576	104026973	NFIB	GBF1	Enhancer
chr1	24802328	24802604	none	RCAN3	Enhancer
chr10	104039845	104040749	NFIB	GBF1	Enhancer
chr10	104153838	104155878	SMAD3_BCL6_NFIB	NFKB2	Promoter
chr1	24828280	24830177	SMAD3_BCL6_NFIB	RCAN3	Promoter
chr10	104180535	104182719	SMAD3_BCL6_NFIB	PSD	Enhancer
chr10	104191637	104192447	SMAD3	CUEDC2	Enhancer
chr10	104209273	104211413	SMAD3_BCL6_NFIB	RPARP-AS1	Enhancer
chr10	104238748	104239208	NFIB	MFSD13A	Enhancer
chr10	104261719	104262772	SMAD3_BCL6_NFIB	ACTR1A	Enhancer
chr10	104263524	104264074	NFIB	SUFU	Promoter
chr10	104269185	104269698	none	SUFU	Enhancer
chr10	104294153	104294526	none	SUFU	Enhancer
chr10	104299959	104300283	none	SUFU	Enhancer
chr10	104379629	104381702	NFIB	TRIM8	Enhancer
chr10	104401715	104402310	SMAD3_BCL6	TRIM8	Enhancer
chr10	104404598	104406132	SMAD3_NFIB	TRIM8	Enhancer
chr1	24883859	24884257	none	NCMAP	Enhancer
chr10	104416510	104417337	none	TRIM8	Enhancer
chr10	104417904	104418802	SMAD3_BCL6_NFIB	TRIM8	Enhancer
chr10	104429242	104429518	none	TRIM8	Enhancer
chr10	104473471	104475145	SMAD3_BCL6_NFIB	SFXN2	Promoter
chr10	104503375	104504540	SMAD3_BCL6_NFIB	WBP1L	Enhancer
chr10	104523440	104524707	none	WBP1L	Enhancer
chr10	104528839	104530436	SMAD3_BCL6_NFIB	WBP1L	Enhancer
chr10	104534994	104535780	NFIB	WBP1L	Promoter
chr10	104548938	104549302	none	WBP1L	Enhancer
chr10	104559635	104560371	none	WBP1L	Enhancer
chr10	104613799	104614375	BCL6	BORCS7	Promoter
chr10	104630144	104630485	none	AS3MT	Enhancer
chr10	104676843	104678589	SMAD3_BCL6_NFIB	CNNM2	Promoter
chr10	104741843	104742517	BCL6_NFIB	LOC107984265	Enhancer
chr1	24893785	24895013	BCL6_NFIB	NCMAP	Enhancer
chr10	104748516	104748987	BCL6	LOC107984265	Enhancer
chr10	104912901	104913437	none	NT5C2	Enhancer
chr10	104914254	104915886	BCL6_NFIB	NT5C2	Enhancer
chr10	104952048	104954412	SMAD3_BCL6_NFIB	NT5C2	Promoter
chr10	105000444	105002179	SMAD3_BCL6_NFIB	RPEL1	Enhancer
chr10	105081749	105082065	none	PCGF6	Enhancer
chr10	105110062	105111223	BCL6	PCGF6	Enhancer
chr10	105127547	105129269	SMAD3_BCL6_NFIB	TAF5	Enhancer
chr10	105155279	105157275	SMAD3_BCL6_NFIB	ATP5MD	Promoter
chr10	105191699	105192004	NFIB	CALHM2	Enhancer
chr1	24968763	24970812	SMAD3_NFIB	SRRM1	Promoter
chr10	105251226	105251689	none	NEURL1	Enhancer
chr1	25031658	25032593	BCL6	CLIC4	Enhancer
chr10	105476004	105476417	none	SH3PXD2A-AS1	Enhancer
chr10	105517586	105518999	SMAD3_BCL6_NFIB	SH3PXD2A-AS1	Enhancer
chr10	105544623	105545171	BCL6	SH3PXD2A-AS1	Enhancer
chr10	105553205	105554642	SMAD3_BCL6_NFIB	SH3PXD2A-AS1	Enhancer
chr10	105593630	105593975	none	SH3PXD2A	Enhancer
chr10	105599694	105600325	NFIB	SH3PXD2A	Enhancer
chr1	25071394	25072547	SMAD3_BCL6_NFIB	CLIC4	Promoter
chr10	105649536	105650568	SMAD3_BCL6	STN1	Enhancer
chr10	105667886	105668285	BCL6_NFIB	STN1	Enhancer
chr10	105677092	105678563	SMAD3_BCL6_NFIB	STN1	Enhancer
chr10	105707540	105708718	BCL6_NFIB	SLK	Enhancer
chr10	105726502	105727955	SMAD3_BCL6	SLK	Enhancer
chr1	25095594	25096863	none	CLIC4	Enhancer
chr10	105778146	105778519	BCL6	MIR936	Enhancer
chr10	105795555	105796179	SMAD3_NFIB	MIR936	Enhancer
chr10	105869486	105870011	SMAD3_BCL6	SFR1	Enhancer
chr10	105880306	105882290	SMAD3_BCL6_NFIB	SFR1	Promoter
chr10	105975903	105976456	none	MIR609	Enhancer
chr10	105991315	105992660	SMAD3_BCL6_NFIB	CFAP43	Enhancer
chr10	106014220	106016604	SMAD3_NFIB	GSTO1	Enhancer
chr10	106027383	106029334	SMAD3_BCL6_NFIB	MIR4482	Promoter
chr10	106037078	106038027	BCL6_NFIB	GSTO2	Enhancer
chr10	106047872	106048706	SMAD3_BCL6	GSTO2	Enhancer
chr10	106060348	106060827	NFIB	ITPRIP-AS1	Enhancer
chr10	106064810	106065745	BCL6_NFIB	ITPRIP-AS1	Enhancer
chr10	106069778	106070795	BCL6_NFIB	ITPRIP-AS1	Enhancer
chr10	106077547	106079422	BCL6_NFIB	ITPRIP-AS1	Enhancer
chr10	106090400	106091794	BCL6	ITPRIP	Enhancer
chr10	106097746	106098864	BCL6	ITPRIP	Promoter
chr10	106099196	106100537	NFIB	ITPRIP	Enhancer
chr10	106251855	106253243	BCL6_NFIB	LINC02620	Enhancer
chr10	106581891	106582464	none	SORCS3-AS1	Enhancer
chr10	107900838	107901777	BCL6	LINC02624	Enhancer
chr10	108365926	108366533	BCL6	LINC02624	Enhancer
chr10	109286852	109287715	BCL6	SORCS1	Enhancer
chr10	109345242	109346414	BCL6_NFIB	SORCS1	Enhancer
chr10	109370766	109371327	BCL6_NFIB	SORCS1	Enhancer
chr10	109378009	109378472	SMAD3_BCL6_NFIB	LINC01435	Enhancer
chr1	25348961	25349424	none	MIR4425	Promoter
chr10	109413809	109414219	none	LINC01435	Enhancer
chr10	109729732	109730726	BCL6	LINC01435	Enhancer
chr1	1609758	1610839	BCL6_NFIB	SLC35E2B	Enhancer
chr1	25358404	25359974	BCL6	MIR4425	Enhancer
chr10	111117929	111118499	NFIB	XPNPEP1	Enhancer
chr10	111301823	111302741	BCL6	XPNPEP1	Enhancer
chr10	111305641	111306641	BCL6_NFIB	XPNPEP1	Enhancer
chr10	111333959	111334307	NFIB	XPNPEP1	Enhancer
chr10	111391922	111393177	BCL6_NFIB	XPNPEP1	Enhancer
chr10	111409352	111410704	SMAD3_BCL6_NFIB	XPNPEP1	Enhancer
chr10	111422853	111423258	none	XPNPEP1	Enhancer
chr10	111611541	111612484	BCL6	XPNPEP1	Enhancer
chr10	111662700	111663828	BCL6_NFIB	XPNPEP1	Enhancer
chr1	25558512	25560091	SMAD3_BCL6	SYF2	Promoter
chr10	111682483	111683582	SMAD3_BCL6_NFIB	XPNPEP1	Promoter
chr10	111724934	111725662	BCL6_NFIB	ADD3	Enhancer
chr10	111727194	111727707	BCL6_NFIB	ADD3	Enhancer
chr10	111736769	111737512	BCL6_NFIB	ADD3	Enhancer
chr10	111755280	111756647	BCL6_NFIB	ADD3	Promoter
chr10	111761796	111763535	BCL6_NFIB	ADD3	Enhancer
chr1	25565530	25567185	SMAD3_BCL6_NFIB	SYF2	Enhancer
chr10	111767697	111768705	SMAD3_BCL6	ADD3-AS1	Promoter
chr10	111769980	111770728	BCL6	ADD3-AS1	Enhancer
chr10	111903080	111903356	none	MXI1	Enhancer
chr10	111969470	111971303	BCL6_NFIB	MXI1	Enhancer
chr10	111985565	111987254	SMAD3_BCL6_NFIB	MXI1	Enhancer
chr1	25572969	25574517	BCL6	RSRP1	Enhancer
chr10	111997417	111998184	BCL6_NFIB	MXI1	Enhancer
chr10	112063943	112065211	SMAD3_BCL6_NFIB	SMNDC1	Enhancer
chr10	112155203	112156115	SMAD3_BCL6_NFIB	SMNDC1	Enhancer
chr10	112176751	112177360	BCL6_NFIB	DUSP5	Enhancer
chr10	112190307	112191554	BCL6_NFIB	DUSP5	Enhancer
chr10	112193351	112193992	BCL6_NFIB	DUSP5	Enhancer
chr10	112243394	112243864	BCL6	DUSP5	Enhancer
chr10	112326645	112328306	SMAD3_BCL6_NFIB	SMC3	Promoter
chr1	25593766	25594414	none	RSRP1	Enhancer
chr10	112377258	112377752	none	RBM20	Enhancer
chr10	112493148	112493458	none	RBM20	Enhancer
chr10	112546060	112546525	none	PDCD4-AS1	Enhancer
chr10	112578153	112579182	BCL6_NFIB	PDCD4-AS1	Enhancer
chr10	112617228	112618900	SMAD3_BCL6_NFIB	PDCD4-AS1	Enhancer
chr10	112631151	112632447	SMAD3_BCL6_NFIB	PDCD4	Enhancer
chr10	112678347	112680426	SMAD3_BCL6_NFIB	SHOC2	Promoter
chr10	112789511	112789787	none	MIR548E	Enhancer
chr1	25663989	25665340	SMAD3_BCL6	RSRP1	Promoter
chr10	113686122	113686569	none	GPAM	Enhancer
chr10	113731767	113732456	SMAD3_BCL6_NFIB	GPAM	Enhancer
chr10	113838010	113838455	NFIB	GPAM	Enhancer
chr10	113942810	113943835	SMAD3_BCL6_NFIB	GPAM	Enhancer
chr10	114018015	114018468	BCL6_NFIB	TECTB	Enhancer
chr10	114090251	114091365	BCL6	GUCY2GP	Enhancer
chr10	114091894	114092645	BCL6_NFIB	GUCY2GP	Enhancer
chr10	114120232	114122794	SMAD3_BCL6_NFIB	GUCY2GP	Enhancer
chr10	114150945	114151493	NFIB	ACSL5	Enhancer
chr10	114162024	114163115	none	ACSL5	Enhancer
chr10	114205951	114207606	SMAD3_BCL6_NFIB	VTI1A	Promoter
chr1	25756646	25757753	SMAD3_BCL6	MACO1	Promoter
chr10	114475743	114477445	BCL6_NFIB	MIR4295	Enhancer
chr10	114563549	114564698	SMAD3_BCL6_NFIB	LOC103344931	Enhancer
chr10	114570444	114572417	BCL6_NFIB	LOC103344931	Enhancer
chr1	25785205	25786344	BCL6_NFIB	MACO1	Enhancer
chr10	114710642	114712448	BCL6	TCF7L2	Enhancer
chr10	114790545	114791209	NFIB	SNORA87	Enhancer
chr10	114833372	114833857	BCL6_NFIB	SNORA87	Enhancer
chr10	114852886	114853919	BCL6_NFIB	TCF7L2	Enhancer
chr10	114866674	114867250	BCL6_NFIB	TCF7L2	Enhancer
chr1	25804170	25805335	none	MACO1	Enhancer
chr10	115129490	115129771	none	HABP2	Enhancer
chr10	115144962	115145416	NFIB	HABP2	Enhancer
chr1	25820685	25821501	BCL6	LDLRAP1	Enhancer
chr10	115419928	115420204	none	NRAP	Enhancer
chr10	115425691	115426189	none	NRAP	Enhancer
chr10	115438613	115440633	SMAD3_BCL6_NFIB	CASP7	Promoter
chr10	115495582	115496635	BCL6_NFIB	PLEKHS1	Enhancer
chr10	115509617	115510122	none	PLEKHS1	Enhancer
chr10	115510770	115511705	NFIB	PLEKHS1	Promoter
chr10	115516659	115517230	NFIB	PLEKHS1	Enhancer
chr10	115548323	115548858	NFIB	MIR4483	Enhancer
chr10	115613495	115615614	BCL6	NHLRC2	Promoter
chr10	115704844	115705717	none	NHLRC2	Enhancer
chr10	115718240	115719735	NFIB	ADRB1	Enhancer
chr10	115786094	115786921	NFIB	ADRB1	Enhancer
chr10	115802514	115804366	SMAD3_BCL6_NFIB	ADRB1	Promoter
chr1	25827241	25828314	BCL6_NFIB	LDLRAP1	Enhancer
chr10	115901227	115903030	BCL6_NFIB	MIR2110	Enhancer
chr10	115923122	115924187	BCL6_NFIB	MIR2110	Enhancer
chr10	115925011	115926431	SMAD3_BCL6_NFIB	MIR2110	Enhancer
chr10	115932788	115934684	SMAD3_NFIB	MIR2110	Enhancer
chr10	115939567	115940768	BCL6_NFIB	TDRD1	Enhancer
chr10	115966405	115967925	BCL6_NFIB	TDRD1	Enhancer
chr10	115982912	115983789	NFIB	VWA2	Enhancer
chr1	25892939	25894036	BCL6_NFIB	LDLRAP1	Enhancer
chr10	116014245	116014673	none	VWA2	Enhancer
chr10	116039251	116039775	BCL6	VWA2	Enhancer
chr1	25894928	25895553	SMAD3_BCL6	LDLRAP1	Enhancer
chr10	116172447	116173521	BCL6_NFIB	AFAP1L2	Enhancer
chr10	116231763	116232686	BCL6	ABLIM1	Enhancer
chr10	116259402	116260022	BCL6_NFIB	ABLIM1	Enhancer
chr10	116277983	116280049	SMAD3_BCL6_NFIB	ABLIM1	Enhancer
chr10	116286338	116287097	BCL6_NFIB	ABLIM1	Promoter
chr1	1649293	1649606	none	CDK11B	Enhancer
chr10	116394992	116396048	BCL6_NFIB	ABLIM1	Enhancer
chr10	116456502	116457380	BCL6_NFIB	ABLIM1	Enhancer
chr1	25916666	25917280	NFIB	MAN1C1	Enhancer
chr10	116616556	116618466	BCL6	FAM160B1	Enhancer
chr10	116697963	116699090	none	TRUB1	Enhancer
chr10	116722753	116723029	none	TRUB1	Enhancer
chr1	25985370	25986022	BCL6_NFIB	MAN1C1	Enhancer
chr10	118188658	118190002	BCL6_NFIB	PNLIPRP3	Enhancer
chr10	118244615	118244915	none	PNLIPRP3	Enhancer
chr10	118386295	118387301	none	PNLIPRP2	Enhancer
chr10	118501982	118502942	SMAD3_BCL6	HSPA12A	Promoter
chr10	118608310	118609876	SMAD3_BCL6_NFIB	ENO4	Promoter
chr10	118626528	118627232	BCL6	HSPA12A	Enhancer
chr10	118647945	118649333	SMAD3_BCL6_NFIB	HSPA12A	Enhancer
chr10	118763830	118765837	SMAD3_BCL6	SHTN1	Promoter
chr10	118885092	118886551	SMAD3_BCL6_NFIB	SHTN1	Enhancer
chr10	119101911	119102693	BCL6	PDZD8	Enhancer
chr10	119107648	119109064	BCL6_NFIB	PDZD8	Enhancer
chr10	119125183	119125602	BCL6	PDZD8	Enhancer
chr10	119126217	119127519	none	PDZD8	Enhancer
chr1	26093095	26094225	BCL6_NFIB	SELENON	Enhancer
chr10	119133138	119134432	none	PDZD8	Enhancer
chr10	119150782	119152418	SMAD3_BCL6_NFIB	PDZD8	Enhancer
chr10	119173403	119174212	BCL6_NFIB	PDZD8	Enhancer
chr10	119179698	119180962	BCL6	PDZD8	Enhancer
chr10	119242632	119243305	BCL6_NFIB	EMX2	Enhancer
chr10	119444481	119444931	none	EMX2OS	Enhancer
chr10	119495958	119496522	SMAD3_BCL6_NFIB	EMX2OS	Enhancer
chr10	119523077	119523922	SMAD3_BCL6_NFIB	EMX2OS	Enhancer
chr1	26134101	26135540	none	SELENON	Enhancer
chr10	119805482	119807200	SMAD3_BCL6_NFIB	CASC2	Promoter
chr10	120101284	120102088	BCL6	FAM204A	Enhancer
chr10	120380699	120381243	NFIB	PRLHR	Enhancer
chr1	1654994	1656596	SMAD3_BCL6_NFIB	CDK11A	Promoter
chr1	26185193	26186154	SMAD3_BCL6	AUNIP	Enhancer
chr10	120485486	120486671	SMAD3_BCL6	CACUL1	Enhancer
chr10	120499356	120500239	BCL6_NFIB	CACUL1	Enhancer
chr10	120513440	120515097	SMAD3_BCL6_NFIB	CACUL1	Enhancer
chr10	120522922	120523878	SMAD3_BCL6_NFIB	CACUL1	Enhancer
chr10	120594847	120595625	BCL6_NFIB	CACUL1	Enhancer
chr10	120602680	120602956	none	CACUL1	Enhancer
chr1	26198106	26199100	BCL6_NFIB	PAQR7	Promoter
chr10	120765976	120767274	BCL6_NFIB	NANOS1	Enhancer
chr10	120784595	120785825	SMAD3_BCL6_NFIB	NANOS1	Enhancer
chr10	120839348	120841120	SMAD3_BCL6_NFIB	EIF3A	Promoter
chr10	120860036	120861705	BCL6_NFIB	DENND10	Enhancer
chr10	120899856	120900229	none	SFXN4	Enhancer
chr1	26216632	26217374	BCL6_NFIB	STMN1	Enhancer
chr10	120924655	120926604	SMAD3_BCL6_NFIB	SFXN4	Promoter
chr10	120936170	120938509	SMAD3_BCL6_NFIB	PRDX3	Enhancer
chr10	120966163	120967924	SMAD3_BCL6_NFIB	GRK5	Promoter
chr10	121062296	121063000	NFIB	MIR4681	Enhancer
chr1	26232174	26232885	none	STMN1	Enhancer
chr10	121243981	121245416	NFIB	RGS10	Enhancer
chr10	121269003	121270137	SMAD3_BCL6_NFIB	RGS10	Enhancer
chr10	121297501	121299166	none	RGS10	Enhancer
chr10	121355323	121357125	SMAD3_BCL6_NFIB	TIAL1	Enhancer
chr10	121377924	121379252	BCL6_NFIB	TIAL1	Enhancer
chr10	121410725	121411967	SMAD3_NFIB	BAG3	Enhancer
chr10	121416841	121418124	NFIB	BAG3	Enhancer
chr10	121426938	121427763	BCL6_NFIB	BAG3	Enhancer
chr10	121484593	121486241	SMAD3_BCL6_NFIB	INPP5F	Promoter
chr10	121527804	121528299	none	INPP5F	Enhancer
chr10	121631349	121633085	SMAD3_BCL6_NFIB	MCMBP	Enhancer
chr10	121651979	121652914	none	SEC23IP	Enhancer
chr10	121654772	121656003	SMAD3_BCL6	SEC23IP	Enhancer
chr10	121701810	121703109	BCL6_NFIB	MIR4682	Enhancer
chr10	121741313	121741722	NFIB	MIR4682	Enhancer
chr1	26323660	26325067	SMAD3_BCL6_NFIB	PAFAH2	Enhancer
chr10	121811850	121812987	BCL6_NFIB	MIR4682	Enhancer
chr10	121855453	121856320	BCL6	MIR4682	Enhancer
chr10	121860547	121861116	BCL6_NFIB	MIR4682	Enhancer
chr10	122011906	122013692	BCL6_NFIB	RPL21	Enhancer
chr10	122107667	122107949	none	RPL21	Enhancer
chr10	122151692	122153298	SMAD3_BCL6_NFIB	RPL21	Enhancer
chr10	122490700	122492020	BCL6_NFIB	WDR11-AS1	Enhancer
chr10	122610583	122611660	SMAD3_BCL6_NFIB	WDR11	Promoter
chr10	122738714	122739622	none	WDR11	Enhancer
chr10	122813908	122814520	none	WDR11	Enhancer
chr10	123084364	123084710	none	FGFR2	Enhancer
chr10	123085180	123085824	NFIB	FGFR2	Enhancer
chr10	123121562	123121996	none	FGFR2	Enhancer
chr10	123348306	123349772	BCL6	FGFR2	Enhancer
chr10	123595069	123595802	BCL6	ATE1	Enhancer
chr10	123686805	123688244	SMAD3_BCL6_NFIB	ATE1	Promoter
chr10	123733803	123734983	BCL6_NFIB	NSMCE4A	Enhancer
chr10	123753707	123755727	BCL6_NFIB	TACC2	Enhancer
chr10	123778306	123779669	SMAD3_BCL6_NFIB	TACC2	Enhancer
chr10	123792944	123794927	BCL6_NFIB	TACC2	Enhancer
chr10	123821772	123823691	SMAD3_BCL6_NFIB	TACC2	Enhancer
chr10	123861329	123862832	SMAD3_BCL6_NFIB	TACC2	Enhancer
chr10	123871920	123873570	SMAD3_BCL6_NFIB	TACC2	Enhancer
chr10	123879817	123881076	NFIB	TACC2	Enhancer
chr10	123886482	123886848	none	TACC2	Enhancer
chr10	123902077	123902353	none	TACC2	Enhancer
chr10	123913965	123915560	BCL6_NFIB	TACC2	Enhancer
chr10	123995336	123995806	none	BTBD16	Enhancer
chr10	124133700	124135184	SMAD3_BCL6_NFIB	PLEKHA1	Enhancer
chr1	26437605	26438942	SMAD3_BCL6_NFIB	PDIK1L	Promoter
chr10	124264056	124264777	SMAD3_BCL6_NFIB	HTRA1	Enhancer
chr10	124415397	124417490	BCL6_NFIB	LOC112577516	Enhancer
chr10	124439400	124440037	NFIB	LOC112577516	Enhancer
chr10	124463168	124464287	none	C10orf120	Enhancer
chr10	124626750	124627051	none	FAM24B	Enhancer
chr10	124638589	124640010	SMAD3_BCL6_NFIB	FAM24B-CUZD1	Promoter
chr10	124713066	124714648	SMAD3_BCL6_NFIB	C10orf88	Promoter
chr10	124739619	124740538	SMAD3_BCL6_NFIB	PSTK	Enhancer
chr10	124767586	124769387	SMAD3_BCL6_NFIB	ACADSB	Promoter
chr10	124778932	124780431	BCL6_NFIB	ACADSB	Enhancer
chr1	26452968	26453569	none	PDIK1L	Enhancer
chr10	124913541	124914785	SMAD3_BCL6_NFIB	BUB3	Enhancer
chr10	124962094	124963907	BCL6_NFIB	BUB3	Enhancer
chr10	124986882	124987713	SMAD3_BCL6_NFIB	BUB3	Enhancer
chr10	125091084	125091563	BCL6	BUB3	Enhancer
chr10	125152612	125153026	none	BUB3	Enhancer
chr10	125253640	125254076	none	GPR26	Enhancer
chr10	125266799	125267966	NFIB	GPR26	Enhancer
chr10	125343449	125344001	NFIB	GPR26	Enhancer
chr10	125671966	125672667	NFIB	CPXM2	Enhancer
chr1	26496333	26497272	BCL6	ZNF593	Enhancer
chr10	125795010	125796002	SMAD3_BCL6_NFIB	CHST15	Enhancer
chr10	125803290	125804185	BCL6_NFIB	CHST15	Enhancer
chr10	125823150	125825049	BCL6_NFIB	CHST15	Enhancer
chr10	125843800	125845563	BCL6_NFIB	CHST15	Enhancer
chr10	125864148	125867261	none	CHST15	Enhancer
chr10	125919381	125920107	SMAD3_BCL6_NFIB	CHST15	Enhancer
chr1	26503700	26505087	SMAD3_BCL6	CNKSR1	Enhancer
chr10	126128205	126128975	SMAD3_BCL6_NFIB	NKX1-2	Enhancer
chr1	1669028	1669612	none	SLC35E2A	Enhancer
chr1	26560220	26561523	SMAD3_BCL6_NFIB	CEP85	Enhancer
chr10	126150406	126150923	SMAD3_BCL6	LHPP	Enhancer
chr10	126196631	126196907	none	LHPP	Enhancer
chr10	126277322	126278197	BCL6_NFIB	FAM53B-AS1	Enhancer
chr10	126298883	126299527	BCL6	FAM53B-AS1	Enhancer
chr10	126320358	126321466	BCL6_NFIB	FAM53B-AS1	Enhancer
chr10	126369357	126369985	NFIB	FAM53B-AS1	Enhancer
chr1	26602339	26603133	BCL6_NFIB	SH3BGRL3	Enhancer
chr10	126397894	126398681	none	FAM53B-AS1	Enhancer
chr10	126424870	126425724	SMAD3_BCL6_NFIB	FAM53B	Enhancer
chr10	126466069	126466345	none	EEF1AKMT2	Enhancer
chr10	126479921	126481466	SMAD3_BCL6_NFIB	EEF1AKMT2	Promoter
chr10	126490064	126490977	SMAD3_BCL6	ABRAXAS2	Enhancer
chr10	126552392	126553585	SMAD3_BCL6_NFIB	ABRAXAS2	Enhancer
chr10	126566528	126567448	SMAD3_BCL6_NFIB	ZRANB1	Enhancer
chr10	126580972	126582242	NFIB	ZRANB1	Enhancer
chr10	126604833	126606542	SMAD3_BCL6	ZRANB1	Enhancer
chr10	126614559	126615611	BCL6_NFIB	ZRANB1	Enhancer
chr10	126631261	126631739	NFIB	ZRANB1	Enhancer
chr10	126641626	126642128	none	ZRANB1	Enhancer
chr10	126665995	126666797	BCL6_NFIB	CTBP2	Enhancer
chr1	26632395	26633890	SMAD3_BCL6	UBXN11	Promoter
chr10	126696797	126698416	BCL6_NFIB	CTBP2	Enhancer
chr10	126734259	126734841	BCL6_NFIB	MIR4296	Enhancer
chr10	126749169	126750243	BCL6_NFIB	MIR4296	Enhancer
chr10	126754948	126755480	none	MIR4296	Enhancer
chr10	126772823	126774795	BCL6_NFIB	MIR4296	Enhancer
chr1	26662696	26663744	SMAD3_BCL6	CRYBG2	Enhancer
chr10	126812131	126812856	SMAD3_BCL6_NFIB	CTBP2	Enhancer
chr10	126841616	126842720	BCL6_NFIB	CTBP2	Enhancer
chr10	126848843	126850680	SMAD3_BCL6	CTBP2	Promoter
chr10	126916227	126916831	none	CTBP2	Enhancer
chr10	127087954	127088856	BCL6	TEX36-AS1	Enhancer
chr10	127095408	127096636	SMAD3	TEX36-AS1	Enhancer
chr10	127227330	127228231	BCL6_NFIB	TEX36-AS1	Enhancer
chr1	26680478	26680917	none	CRYBG2	Promoter
chr10	127279426	127281510	BCL6	TEX36-AS1	Enhancer
chr10	127314425	127314745	NFIB	TEX36-AS1	Enhancer
chr10	127321101	127323070	BCL6_NFIB	TEX36	Enhancer
chr10	127355634	127356045	BCL6	TEX36	Enhancer
chr10	127371818	127373738	SMAD3_BCL6_NFIB	LOC283038	Enhancer
chr10	127383381	127384738	NFIB	LOC283038	Enhancer
chr10	127396412	127396967	BCL6_NFIB	EDRF1-DT	Enhancer
chr10	127407614	127409184	SMAD3_BCL6_NFIB	EDRF1	Promoter
chr10	127444850	127445715	BCL6	EDRF1-AS1	Enhancer
chr10	127511481	127513134	SMAD3_BCL6_NFIB	BCCIP	Promoter
chr10	127584021	127585484	BCL6_NFIB	FANK1	Promoter
chr10	127600250	127601365	BCL6	FANK1	Enhancer
chr10	127618223	127618937	none	FANK1	Enhancer
chr10	127750798	127751541	BCL6_NFIB	FANK1-AS1	Enhancer
chr10	127822621	127823478	BCL6	FANK1-AS1	Enhancer
chr10	128246944	128248246	BCL6_NFIB	C10orf90	Enhancer
chr10	128269413	128270696	BCL6_NFIB	C10orf90	Enhancer
chr10	128361041	128361332	none	C10orf90	Enhancer
chr10	128593405	128593807	none	DOCK1	Promoter
chr10	128594476	128595035	none	DOCK1	Enhancer
chr10	128810938	128812303	BCL6_NFIB	INSYN2A	Enhancer
chr10	128842047	128842876	BCL6_NFIB	INSYN2A	Enhancer
chr1	26758134	26759435	SMAD3_NFIB	DHDDS	Promoter
chr10	129106069	129106443	none	INSYN2A	Enhancer
chr10	129165991	129166354	none	INSYN2A	Enhancer
chr10	129217595	129217871	none	NPS	Enhancer
chr1	1677769	1678804	BCL6_NFIB	SLC35E2A	Promoter
chr1	26798055	26799504	BCL6	HMGN2	Promoter
chr10	129681110	129681453	none	CLRN3	Enhancer
chr10	129845186	129846659	SMAD3_BCL6_NFIB	PTPRE	Promoter
chr10	129924050	129925233	BCL6_NFIB	MKI67	Promoter
chr10	129990156	129990686	SMAD3_BCL6_NFIB	MKI67	Enhancer
chr10	130004773	130005062	none	LINC01163	Enhancer
chr1	26826689	26828164	SMAD3_BCL6_NFIB	HMGN2	Enhancer
chr10	130262585	130263021	SMAD3_BCL6_NFIB	LINC01163	Enhancer
chr10	130407017	130407293	none	LINC02667	Enhancer
chr10	130489181	130489845	none	LINC02667	Enhancer
chr1	26856692	26859130	SMAD3_BCL6_NFIB	RPS6KA1	Enhancer
chr10	130661700	130663552	none	LINC02667	Enhancer
chr10	130683360	130684253	none	LINC02667	Enhancer
chr10	130742538	130742883	none	LINC02667	Enhancer
chr10	130747729	130748513	none	LINC02667	Enhancer
chr10	130835352	130835628	none	LINC02667	Enhancer
chr10	130855094	130855399	none	LINC02667	Enhancer
chr10	130874535	130875186	BCL6	LINC02667	Enhancer
chr10	130894809	130895085	none	LINC02667	Enhancer
chr10	130966799	130967882	BCL6_NFIB	LINC02667	Enhancer
chr1	26878335	26878657	none	MIR1976	Enhancer
chr10	131264725	131266290	SMAD3_BCL6_NFIB	MGMT	Promoter
chr10	131342326	131343107	BCL6_NFIB	MGMT	Enhancer
chr10	131377070	131378052	SMAD3_BCL6_NFIB	MGMT	Enhancer
chr1	26946660	26948325	BCL6_NFIB	MIR1976	Enhancer
chr10	131487335	131489564	BCL6_NFIB	MIR4297	Enhancer
chr10	131516929	131517559	BCL6	MIR4297	Enhancer
chr10	131583400	131584655	BCL6_NFIB	MIR4297	Enhancer
chr1	26963146	26963448	none	LOC101928728	Enhancer
chr10	131844037	131844313	none	CTAGE7P	Enhancer
chr10	131908152	131910114	SMAD3_BCL6_NFIB	C10orf143	Promoter
chr10	131926978	131927480	BCL6	GLRX3	Enhancer
chr10	131934095	131936125	SMAD3	GLRX3	Enhancer
chr10	131954028	131954513	none	GLRX3	Enhancer
chr10	131971108	131971384	none	GLRX3	Enhancer
chr10	132011075	132011673	none	GLRX3	Enhancer
chr10	132020264	132020792	none	GLRX3	Enhancer
chr10	132099144	132100062	SMAD3_NFIB	GLRX3	Enhancer
chr10	132261609	132262775	BCL6	GLRX3	Enhancer
chr1	27018965	27019815	BCL6_NFIB	LOC101928728	Enhancer
chr10	132588693	132588969	none	MIR378C	Enhancer
chr10	132703661	132704442	BCL6	MIR378C	Enhancer
chr10	132722362	132723071	BCL6	MIR378C	Enhancer
chr1	1681341	1681691	none	SLC35E2A	Enhancer
chr1	27021832	27022423	SMAD3_BCL6	ARID1A	Promoter
chr10	132809648	132810507	none	MIR378C	Enhancer
chr10	132819055	132819331	none	MIR378C	Enhancer
chr10	132834399	132834806	none	TCERG1L-AS1	Enhancer
chr10	132840425	132841886	SMAD3_BCL6_NFIB	TCERG1L-AS1	Enhancer
chr1	27023222	27024919	BCL6_NFIB	ARID1A	Enhancer
chr10	133110277	133110936	BCL6	TCERG1L	Promoter
chr10	133175211	133176299	BCL6_NFIB	TCERG1L	Enhancer
chr1	27031079	27032805	BCL6_NFIB	ARID1A	Enhancer
chr10	133486499	133486801	none	LINC01164	Enhancer
chr10	133563258	133563534	none	LINC01164	Enhancer
chr10	133663976	133664712	none	LINC01164	Enhancer
chr10	133730695	133733883	SMAD3_BCL6	PPP2R2D	Enhancer
chr10	133742738	133743204	none	PPP2R2D	Enhancer
chr10	133759009	133759978	NFIB	PPP2R2D	Enhancer
chr10	133774313	133776358	BCL6_NFIB	BNIP3	Enhancer
chr10	133794385	133796018	SMAD3_BCL6	BNIP3	Enhancer
chr10	133810420	133812541	SMAD3_BCL6_NFIB	BNIP3	Enhancer
chr10	133829127	133830130	BCL6	BNIP3	Enhancer
chr10	133861308	133862362	NFIB	JAKMIP3	Enhancer
chr10	133878797	133880100	SMAD3_BCL6_NFIB	JAKMIP3	Promoter
chr10	133890074	133890797	NFIB	JAKMIP3	Enhancer
chr10	133908077	133910423	NFIB	JAKMIP3	Enhancer
chr10	133952504	133952951	none	DPYSL4	Enhancer
chr10	133976388	133977386	SMAD3_BCL6	DPYSL4	Enhancer
chr10	133991120	133991454	none	DPYSL4	Enhancer
chr10	134036910	134037510	none	STK32C	Enhancer
chr10	134061938	134062473	none	STK32C	Enhancer
chr10	134063747	134064185	SMAD3_BCL6_NFIB	STK32C	Enhancer
chr10	134078800	134079498	BCL6_NFIB	STK32C	Enhancer
chr10	134121260	134122277	SMAD3_BCL6_NFIB	STK32C	Promoter
chr10	134144852	134146618	SMAD3_BCL6_NFIB	LRRC27	Promoter
chr10	134176932	134178341	SMAD3_BCL6_NFIB	LRRC27	Enhancer
chr10	134198380	134198687	none	PWWP2B	Enhancer
chr1	27097931	27098640	SMAD3_BCL6_NFIB	PIGV	Enhancer
chr10	134202938	134203493	none	PWWP2B	Enhancer
chr10	134220429	134222915	SMAD3_BCL6_NFIB	PWWP2B	Enhancer
chr10	134223909	134224200	none	PWWP2B	Enhancer
chr10	134232023	134235138	SMAD3_BCL6_NFIB	PWWP2B	Enhancer
chr10	134244695	134245019	none	C10orf91	Enhancer
chr10	134260171	134262745	SMAD3_BCL6_NFIB	C10orf91	Enhancer
chr10	134265854	134266574	none	C10orf91	Enhancer
chr10	134278019	134278747	none	C10orf91	Enhancer
chr10	134330295	134333015	SMAD3_BCL6_NFIB	LOC107984282	Enhancer
chr10	134350491	134353050	SMAD3_BCL6_NFIB	INPP5A	Enhancer
chr10	134384870	134386286	SMAD3_BCL6_NFIB	INPP5A	Enhancer
chr10	134388445	134390575	BCL6_NFIB	INPP5A	Enhancer
chr10	134401870	134402211	none	INPP5A	Enhancer
chr10	134417389	134417826	none	INPP5A	Enhancer
chr10	134438934	134439680	none	INPP5A	Enhancer
chr10	134445570	134445846	none	INPP5A	Enhancer
chr1	27113442	27115250	SMAD3_BCL6	PIGV	Promoter
chr10	134470276	134470803	none	INPP5A	Enhancer
chr10	134489957	134490779	NFIB	INPP5A	Enhancer
chr10	134498693	134499208	NFIB	INPP5A	Enhancer
chr10	134510117	134510521	NFIB	INPP5A	Enhancer
chr10	134516234	134516567	none	INPP5A	Enhancer
chr10	134517522	134519280	SMAD3_BCL6	INPP5A	Enhancer
chr10	134577869	134578791	none	NKX6-2	Enhancer
chr10	134651079	134651627	NFIB	NKX6-2	Enhancer
chr10	134677122	134678437	none	NKX6-2	Enhancer
chr1	27125833	27126774	SMAD3_BCL6_NFIB	PIGV	Enhancer
chr10	134759439	134759715	none	LINC01166	Enhancer
chr10	134772159	134773060	BCL6_NFIB	LINC01167	Enhancer
chr10	134777879	134778980	BCL6_NFIB	LINC01166	Promoter
chr1	1689976	1691564	SMAD3_BCL6_NFIB	NADK	Promoter
chr1	27152720	27153177	BCL6	ZDHHC18	Promoter
chr10	134814134	134814659	none	LINC01168	Enhancer
chr10	134928899	134929304	none	ADGRA1	Enhancer
chr10	134937370	134937749	none	ADGRA1	Enhancer
chr10	134951074	134951441	none	KNDC1	Enhancer
chr10	135071108	135072420	SMAD3_BCL6_NFIB	MIR202HG	Enhancer
chr10	135074960	135075344	none	MIR202HG	Enhancer
chr10	135091851	135092721	SMAD3_BCL6_NFIB	ADAM8	Enhancer
chr10	135094137	135094663	SMAD3_NFIB	ADAM8	Enhancer
chr10	135109255	135109603	none	ZNF511	Enhancer
chr10	135115708	135116241	none	ZNF511	Enhancer
chr1	27183765	27184170	none	SFN	Enhancer
chr10	135121421	135123915	SMAD3_BCL6_NFIB	TUBGCP2	Promoter
chr10	135170764	135171335	none	FUOM	Enhancer
chr10	135185847	135187181	SMAD3_BCL6	ECHS1	Enhancer
chr10	135193101	135193632	none	PAOX	Enhancer
chr10	135207489	135208628	SMAD3_BCL6	MTG1	Enhancer
chr10	135243573	135244315	none	SPRN	Enhancer
chr10	135245513	135246435	BCL6	SPRN	Enhancer
chr10	135279495	135279892	none	SCART1	Enhancer
chr10	135389390	135389666	none	SPRNP1	Enhancer
chr1	27190902	27192410	SMAD3_BCL6_NFIB	SFN	Enhancer
chr10	135461990	135462934	SMAD3_BCL6_NFIB	FRG2B	Enhancer
chr10	135478121	135478916	SMAD3_BCL6_NFIB	FRG2B	Enhancer
chr10	135481322	135482193	SMAD3_BCL6_NFIB	FRG2B	Enhancer
chr10	135484833	135485482	SMAD3_BCL6	FRG2B	Enhancer
chr10	135488037	135488784	SMAD3_BCL6_NFIB	FRG2B	Enhancer
chr10	135490884	135492094	SMAD3_BCL6_NFIB	FRG2B	Enhancer
chr10	135494786	135495410	BCL6	FRG2B	Enhancer
chr1	27216097	27217377	BCL6	GPN2	Promoter
chr10	135500098	135501208	BCL6	FRG2B	Enhancer
chr10	135523434	135524864	SMAD3_BCL6_NFIB	FRG2B	Enhancer
chr11	141680	141956	none	LINC01001	Enhancer
chr11	166841	167224	none	SCGB1C1	Enhancer
chr11	175351	176149	SMAD3_BCL6	SCGB1C1	Enhancer
chr11	189594	190291	SMAD3_NFIB	SCGB1C1	Enhancer
chr11	207052	208016	SMAD3_BCL6	RIC8A	Promoter
chr11	236593	237440	SMAD3	PSMD13	Promoter
chr11	239544	240575	none	PSMD13	Enhancer
chr1	27226048	27226979	none	GPATCH3	Enhancer
chr11	268052	268417	none	NLRP6	Enhancer
chr11	278341	278884	none	NLRP6	Promoter
chr11	308064	308924	NFIB	IFITM2	Enhancer
chr11	318850	321150	BCL6	IFITM3	Enhancer
chr11	370822	372005	none	B4GALNT4	Enhancer
chr11	393759	395089	NFIB	PKP3	Enhancer
chr1	27234002	27234532	SMAD3_BCL6_NFIB	NR0B2	Enhancer
chr11	404606	405060	NFIB	SIGIRR	Enhancer
chr11	405655	406303	NFIB	SIGIRR	Enhancer
chr11	435075	435932	SMAD3_BCL6_NFIB	ANO9	Enhancer
chr11	450107	451323	BCL6	PTDSS2	Enhancer
chr11	469431	470468	BCL6_NFIB	PTDSS2	Enhancer
chr1	27247809	27249482	SMAD3_BCL6_NFIB	NUDC	Enhancer
chr11	506024	507760	SMAD3_BCL6_NFIB	RNH1	Promoter
chr11	544002	544568	none	LRRC56	Enhancer
chr11	561456	561743	none	RASSF7	Promoter
chr11	575598	577563	SMAD3_BCL6_NFIB	PHRF1	Promoter
chr11	585183	585715	SMAD3_BCL6_NFIB	PHRF1	Enhancer
chr11	605679	606622	SMAD3_NFIB	IRF7	Enhancer
chr11	664945	666535	SMAD3_BCL6_NFIB	DRD4	Enhancer
chr11	694588	696136	SMAD3_BCL6	TMEM80	Promoter
chr11	702846	703344	NFIB	EPS8L2	Enhancer
chr11	704517	706080	SMAD3_BCL6_NFIB	EPS8L2	Promoter
chr1	1709209	1711303	SMAD3_BCL6	NADK	Promoter
chr1	27286007	27287532	BCL6	KDF1	Enhancer
chr11	746606	748939	none	TALDO1	Enhancer
chr11	762413	763819	SMAD3_BCL6_NFIB	GATD1	Enhancer
chr11	776502	777431	none	GATD1	Promoter
chr11	808644	809889	BCL6_NFIB	RPLP2	Promoter
chr11	820016	821472	SMAD3_NFIB	PNPLA2	Enhancer
chr11	824538	826516	BCL6_NFIB	CRACR2B	Enhancer
chr11	841843	842773	none	POLR2L	Promoter
chr11	910130	911253	SMAD3_BCL6	CHID1	Enhancer
chr11	926237	926756	none	AP2A2	Enhancer
chr11	954981	955894	BCL6_NFIB	AP2A2	Enhancer
chr11	986008	987183	SMAD3_BCL6_NFIB	MUC6	Enhancer
chr11	1016714	1017970	SMAD3_BCL6_NFIB	MUC6	Enhancer
chr11	1050958	1051483	NFIB	LINC02688	Enhancer
chr11	1073131	1074070	BCL6_NFIB	MUC2	Enhancer
chr1	27334393	27335127	BCL6	TENT5B	Enhancer
chr11	1092789	1093540	SMAD3_BCL6_NFIB	MUC2	Enhancer
chr11	1145662	1146152	none	MUC5AC	Enhancer
chr11	1147605	1148331	BCL6	MUC5AC	Enhancer
chr11	1153094	1153651	SMAD3_BCL6	MUC5AC	Enhancer
chr11	1212751	1213465	SMAD3_BCL6_NFIB	MUC5B	Enhancer
chr11	1282649	1284356	none	MIR6744	Enhancer
chr11	1323451	1325430	SMAD3_BCL6_NFIB	TOLLIP	Promoter
chr11	1330155	1331880	SMAD3_BCL6_NFIB	TOLLIP-AS1	Promoter
chr11	1391489	1392030	none	BRSK2	Enhancer
chr11	1403281	1404741	NFIB	BRSK2	Enhancer
chr11	1410654	1411211	BCL6_NFIB	BRSK2	Promoter
chr11	1429665	1430357	none	BRSK2	Enhancer
chr11	1467153	1467796	SMAD3_BCL6_NFIB	MOB2	Enhancer
chr11	1524301	1525265	NFIB	MOB2	Enhancer
chr11	1562527	1562896	none	DUSP8	Enhancer
chr11	1579786	1582109	SMAD3_BCL6_NFIB	DUSP8	Enhancer
chr11	1588410	1588716	none	DUSP8	Enhancer
chr11	1594500	1595919	SMAD3_BCL6_NFIB	KRTAP5-AS1	Enhancer
chr11	1624802	1625512	none	KRTAP5-3	Enhancer
chr11	1691675	1692142	SMAD3_BCL6_NFIB	FAM99A	Enhancer
chr11	1706599	1707201	none	FAM99B	Promoter
chr11	1776855	1777981	SMAD3_BCL6_NFIB	IFITM10	Enhancer
chr11	1783545	1785138	SMAD3_BCL6_NFIB	CTSD	Enhancer
chr11	1876577	1877283	none	LSP1	Enhancer
chr11	1902366	1902757	none	MIR7847	Enhancer
chr1	27441850	27443040	NFIB	SLC9A1	Enhancer
chr11	1968720	1969981	none	MRPL23	Enhancer
chr11	2026305	2026733	none	H19	Enhancer
chr11	2098009	2099046	BCL6_NFIB	MIR483	Enhancer
chr11	2177867	2178856	BCL6_NFIB	INS-IGF2	Enhancer
chr11	2223154	2224420	SMAD3_BCL6_NFIB	MIR4686	Enhancer
chr11	2237133	2237442	none	MIR4686	Enhancer
chr11	2277703	2279135	SMAD3_BCL6_NFIB	ASCL2	Enhancer
chr11	2310040	2310876	BCL6	C11orf21	Enhancer
chr11	2346620	2347579	SMAD3_BCL6_NFIB	C11orf21	Enhancer
chr11	2410428	2410713	none	CD81-AS1	Enhancer
chr11	2420170	2422104	SMAD3_BCL6_NFIB	TSSC4	Promoter
chr11	2492789	2493491	SMAD3_BCL6	KCNQ1	Enhancer
chr1	27448805	27449709	none	SLC9A1	Enhancer
chr11	2720455	2721930	SMAD3_BCL6_NFIB	KCNQ1OT1	Promoter
chr11	2799869	2800903	SMAD3	KCNQ1OT1	Enhancer
chr11	2922686	2924207	SMAD3	SLC22A18	Promoter
chr11	2933417	2934564	SMAD3_BCL6_NFIB	SLC22A18AS	Enhancer
chr11	2951093	2952205	SMAD3_BCL6	PHLDA2	Promoter
chr11	2954558	2955225	NFIB	PHLDA2	Enhancer
chr11	3012037	3014390	BCL6	NAP1L4	Promoter
chr11	3021432	3022563	SMAD3_BCL6_NFIB	NAP1L4	Enhancer
chr11	3077708	3079175	SMAD3_BCL6	CARS	Enhancer
chr11	3147609	3148793	BCL6_NFIB	OSBPL5	Enhancer
chr11	3220367	3220865	none	MRGPRG-AS1	Enhancer
chr11	3399866	3400600	SMAD3_BCL6	ZNF195	Enhancer
chr11	3443141	3444797	none	OR7E12P	Enhancer
chr11	3476157	3476641	BCL6	OR7E12P	Enhancer
chr1	27468061	27469237	BCL6_NFIB	SLC9A1	Enhancer
chr11	3497749	3499119	SMAD3_BCL6_NFIB	OR7E12P	Enhancer
chr11	3533354	3533833	none	LOC101927708	Enhancer
chr11	3593176	3593704	none	LOC101927708	Promoter
chr11	3601586	3602842	none	LOC101927708	Enhancer
chr11	3626711	3627442	SMAD3_BCL6_NFIB	TRPC2	Enhancer
chr11	3635201	3636261	NFIB	TRPC2	Enhancer
chr1	27470078	27472041	NFIB	SLC9A1	Enhancer
chr11	3665606	3667081	SMAD3_BCL6_NFIB	ART1	Promoter
chr11	3675260	3675977	SMAD3_BCL6	ART1	Enhancer
chr11	3690379	3691103	none	CHRNA10	Enhancer
chr11	3817923	3819614	SMAD3_BCL6_NFIB	NUP98	Promoter
chr11	3829063	3830626	BCL6	PGAP2	Promoter
chr11	3861349	3862979	SMAD3_BCL6	RHOG	Promoter
chr11	3876291	3877846	SMAD3_BCL6_NFIB	STIM1	Promoter
chr1	27479247	27480493	NFIB	SLC9A1	Enhancer
chr11	3914860	3916645	BCL6_NFIB	MIR4687	Enhancer
chr11	3950937	3951321	none	MIR4687	Enhancer
chr11	3955814	3956248	NFIB	MIR4687	Enhancer
chr11	4065241	4066734	NFIB	RRM1	Enhancer
chr11	4115461	4116814	SMAD3_BCL6_NFIB	RRM1	Enhancer
chr11	4166579	4166855	none	RRM1	Enhancer
chr11	4167921	4168453	none	RRM1	Enhancer
chr11	4187626	4187923	none	LINC02749	Enhancer
chr1	27481341	27482285	BCL6	SLC9A1	Promoter
chr11	4203066	4203554	BCL6	LINC02749	Enhancer
chr11	4414394	4415256	BCL6	TRIM21	Enhancer
chr11	4580497	4582222	none	OR52M1	Enhancer
chr11	4610319	4610789	NFIB	OR52I2	Enhancer
chr11	4627558	4628300	BCL6_NFIB	TRIM68	Enhancer
chr11	4629041	4629686	BCL6_NFIB	TRIM68	Promoter
chr11	5642056	5642890	BCL6_NFIB	TRIM34	Enhancer
chr11	5705459	5706641	SMAD3_BCL6	TRIM5	Enhancer
chr11	6254913	6256559	SMAD3_BCL6_NFIB	FAM160A2	Enhancer
chr11	6411138	6412283	SMAD3_BCL6	SMPD1	Promoter
chr11	6439831	6440738	none	APBB1	Promoter
chr11	6455369	6455694	NFIB	HPX	Enhancer
chr11	6496126	6498339	BCL6_NFIB	TRIM3	Enhancer
chr11	6502283	6503368	BCL6	TIMM10B	Promoter
chr11	6509654	6510807	BCL6_NFIB	TIMM10B	Enhancer
chr11	6587742	6588920	SMAD3_BCL6	RRP8	Enhancer
chr11	6608509	6609498	BCL6_NFIB	RRP8	Enhancer
chr11	6624580	6626063	BCL6	ILK	Promoter
chr11	6632889	6634166	SMAD3_BCL6_NFIB	TAF10	Promoter
chr11	6640035	6640830	none	TPP1	Enhancer
chr11	6703970	6704870	BCL6_NFIB	MRPL17	Enhancer
chr1	27560314	27562395	SMAD3_BCL6_NFIB	WDTC1	Enhancer
chr11	6947239	6948730	SMAD3_BCL6	ZNF215	Promoter
chr11	7041137	7041996	BCL6	ZNF214	Promoter
chr11	7534041	7535601	BCL6_NFIB	PPFIBP2	Promoter
chr11	7559439	7560901	SMAD3_BCL6_NFIB	PPFIBP2	Enhancer
chr11	7561922	7562697	BCL6_NFIB	PPFIBP2	Enhancer
chr11	7575926	7577048	SMAD3_BCL6_NFIB	PPFIBP2	Enhancer
chr11	7606168	7607188	BCL6_NFIB	PPFIBP2	Enhancer
chr11	7618242	7619162	SMAD3_BCL6_NFIB	PPFIBP2	Enhancer
chr1	1764848	1765986	NFIB	NADK	Enhancer
chr11	7663782	7664449	BCL6	CYB5R2	Enhancer
chr11	7686786	7687466	SMAD3_BCL6	CYB5R2	Enhancer
chr11	7692168	7693123	BCL6_NFIB	CYB5R2	Enhancer
chr11	8008421	8009255	BCL6	EIF3F	Promoter
chr11	8077751	8078098	none	TUB-AS1	Enhancer
chr1	27648437	27649634	SMAD3_NFIB	TMEM222	Enhancer
chr11	8103148	8103726	none	TUB	Enhancer
chr11	8120231	8120815	none	TUB	Enhancer
chr11	8350439	8350963	none	LMO1	Enhancer
chr1	27669026	27670151	none	SYTL1	Enhancer
chr11	8615109	8616394	none	STK33	Promoter
chr11	8625524	8626226	SMAD3_BCL6_NFIB	STK33	Enhancer
chr11	8692763	8694118	BCL6_NFIB	RPL27A	Enhancer
chr11	8703808	8705148	SMAD3	RPL27A	Enhancer
chr11	8709147	8710757	SMAD3_BCL6	SNORA3B	Enhancer
chr1	27675547	27676708	SMAD3_BCL6_NFIB	SYTL1	Enhancer
chr11	8753811	8754732	NFIB	LOC102724784	Enhancer
chr11	8811391	8811876	BCL6	ST5	Enhancer
chr11	8829371	8829842	BCL6	ST5	Enhancer
chr11	8891978	8892629	BCL6	ST5	Enhancer
chr1	27691939	27693840	SMAD3_BCL6_NFIB	MAP3K6	Enhancer
chr11	8931787	8933353	SMAD3_BCL6	ST5	Promoter
chr11	8985049	8986867	SMAD3_BCL6_NFIB	TMEM9B	Promoter
chr11	9097398	9098811	SMAD3_BCL6_NFIB	MIR5691	Enhancer
chr11	9110265	9111471	SMAD3_BCL6	MIR5691	Enhancer
chr11	9124964	9125906	BCL6_NFIB	KRT8P41	Enhancer
chr11	9146550	9147490	BCL6_NFIB	KRT8P41	Enhancer
chr11	9159183	9161456	BCL6_NFIB	KRT8P41	Enhancer
chr11	9267797	9268504	none	DENND5A	Enhancer
chr11	9285812	9287210	none	DENND5A	Enhancer
chr11	9335406	9336841	SMAD3_BCL6_NFIB	TMEM41B	Promoter
chr11	9352157	9352717	BCL6	TMEM41B	Enhancer
chr11	9383982	9386207	SMAD3_BCL6_NFIB	IPO7	Enhancer
chr11	9406085	9407186	BCL6_NFIB	IPO7	Enhancer
chr11	9481585	9483114	SMAD3_BCL6_NFIB	LOC644656	Promoter
chr1	27815092	27817337	SMAD3_BCL6_NFIB	WASF2	Enhancer
chr11	9556846	9557375	BCL6_NFIB	WEE1	Enhancer
chr11	9587449	9587889	SMAD3_BCL6_NFIB	WEE1	Enhancer
chr11	9590463	9591365	SMAD3_BCL6	WEE1	Enhancer
chr11	9594583	9595576	SMAD3_BCL6_NFIB	WEE1	Promoter
chr11	9596380	9596951	BCL6	WEE1	Enhancer
chr11	9667678	9668272	BCL6_NFIB	SWAP70	Enhancer
chr11	9685306	9686284	none	SWAP70	Enhancer
chr11	9713281	9713557	none	SWAP70	Enhancer
chr11	9726367	9727849	SMAD3_BCL6	SWAP70	Enhancer
chr11	9761752	9762276	BCL6_NFIB	SBF2-AS1	Enhancer
chr11	10306626	10307389	BCL6	SBF2	Enhancer
chr11	10314958	10315761	BCL6	SBF2	Enhancer
chr11	10323734	10325240	BCL6_NFIB	ADM	Enhancer
chr11	10328961	10329721	SMAD3_BCL6	CAND1.11	Promoter
chr11	10330702	10331438	SMAD3_BCL6	CAND1.11	Enhancer
chr11	10394906	10395331	none	CAND1.11	Enhancer
chr11	10408969	10410157	BCL6_NFIB	AMPD3	Enhancer
chr1	27868738	27869769	SMAD3_BCL6_NFIB	WASF2	Enhancer
chr11	10530451	10531640	SMAD3_BCL6_NFIB	MTRNR2L8	Promoter
chr11	10562037	10563106	BCL6_NFIB	RNF141	Promoter
chr11	10680185	10680628	BCL6	MRVI1	Enhancer
chr11	10690885	10691919	BCL6_NFIB	MRVI1	Enhancer
chr1	1772668	1774021	NFIB	GNB1	Enhancer
chr11	10757083	10757966	SMAD3_BCL6_NFIB	CTR9	Enhancer
chr11	10772154	10773419	SMAD3_BCL6_NFIB	CTR9	Promoter
chr11	10798810	10799588	BCL6_NFIB	SNORD97	Enhancer
chr11	10829309	10831266	SMAD3_BCL6_NFIB	EIF4G2	Promoter
chr11	10864143	10865045	SMAD3_NFIB	ZBED5	Enhancer
chr11	10878558	10880451	SMAD3_BCL6	ZBED5	Promoter
chr11	10905988	10906264	none	ZBED5-AS1	Enhancer
chr11	10920631	10922333	SMAD3_BCL6_NFIB	ZBED5-AS1	Enhancer
chr1	27890061	27890744	NFIB	AHDC1	Enhancer
chr11	10952728	10953509	SMAD3_BCL6_NFIB	ZBED5-AS1	Enhancer
chr11	11023253	11024246	SMAD3_BCL6_NFIB	ZBED5-AS1	Enhancer
chr11	11239654	11240946	SMAD3_BCL6_NFIB	CSNK2A3	Enhancer
chr11	11327537	11327813	none	CSNK2A3	Enhancer
chr11	11366356	11367230	BCL6_NFIB	CSNK2A3	Enhancer
chr11	11404412	11404987	BCL6_NFIB	CSNK2A3	Enhancer
chr11	11591425	11592071	BCL6_NFIB	GALNT18	Enhancer
chr11	11602272	11602914	NFIB	GALNT18	Enhancer
chr11	11605872	11606325	BCL6_NFIB	GALNT18	Enhancer
chr11	11626738	11628460	BCL6_NFIB	GALNT18	Enhancer
chr11	11642067	11642648	none	GALNT18	Enhancer
chr11	11643334	11644697	SMAD3_BCL6_NFIB	GALNT18	Promoter
chr1	27897008	27897481	none	AHDC1	Enhancer
chr11	11712879	11713797	BCL6_NFIB	MIR4299	Enhancer
chr11	11802563	11803082	NFIB	MIR8070	Enhancer
chr11	11836386	11836961	none	USP47	Enhancer
chr11	11862783	11864481	SMAD3_BCL6_NFIB	USP47	Enhancer
chr11	12065691	12066849	SMAD3_BCL6_NFIB	LINC02547	Enhancer
chr1	27903257	27903706	none	AHDC1	Enhancer
chr11	12071869	12073076	NFIB	LINC02547	Enhancer
chr11	12130652	12133002	SMAD3_BCL6_NFIB	MICAL2	Promoter
chr11	12200591	12200983	none	MIR6124	Enhancer
chr11	12219931	12220625	none	MIR6124	Enhancer
chr1	27928412	27928915	BCL6	AHDC1	Enhancer
chr11	12238907	12239183	none	MIR6124	Enhancer
chr11	12269740	12271296	SMAD3_BCL6_NFIB	MICALCL	Enhancer
chr11	12301850	12302698	BCL6	MICALCL	Enhancer
chr11	12309196	12310303	BCL6	MICALCL	Enhancer
chr1	27943056	27943549	none	FGR	Enhancer
chr11	12695249	12696395	BCL6_NFIB	TEAD1	Promoter
chr11	12714790	12715933	BCL6_NFIB	TEAD1	Enhancer
chr11	12745174	12746710	BCL6	TEAD1	Enhancer
chr11	12821580	12822307	SMAD3_BCL6_NFIB	TEAD1	Enhancer
chr11	13052090	13053096	SMAD3_BCL6_NFIB	RASSF10	Enhancer
chr1	27985134	27986522	NFIB	LINC02574	Enhancer
chr11	13073710	13074282	NFIB	RASSF10	Enhancer
chr11	13298659	13300165	SMAD3_BCL6_NFIB	ARNTL	Enhancer
chr11	13337196	13338362	BCL6_NFIB	ARNTL	Enhancer
chr11	13351124	13351913	BCL6_NFIB	ARNTL	Enhancer
chr1	386018	386604	SMAD3_NFIB	OR4F16	Enhancer
chr1	1778545	1779496	NFIB	GNB1	Enhancer
chr11	13360807	13361551	BCL6_NFIB	ARNTL	Enhancer
chr11	13461444	13462431	BCL6_NFIB	BTBD10	Promoter
chr11	13484032	13485438	SMAD3_BCL6	BTBD10	Enhancer
chr11	13499788	13500188	none	BTBD10	Enhancer
chr11	13501665	13502475	BCL6_NFIB	PTH	Enhancer
chr11	13650153	13650769	BCL6	FAR1	Enhancer
chr11	13651410	13651935	none	FAR1	Enhancer
chr11	13689641	13691560	SMAD3_BCL6_NFIB	FAR1	Enhancer
chr1	27998568	27999476	BCL6_NFIB	IFI6	Promoter
chr11	13894717	13895512	BCL6_NFIB	LINC02545	Enhancer
chr11	14051189	14052109	BCL6_NFIB	SPON1	Enhancer
chr11	14135781	14136375	NFIB	SPON1	Enhancer
chr1	28040798	28041115	none	FAM76A	Enhancer
chr11	14309381	14311126	BCL6_NFIB	RRAS2	Enhancer
chr11	14321853	14322679	BCL6	RRAS2	Enhancer
chr11	14379498	14381141	none	RRAS2	Promoter
chr11	14520704	14522715	BCL6	COPB1	Promoter
chr1	28051175	28052891	SMAD3_BCL6_NFIB	FAM76A	Promoter
chr11	14588264	14588612	none	PSMA1	Enhancer
chr11	14641595	14641995	BCL6_NFIB	PSMA1	Enhancer
chr11	14664715	14666475	BCL6	PDE3B	Promoter
chr11	14912647	14914084	SMAD3_BCL6_NFIB	CYP2R1	Enhancer
chr1	28082010	28082812	NFIB	STX12	Enhancer
chr11	15515520	15515997	BCL6_NFIB	LOC102724957	Enhancer
chr11	15518709	15519459	BCL6_NFIB	LOC102724957	Enhancer
chr11	15524487	15525198	NFIB	LOC102724957	Enhancer
chr1	28099340	28100550	SMAD3_BCL6_NFIB	STX12	Enhancer
chr11	15627972	15628323	none	LOC102724957	Enhancer
chr11	15639870	15640709	SMAD3_NFIB	LOC102724957	Enhancer
chr11	15671627	15672397	SMAD3_BCL6_NFIB	LOC102724957	Enhancer
chr11	15685243	15686065	BCL6_NFIB	LOC102724957	Enhancer
chr11	15786575	15787068	BCL6	LOC102724957	Enhancer
chr1	28115239	28116743	NFIB	STX12	Enhancer
chr11	15923381	15923750	none	MIR6073	Enhancer
chr11	15969328	15970005	NFIB	MIR6073	Enhancer
chr11	15992045	15993041	BCL6_NFIB	MIR6073	Enhancer
chr1	28156797	28157939	SMAD3_BCL6	PPP1R8	Promoter
chr11	16759686	16761048	BCL6	C11orf58	Promoter
chr11	16803670	16804417	NFIB	C11orf58	Enhancer
chr11	16825810	16826600	BCL6_NFIB	C11orf58	Enhancer
chr11	16832911	16833459	none	C11orf58	Enhancer
chr1	28184451	28185193	BCL6_NFIB	THEMIS2	Enhancer
chr11	16939896	16940727	NFIB	SNORD147	Enhancer
chr11	16945293	16947045	BCL6_NFIB	SNORD147	Enhancer
chr11	16954739	16955470	NFIB	SNORD147	Enhancer
chr11	16978247	16978568	none	SNORD147	Enhancer
chr11	17003888	17004608	none	PLEKHA7	Enhancer
chr1	28240538	28241513	BCL6_NFIB	RPA2	Promoter
chr11	17008164	17009901	SMAD3_BCL6_NFIB	PLEKHA7	Enhancer
chr11	17034418	17035348	BCL6	PLEKHA7	Enhancer
chr11	17058513	17058881	none	OR7E14P	Enhancer
chr11	17098234	17100109	BCL6	RPS13	Promoter
chr11	17229068	17231794	SMAD3_BCL6_NFIB	PIK3C2A	Promoter
chr11	17259599	17261032	SMAD3	PIK3C2A	Enhancer
chr1	1785186	1786014	SMAD3_BCL6	GNB1	Enhancer
chr1	28261282	28262469	BCL6_NFIB	SMPDL3B	Enhancer
chr11	17297610	17298835	BCL6_NFIB	NUCB2	Promoter
chr11	17314224	17315235	none	NUCB2	Enhancer
chr11	17350850	17351159	none	NCR3LG1	Enhancer
chr11	17374102	17375347	SMAD3_BCL6_NFIB	NCR3LG1	Enhancer
chr11	17388709	17389848	none	NCR3LG1	Enhancer
chr11	17397773	17398441	NFIB	KCNJ11	Enhancer
chr11	17409944	17410744	none	KCNJ11	Promoter
chr1	28286076	28288020	SMAD3_BCL6_NFIB	XKR8	Enhancer
chr11	17427062	17428436	BCL6_NFIB	KCNJ11	Enhancer
chr11	17572716	17573196	none	OTOG	Enhancer
chr11	17704416	17705430	SMAD3_BCL6_NFIB	LINC02729	Enhancer
chr11	17732144	17732689	none	MYOD1	Enhancer
chr11	17752306	17752799	BCL6	KCNC1	Enhancer
chr11	17791384	17792234	SMAD3_BCL6_NFIB	KCNC1	Enhancer
chr11	17819569	17819887	none	KCNC1	Enhancer
chr11	17833364	17835529	BCL6_NFIB	KCNC1	Enhancer
chr1	28293265	28295238	none	XKR8	Enhancer
chr11	18033622	18035231	SMAD3_BCL6_NFIB	SERGEF	Enhancer
chr11	18084922	18086576	NFIB	TPH1	Enhancer
chr11	18115295	18116035	none	SAAL1	Enhancer
chr11	18127315	18127942	NFIB	SAAL1	Promoter
chr11	18268194	18269055	SMAD3_BCL6_NFIB	SAA2-SAA4	Enhancer
chr1	28298216	28299307	BCL6_NFIB	XKR8	Enhancer
chr11	18343401	18344613	BCL6	GTF2H1	Promoter
chr11	18404943	18406276	SMAD3_BCL6_NFIB	MIR3159	Enhancer
chr11	18415333	18416501	SMAD3_BCL6_NFIB	LDHA	Promoter
chr11	18417130	18417939	SMAD3_BCL6_NFIB	LDHA	Promoter
chr11	18478592	18479885	BCL6_NFIB	LDHAL6A	Enhancer
chr11	18514860	18515202	none	TSG101	Enhancer
chr11	18547701	18549128	SMAD3_BCL6_NFIB	TSG101	Promoter
chr11	18600638	18600997	none	UEVLD	Enhancer
chr11	18609533	18611654	SMAD3_BCL6	UEVLD	Promoter
chr11	18655382	18656392	SMAD3_BCL6_NFIB	SPTY2D1	Promoter
chr11	18690977	18691571	BCL6	TMEM86A	Enhancer
chr11	18714739	18715015	none	TMEM86A	Enhancer
chr11	18824121	18825103	BCL6_NFIB	PTPN5	Enhancer
chr11	18975771	18976047	none	MRGPRX1	Enhancer
chr11	19049545	19050428	SMAD3_NFIB	MRGPRX2	Enhancer
chr11	19094312	19094624	none	MRGPRX2	Enhancer
chr1	28364460	28364942	none	EYA3	Enhancer
chr11	19138409	19139429	SMAD3_BCL6_NFIB	ZDHHC13	Enhancer
chr11	19166786	19167379	none	ZDHHC13	Enhancer
chr11	19262166	19263018	BCL6	E2F8	Promoter
chr11	19387182	19388412	BCL6	NAV2	Enhancer
chr11	19411364	19411733	none	NAV2	Enhancer
chr1	28385568	28385927	none	EYA3	Enhancer
chr11	19628715	19630058	SMAD3_BCL6_NFIB	MIR4486	Enhancer
chr11	19649208	19650234	BCL6_NFIB	MIR4486	Enhancer
chr11	19681624	19682054	SMAD3_BCL6_NFIB	NAV2	Enhancer
chr11	19691804	19692124	none	NAV2	Enhancer
chr11	19733593	19734646	SMAD3_BCL6	NAV2	Promoter
chr11	19813991	19814267	none	MIR4694	Enhancer
chr1	28398905	28400231	NFIB	EYA3	Enhancer
chr11	19821992	19823283	SMAD3_BCL6_NFIB	MIR4694	Enhancer
chr11	19850525	19851593	SMAD3_NFIB	MIR4694	Enhancer
chr1	1790228	1791441	BCL6_NFIB	GNB1	Enhancer
chr1	28401497	28401804	none	EYA3	Enhancer
chr11	20408459	20410323	BCL6_NFIB	PRMT3	Enhancer
chr11	20459834	20460147	none	PRMT3	Enhancer
chr1	28414252	28415753	SMAD3_BCL6_NFIB	EYA3	Enhancer
chr11	22646320	22647710	SMAD3_BCL6_NFIB	FANCF	Enhancer
chr11	22850910	22851818	SMAD3_BCL6_NFIB	SVIP	Promoter
chr11	22944253	22945720	SMAD3_BCL6_NFIB	CCDC179	Enhancer
chr11	22979469	22979910	none	CCDC179	Enhancer
chr11	23084175	23085259	BCL6	CCDC179	Enhancer
chr11	23134686	23135518	none	CCDC179	Enhancer
chr11	23145272	23145602	none	CCDC179	Enhancer
chr11	23146479	23146951	BCL6	CCDC179	Enhancer
chr11	23308894	23310097	none	MIR8054	Enhancer
chr11	23515931	23516210	none	MIR8054	Enhancer
chr11	23548452	23549078	none	MIR8054	Enhancer
chr11	23608350	23609223	none	MIR8054	Enhancer
chr11	23909501	23910082	none	MIR8054	Enhancer
chr11	24517927	24519257	BCL6_NFIB	LUZP2	Promoter
chr11	24521809	24522085	none	LUZP2	Enhancer
chr1	28496424	28497071	none	PTAFR	Enhancer
chr11	24657145	24658195	BCL6_NFIB	LUZP2	Enhancer
chr11	24849417	24851506	BCL6	LUZP2	Enhancer
chr11	25548892	25549699	BCL6	ANO3	Enhancer
chr11	25788002	25789310	none	ANO3	Enhancer
chr11	25949367	25949835	BCL6	ANO3	Enhancer
chr11	26038674	26040166	BCL6_NFIB	ANO3	Enhancer
chr11	26593633	26594670	SMAD3_BCL6_NFIB	MUC15	Promoter
chr11	27195093	27196024	SMAD3_BCL6_NFIB	BBOX1-AS1	Enhancer
chr1	28520544	28521058	none	PTAFR	Promoter
chr11	27222967	27224036	SMAD3_BCL6_NFIB	BBOX1-AS1	Enhancer
chr11	27384044	27385068	BCL6	CCDC34	Enhancer
chr11	27416685	27418016	BCL6_NFIB	CCDC34	Enhancer
chr1	28549490	28549830	none	DNAJC8	Enhancer
chr11	27493727	27494431	SMAD3_BCL6	LGR4	Enhancer
chr11	27527675	27528823	SMAD3_BCL6	LIN7C	Promoter
chr11	27535443	27536687	BCL6	MIR8087	Enhancer
chr11	28128937	28130234	SMAD3_BCL6_NFIB	KIF18A	Promoter
chr11	28131680	28132293	none	METTL15	Enhancer
chr11	28259559	28260354	none	METTL15	Enhancer
chr1	1804398	1805613	BCL6_NFIB	GNB1	Enhancer
chr1	28558662	28559504	none	DNAJC8	Enhancer
chr11	30192570	30193635	BCL6	FSHB	Enhancer
chr1	28561952	28563676	BCL6_NFIB	ATP5IF1	Enhancer
chr11	31012314	31012941	BCL6	DCDC1	Enhancer
chr11	31391049	31391834	SMAD3_BCL6	DNAJC24	Promoter
chr11	31529180	31529468	none	IMMP1L	Enhancer
chr11	31530580	31531754	SMAD3_BCL6_NFIB	IMMP1L	Promoter
chr11	31582379	31583077	BCL6_NFIB	ELP4	Enhancer
chr1	28573513	28575292	SMAD3_NFIB	SESN2	Enhancer
chr11	32112382	32113408	BCL6	RCN1	Enhancer
chr11	32351031	32351370	BCL6	WT1	Enhancer
chr11	32456404	32458027	BCL6_NFIB	WT1	Promoter
chr11	32464158	32465005	none	WT1-AS	Enhancer
chr11	32588495	32589430	NFIB	EIF3M	Enhancer
chr11	32604684	32606482	SMAD3_BCL6	EIF3M	Enhancer
chr11	32726636	32726953	none	CCDC73	Enhancer
chr11	32728606	32729056	BCL6_NFIB	CCDC73	Enhancer
chr11	32850707	32852055	SMAD3_BCL6_NFIB	PRRG4	Promoter
chr11	32859792	32860627	SMAD3_BCL6_NFIB	PRRG4	Enhancer
chr11	32913863	32915215	BCL6	QSER1	Enhancer
chr1	28585444	28586958	SMAD3_BCL6_NFIB	SESN2	Enhancer
chr11	32923163	32923516	none	QSER1	Enhancer
chr11	33060592	33061584	SMAD3_BCL6_NFIB	TCP11L1	Promoter
chr11	33182718	33183483	BCL6_NFIB	CSTF3	Promoter
chr11	33278729	33280519	SMAD3_BCL6	HIPK3	Promoter
chr11	33712520	33712956	none	C11orf91	Enhancer
chr11	33713502	33713843	NFIB	C11orf91	Enhancer
chr11	33743376	33743750	none	CD59	Enhancer
chr11	33745752	33746330	NFIB	CD59	Enhancer
chr11	33757416	33758831	BCL6_NFIB	CD59	Promoter
chr1	28640095	28640969	SMAD3_BCL6_NFIB	MED18	Enhancer
chr11	33795517	33796463	BCL6	FBXO3	Promoter
chr11	33953950	33954434	none	LMO2	Enhancer
chr11	34072692	34073960	SMAD3_BCL6	CAPRIN1	Promoter
chr11	34074241	34075188	none	CAPRIN1	Enhancer
chr1	28654684	28656405	BCL6	MED18	Promoter
chr11	34105400	34106439	BCL6_NFIB	NAT10	Enhancer
chr11	34126394	34127696	SMAD3_BCL6_NFIB	NAT10	Promoter
chr11	34176893	34177905	NFIB	NAT10	Enhancer
chr11	34189356	34191396	NFIB	NAT10	Enhancer
chr1	28695892	28696770	SMAD3_BCL6_NFIB	PHACTR4	Promoter
chr11	34255577	34256122	SMAD3_BCL6_NFIB	ABTB2	Enhancer
chr11	34284377	34285767	BCL6_NFIB	ABTB2	Enhancer
chr11	34296200	34297393	SMAD3_BCL6_NFIB	ABTB2	Enhancer
chr11	34339798	34341068	BCL6_NFIB	ABTB2	Enhancer
chr11	34352965	34354166	BCL6_NFIB	ABTB2	Enhancer
chr11	34378511	34380832	SMAD3_BCL6_NFIB	ABTB2	Promoter
chr11	34417581	34418125	NFIB	ABTB2	Enhancer
chr11	34439968	34440452	BCL6	CAT	Enhancer
chr11	34460092	34461728	SMAD3_BCL6_NFIB	CAT	Enhancer
chr11	34504894	34506238	SMAD3_BCL6_NFIB	ELF5	Enhancer
chr11	34534616	34535675	SMAD3_BCL6	ELF5	Enhancer
chr11	34557496	34558059	none	ELF5	Enhancer
chr1	1822331	1824044	SMAD3_BCL6	GNB1	Promoter
chr11	34591971	34592914	BCL6	EHF	Enhancer
chr11	34605612	34605916	none	EHF	Enhancer
chr11	34641770	34643058	NFIB	EHF	Promoter
chr11	34644826	34645142	none	EHF	Enhancer
chr11	34646621	34647003	none	EHF	Enhancer
chr11	34659922	34660238	none	EHF	Enhancer
chr11	34675380	34676637	BCL6_NFIB	EHF	Enhancer
chr11	34689268	34690318	SMAD3_BCL6_NFIB	EHF	Enhancer
chr11	34706775	34707541	BCL6_NFIB	EHF	Enhancer
chr1	28763778	28764948	SMAD3_BCL6_NFIB	PHACTR4	Promoter
chr11	34771002	34772288	SMAD3_BCL6	EHF	Enhancer
chr11	34778384	34780481	SMAD3_BCL6_NFIB	EHF	Enhancer
chr11	34805291	34806237	BCL6_NFIB	PDHX	Enhancer
chr11	34847131	34847445	none	PDHX	Enhancer
chr11	34881300	34881978	BCL6_NFIB	PDHX	Enhancer
chr11	34908116	34908667	BCL6	PDHX	Enhancer
chr11	34937298	34938801	SMAD3_BCL6_NFIB	PDHX	Promoter
chr11	34998659	34999226	BCL6	MIR1343	Enhancer
chr1	28831704	28833145	BCL6	SNHG3	Promoter
chr11	35082905	35083459	none	LOC100507144	Enhancer
chr11	35179334	35180757	BCL6_NFIB	SNORD164	Enhancer
chr11	35188527	35189544	NFIB	SNORD164	Enhancer
chr11	35202115	35202734	none	SNORD164	Enhancer
chr11	35204078	35204581	NFIB	SNORD164	Enhancer
chr11	35258900	35259184	none	SNORD164	Enhancer
chr11	35317113	35317525	none	SLC1A2	Enhancer
chr11	35325140	35327431	BCL6_NFIB	SLC1A2	Enhancer
chr11	35358482	35360403	SMAD3_BCL6_NFIB	SLC1A2	Enhancer
chr1	28844433	28845805	NFIB	RCC1	Enhancer
chr11	35412384	35413225	SMAD3_BCL6_NFIB	SLC1A2	Enhancer
chr11	35589189	35589919	NFIB	PAMR1	Enhancer
chr11	35683439	35684951	SMAD3_BCL6_NFIB	TRIM44	Promoter
chr11	35703776	35704719	BCL6	TRIM44	Enhancer
chr1	28851323	28852692	none	RCC1	Enhancer
chr11	35895104	35895878	SMAD3_BCL6_NFIB	LDLRAD3	Enhancer
chr11	35929127	35930279	SMAD3_BCL6_NFIB	LDLRAD3	Enhancer
chr11	35965310	35966850	BCL6	LDLRAD3	Enhancer
chr11	35971477	35972125	BCL6_NFIB	LDLRAD3	Enhancer
chr1	28853265	28853754	BCL6	RCC1	Enhancer
chr11	35990891	35991948	BCL6_NFIB	LDLRAD3	Enhancer
chr11	36171066	36171745	SMAD3_BCL6_NFIB	LOC101928510	Enhancer
chr11	36310811	36311224	none	COMMD9	Promoter
chr1	28878179	28879976	BCL6_NFIB	TRNAU1AP	Promoter
chr11	36477131	36477808	none	TRAF6	Enhancer
chr11	36530904	36531843	BCL6	TRAF6	Enhancer
chr11	36578642	36579002	SMAD3_BCL6	RAG1	Enhancer
chr11	36615813	36616565	BCL6	C11orf74	Promoter
chr1	1825703	1826376	BCL6_NFIB	GNB1	Enhancer
chr11	38358523	38358885	none	LINC02759	Enhancer
chr1	28907749	28908807	none	SNHG12	Promoter
chr11	39466425	39467141	BCL6_NFIB	LINC01493	Enhancer
chr11	39563137	39564125	SMAD3_BCL6_NFIB	LRRC4C	Enhancer
chr11	39753064	39754080	BCL6	LRRC4C	Enhancer
chr11	40011954	40012427	none	LRRC4C	Enhancer
chr11	40050905	40051181	none	LRRC4C	Enhancer
chr11	40614536	40616129	BCL6_NFIB	LRRC4C	Enhancer
chr1	28925740	28926016	none	RAB42	Enhancer
chr11	40879168	40880110	none	LRRC4C	Enhancer
chr11	41305075	41305381	none	LRRC4C	Enhancer
chr11	41315414	41316750	BCL6	LRRC4C	Enhancer
chr11	41422479	41423047	BCL6	LRRC4C	Enhancer
chr1	28968871	28970261	BCL6_NFIB	TAF12	Promoter
chr11	41730044	41730333	none	LINC01499	Enhancer
chr11	41803040	41803919	BCL6	LINC01499	Enhancer
chr1	28974103	28975742	SMAD3_BCL6_NFIB	RNU11	Promoter
chr11	42361905	42363098	none	LINC02740	Enhancer
chr11	42520191	42521014	BCL6	LINC02740	Enhancer
chr11	42646257	42647010	BCL6	LINC02740	Enhancer
chr1	28994287	28996351	NFIB	GMEB1	Promoter
chr11	42845377	42846010	BCL6	HNRNPKP3	Enhancer
chr11	42971421	42973145	BCL6	HNRNPKP3	Enhancer
chr11	43093903	43094636	none	HNRNPKP3	Enhancer
chr1	29062952	29064530	SMAD3_BCL6	YTHDF2	Enhancer
chr11	43152184	43152589	none	HNRNPKP3	Enhancer
chr11	43333272	43334834	SMAD3_BCL6	API5	Enhancer
chr11	43380485	43381311	SMAD3_BCL6	TTC17	Enhancer
chr11	43510976	43512154	SMAD3_BCL6_NFIB	MIR670	Enhancer
chr11	43702100	43703059	none	HSD17B12	Enhancer
chr1	29073217	29075189	SMAD3_BCL6_NFIB	YTHDF2	Enhancer
chr11	43901639	43902684	BCL6	ALKBH3	Promoter
chr11	44117055	44118144	SMAD3	EXT2	Promoter
chr11	44164490	44166335	BCL6_NFIB	EXT2	Enhancer
chr11	44188640	44189333	BCL6	EXT2	Enhancer
chr11	44213691	44214577	NFIB	EXT2	Enhancer
chr11	44224870	44225566	NFIB	ALX4	Enhancer
chr11	44250212	44251402	BCL6_NFIB	ALX4	Enhancer
chr11	44329939	44330654	none	ALX4	Enhancer
chr11	44385983	44386442	NFIB	ALX4	Enhancer
chr1	1837937	1839023	BCL6	CALML6	Enhancer
chr1	29211326	29211847	SMAD3_BCL6_NFIB	EPB41	Enhancer
chr11	44586234	44587479	SMAD3_BCL6_NFIB	CD82	Promoter
chr11	44606077	44606968	SMAD3_BCL6_NFIB	CD82	Enhancer
chr11	44800697	44801566	none	TSPAN18	Enhancer
chr1	29213289	29214577	BCL6	EPB41	Enhancer
chr11	44972154	44972579	SMAD3_BCL6_NFIB	TP53I11	Promoter
chr11	44999689	45001833	SMAD3_BCL6	LINC02685	Enhancer
chr11	45084381	45085365	BCL6_NFIB	PRDM11	Enhancer
chr11	45168052	45169359	BCL6	PRDM11	Promoter
chr11	45182655	45183806	BCL6_NFIB	PRDM11	Enhancer
chr1	29240383	29242023	BCL6_NFIB	EPB41	Enhancer
chr11	45406613	45406993	none	LINC02687	Enhancer
chr11	45466376	45466805	BCL6_NFIB	LINC02687	Enhancer
chr11	45757319	45758618	SMAD3_BCL6_NFIB	LOC100507384	Enhancer
chr1	29254304	29255521	BCL6	EPB41	Enhancer
chr11	45792721	45793625	BCL6	LINC02716	Enhancer
chr11	45826219	45827500	BCL6	SLC35C1	Enhancer
chr11	45864836	45865375	BCL6_NFIB	CRY2	Enhancer
chr11	45868609	45870339	SMAD3_BCL6_NFIB	CRY2	Enhancer
chr1	29276403	29277420	none	EPB41	Enhancer
chr11	45938989	45939956	BCL6	PEX16	Promoter
chr11	45943210	45944140	SMAD3_BCL6_NFIB	LARGE2	Promoter
chr11	45954812	45956777	BCL6_NFIB	LARGE2	Enhancer
chr11	46014982	46016320	BCL6_NFIB	LARGE2	Enhancer
chr11	46142132	46143985	SMAD3_BCL6_NFIB	PHF21A	Promoter
chr1	29282951	29283297	none	EPB41	Enhancer
chr11	46293925	46296164	BCL6_NFIB	CREB3L1	Enhancer
chr11	46369367	46369919	none	DGKZ	Enhancer
chr11	46384712	46384988	none	DGKZ	Enhancer
chr11	46411355	46412067	BCL6	CHRM4	Enhancer
chr1	29431830	29432997	NFIB	TMEM200B	Enhancer
chr11	46542662	46543071	none	AMBRA1	Enhancer
chr11	46563289	46564724	BCL6_NFIB	AMBRA1	Enhancer
chr11	46569202	46569534	none	AMBRA1	Enhancer
chr11	46575066	46576886	BCL6_NFIB	AMBRA1	Enhancer
chr11	46582599	46582909	none	AMBRA1	Enhancer
chr11	46615039	46615887	SMAD3_BCL6	AMBRA1	Enhancer
chr1	29462951	29463764	BCL6_NFIB	TMEM200B	Enhancer
chr11	46638299	46639816	BCL6	ATG13	Promoter
chr11	46721865	46723253	BCL6	ZNF408	Promoter
chr11	46739628	46740129	none	F2	Promoter
chr11	46740881	46741664	none	F2	Enhancer
chr11	46760130	46760861	BCL6	MIR5582	Enhancer
chr11	46867078	46868101	SMAD3_BCL6	CKAP5	Promoter
chr1	29507575	29509382	BCL6_NFIB	SRSF4	Promoter
chr11	46969364	46970469	SMAD3_BCL6_NFIB	C11orf49	Enhancer
chr11	47026128	47026650	BCL6	C11orf49	Enhancer
chr11	47140376	47141238	SMAD3_BCL6_NFIB	ARFGAP2	Enhancer
chr11	47154789	47155464	none	ARFGAP2	Enhancer
chr11	47160424	47161547	BCL6	ARFGAP2	Enhancer
chr1	29529174	29530481	BCL6	SRSF4	Enhancer
chr11	47197797	47199711	SMAD3_BCL6_NFIB	ARFGAP2	Promoter
chr11	47206397	47207483	none	PACSIN3	Enhancer
chr11	47215391	47216007	none	PACSIN3	Enhancer
chr11	47225783	47226592	BCL6_NFIB	DDB2	Enhancer
chr11	47234535	47235002	NFIB	DDB2	Enhancer
chr11	47235688	47237021	SMAD3_BCL6_NFIB	DDB2	Promoter
chr1	1839818	1841070	SMAD3	CALML6	Enhancer
chr11	47255516	47256531	BCL6_NFIB	NR1H3	Enhancer
chr11	47264352	47265710	BCL6_NFIB	NR1H3	Enhancer
chr11	47269873	47270952	SMAD3_BCL6	ACP2	Promoter
chr11	47290342	47292449	SMAD3_BCL6_NFIB	MADD	Promoter
chr11	47326902	47327686	none	LOC101928943	Enhancer
chr11	47351210	47352342	BCL6_NFIB	MYBPC3	Enhancer
chr11	47429082	47430315	SMAD3_BCL6_NFIB	SLC39A13	Promoter
chr1	29557134	29557699	BCL6	MECR	Promoter
chr11	47447471	47448186	BCL6	PSMC3	Enhancer
chr11	47488327	47489315	BCL6_NFIB	RAPSN	Enhancer
chr11	47530585	47531246	NFIB	CELF1	Enhancer
chr11	47545567	47546330	none	CELF1	Promoter
chr11	47573608	47575111	SMAD3_BCL6_NFIB	CELF1	Enhancer
chr11	47586492	47587867	SMAD3	PTPMT1	Promoter
chr11	47598984	47601285	BCL6_NFIB	KBTBD4	Promoter
chr11	47663483	47665048	SMAD3_BCL6	MTCH2	Promoter
chr11	47788155	47790169	SMAD3_BCL6_NFIB	FNBP4	Promoter
chr11	47869446	47870539	none	NUP160	Promoter
chr11	47959256	47959911	none	PTPRJ	Enhancer
chr11	47968206	47969356	SMAD3_BCL6_NFIB	PTPRJ	Enhancer
chr11	48002757	48003496	none	PTPRJ	Enhancer
chr11	48012113	48013476	NFIB	PTPRJ	Enhancer
chr11	48022754	48023440	BCL6_NFIB	PTPRJ	Enhancer
chr11	48062946	48064269	BCL6	MIR3161	Enhancer
chr11	48076845	48077804	SMAD3_BCL6_NFIB	MIR3161	Enhancer
chr11	48082760	48083415	SMAD3	MIR3161	Enhancer
chr11	48107980	48108736	none	MIR3161	Enhancer
chr11	48109860	48110497	BCL6_NFIB	MIR3161	Enhancer
chr11	48170109	48170649	NFIB	MIR3161	Enhancer
chr11	48336588	48337823	NFIB	OR4C3	Enhancer
chr11	49196517	49196968	none	FOLH1	Enhancer
chr11	49212559	49213497	BCL6_NFIB	FOLH1	Enhancer
chr11	49215397	49215718	none	FOLH1	Enhancer
chr11	49224087	49224414	none	FOLH1	Enhancer
chr11	49228818	49230673	BCL6	FOLH1	Enhancer
chr11	49304959	49306904	BCL6_NFIB	FOLH1	Enhancer
chr11	50371196	50372079	SMAD3_BCL6	LOC646813	Enhancer
chr11	51569596	51570253	NFIB	OR4C46	Enhancer
chr11	51579333	51580974	BCL6_NFIB	OR4C46	Enhancer
chr11	55337650	55338301	NFIB	OR4C16	Enhancer
chr11	56300478	56301301	BCL6_NFIB	OR5M11	Enhancer
chr11	56457937	56459095	BCL6_NFIB	OR9G9	Enhancer
chr11	56467907	56468183	none	OR9G1	Enhancer
chr11	56473393	56474066	none	OR9G1	Enhancer
chr1	29675878	29676927	NFIB	LINC01756	Enhancer
chr11	56483642	56484427	SMAD3_NFIB	OR9G1	Enhancer
chr11	57044565	57046231	BCL6_NFIB	APLNR	Enhancer
chr1	29720991	29721480	none	LINC01756	Enhancer
chr11	57060314	57062470	SMAD3_BCL6_NFIB	TNKS1BP1	Enhancer
chr11	57078630	57080446	SMAD3	TNKS1BP1	Enhancer
chr11	57089616	57091009	SMAD3_BCL6_NFIB	TNKS1BP1	Enhancer
chr11	57092365	57093432	SMAD3_BCL6	TNKS1BP1	Promoter
chr11	57102408	57103636	SMAD3_BCL6	SSRP1	Enhancer
chr11	57224773	57225217	none	RTN4RL2	Enhancer
chr11	57244535	57245931	BCL6_NFIB	RTN4RL2	Enhancer
chr11	57266963	57268811	SMAD3_BCL6_NFIB	SLC43A1	Enhancer
chr11	57281524	57282112	none	SLC43A1	Enhancer
chr11	57282919	57283575	none	SLC43A1	Promoter
chr11	57297568	57298787	SMAD3_BCL6_NFIB	TIMM10	Promoter
chr11	57313293	57313785	none	SMTNL1	Enhancer
chr11	57424725	57425778	SMAD3_BCL6_NFIB	CLP1	Promoter
chr11	57434190	57436239	SMAD3_BCL6_NFIB	ZDHHC5	Promoter
chr11	57466564	57466852	none	MED19	Enhancer
chr11	57479077	57480838	SMAD3_BCL6_NFIB	TMX2	Promoter
chr11	57508440	57509617	SMAD3_BCL6_NFIB	SELENOH	Promoter
chr11	57516310	57516592	none	BTBD18	Enhancer
chr11	57528708	57530180	BCL6	CTNND1	Enhancer
chr11	57539671	57540248	BCL6	CTNND1	Enhancer
chr11	57545549	57546879	BCL6_NFIB	CTNND1	Enhancer
chr11	57548545	57549352	BCL6	CTNND1	Enhancer
chr11	57559053	57560632	BCL6	CTNND1	Enhancer
chr11	57565430	57567176	SMAD3_BCL6	CTNND1	Enhancer
chr11	57567948	57568375	BCL6	CTNND1	Enhancer
chr11	57703022	57704156	BCL6	OR9Q1	Enhancer
chr11	58160306	58161167	BCL6	OR5B3	Enhancer
chr11	58217093	58217997	none	OR5B12	Enhancer
chr11	58291800	58292296	BCL6	OR5B21	Enhancer
chr11	58329869	58330239	NFIB	LPXN	Enhancer
chr11	58341111	58341765	SMAD3_BCL6_NFIB	LPXN	Enhancer
chr11	58345189	58347477	SMAD3_BCL6_NFIB	ZFP91	Promoter
chr11	58360105	58360701	BCL6	ZFP91-CNTF	Enhancer
chr11	58393167	58393971	none	CNTF	Enhancer
chr11	58399475	58400178	NFIB	CNTF	Enhancer
chr11	58421331	58421873	none	CNTF	Enhancer
chr1	30220099	30220493	none	LINC01648	Enhancer
chr11	58426776	58427717	SMAD3_NFIB	CNTF	Enhancer
chr11	58494442	58495267	none	GLYAT	Enhancer
chr11	58538300	58539104	BCL6	GLYAT	Enhancer
chr11	58555713	58556386	SMAD3_NFIB	GLYATL2	Enhancer
chr11	58619811	58620590	none	GLYATL2	Enhancer
chr11	58630549	58631509	none	GLYATL2	Enhancer
chr11	58672524	58674172	SMAD3_BCL6_NFIB	GLYATL1	Enhancer
chr11	58693549	58694191	BCL6_NFIB	GLYATL1	Enhancer
chr11	58694829	58696363	BCL6	GLYATL1	Enhancer
chr11	58701616	58702880	none	GLYATL1	Enhancer
chr11	58779236	58780749	SMAD3_BCL6_NFIB	LOC283194	Enhancer
chr11	58792338	58793553	BCL6_NFIB	LOC283194	Enhancer
chr11	58798664	58799523	BCL6_NFIB	LOC283194	Enhancer
chr11	58843598	58844763	none	GLYATL1B	Enhancer
chr11	58865219	58866902	BCL6_NFIB	FAM111B	Enhancer
chr11	58873804	58875595	SMAD3_BCL6_NFIB	FAM111B	Promoter
chr11	58903431	58904293	BCL6	FAM111A	Enhancer
chr11	58909885	58911040	SMAD3_BCL6_NFIB	FAM111A	Promoter
chr11	58912219	58912517	none	FAM111A	Promoter
chr11	58939027	58940144	BCL6	DTX4	Promoter
chr11	59040132	59041107	none	MPEG1	Enhancer
chr11	59059986	59060482	NFIB	OR5AN1	Enhancer
chr11	59317256	59318796	SMAD3_BCL6_NFIB	OR4D9	Enhancer
chr11	59382363	59384133	SMAD3_BCL6_NFIB	OSBP	Promoter
chr1	1849726	1851362	SMAD3_BCL6_NFIB	TMEM52	Enhancer
chr11	59385277	59386331	none	OSBP	Enhancer
chr11	59435528	59437646	SMAD3_BCL6_NFIB	PATL1	Promoter
chr11	59447897	59448200	none	PATL1	Enhancer
chr11	59522494	59524711	SMAD3_BCL6_NFIB	STX3	Enhancer
chr11	59537135	59537705	none	STX3	Enhancer
chr11	59543358	59544250	BCL6	STX3	Enhancer
chr11	59552276	59555512	SMAD3_BCL6_NFIB	MRPL16	Enhancer
chr11	59568195	59568982	none	MRPL16	Enhancer
chr11	59577318	59578377	SMAD3_BCL6_NFIB	MRPL16	Enhancer
chr11	60137917	60138814	SMAD3_NFIB	MS4A7	Enhancer
chr11	60143977	60144716	BCL6	MS4A7	Enhancer
chr11	60149333	60150833	BCL6_NFIB	MS4A7	Enhancer
chr11	60203138	60203731	BCL6	MS4A5	Enhancer
chr11	60214516	60214985	SMAD3_BCL6	MS4A1	Enhancer
chr11	60282631	60283263	BCL6	MS4A13	Promoter
chr11	60425751	60426200	NFIB	MS4A8	Enhancer
chr11	60468726	60469111	none	MS4A8	Enhancer
chr11	60485781	60486416	none	MS4A18	Enhancer
chr11	60567641	60567943	none	MS4A10	Enhancer
chr11	60601941	60603400	BCL6_NFIB	CCDC86	Enhancer
chr11	60609598	60610442	none	CCDC86	Enhancer
chr11	60634013	60635231	NFIB	ZP1	Promoter
chr11	60648217	60648951	BCL6_NFIB	ZP1	Enhancer
chr11	60660525	60661423	none	PRPF19	Enhancer
chr11	60672788	60674245	BCL6_NFIB	PRPF19	Enhancer
chr11	60681371	60683096	BCL6	TMEM109	Enhancer
chr11	60691163	60692142	BCL6	TMEM132A	Promoter
chr11	60709880	60710156	none	SLC15A3	Enhancer
chr11	60763527	60764632	SMAD3_BCL6_NFIB	CD6	Enhancer
chr1	30934343	30935429	SMAD3_BCL6	MATN1-AS1	Enhancer
chr11	60839097	60839467	none	CD5	Enhancer
chr11	60870818	60871103	none	CD5	Enhancer
chr11	60897230	60897970	BCL6_NFIB	CD5	Enhancer
chr11	60917275	60918201	BCL6	VPS37C	Enhancer
chr1	30994257	30995017	none	MATN1-AS1	Enhancer
chr11	60926023	60929351	SMAD3_BCL6_NFIB	VPS37C	Enhancer
chr11	60974558	60974930	none	PGA3	Enhancer
chr11	61061785	61062342	none	VWCE	Enhancer
chr11	61093212	61094180	none	TKFC	Enhancer
chr11	61099841	61101711	BCL6	TKFC	Promoter
chr11	61128997	61130285	SMAD3_BCL6_NFIB	CYB561A3	Promoter
chr11	61142838	61143688	BCL6_NFIB	TMEM138	Enhancer
chr11	61160068	61160951	none	TMEM216	Enhancer
chr11	61193059	61193626	BCL6_NFIB	CPSF7	Enhancer
chr11	61196803	61198039	SMAD3	CPSF7	Promoter
chr11	61212586	61213853	NFIB	SDHAF2	Enhancer
chr11	61227699	61228602	SMAD3_BCL6_NFIB	PPP1R32	Enhancer
chr11	61255870	61257618	SMAD3_BCL6	PPP1R32	Enhancer
chr1	31043393	31043923	none	MATN1-AS1	Enhancer
chr11	61319144	61319468	none	SYT7	Enhancer
chr11	61354782	61355941	BCL6	LOC101927495	Promoter
chr11	61362955	61363231	none	LOC101927495	Enhancer
chr11	61368715	61369516	BCL6_NFIB	LOC101927495	Enhancer
chr11	61393639	61395305	SMAD3_BCL6	RPLP0P2	Enhancer
chr11	61405761	61406152	none	RPLP0P2	Enhancer
chr11	61455494	61456876	SMAD3_BCL6_NFIB	DAGLA	Enhancer
chr11	61462622	61463888	SMAD3_BCL6_NFIB	DAGLA	Enhancer
chr11	61466849	61467885	SMAD3_BCL6_NFIB	DAGLA	Enhancer
chr11	61559716	61561082	SMAD3_BCL6_NFIB	FEN1	Promoter
chr11	61582506	61584369	SMAD3_BCL6_NFIB	FADS2	Promoter
chr11	61587858	61588886	SMAD3_BCL6_NFIB	FADS1	Enhancer
chr11	61595112	61597359	SMAD3	FADS2	Enhancer
chr11	61638543	61638819	none	MIR6746	Enhancer
chr11	61658084	61659589	SMAD3_BCL6	FADS3	Enhancer
chr11	61687413	61687832	none	RAB3IL1	Enhancer
chr11	61738624	61741259	SMAD3_BCL6_NFIB	FTH1	Enhancer
chr1	31137129	31138088	BCL6_NFIB	MATN1-AS1	Enhancer
chr11	61822172	61822449	none	INCENP	Enhancer
chr11	61891391	61892577	SMAD3_BCL6	INCENP	Enhancer
chr1	31148145	31148827	none	MATN1-AS1	Enhancer
chr11	62009337	62010185	SMAD3_BCL6	SCGB1D2	Promoter
chr11	62064454	62064790	none	SCGB1D4	Enhancer
chr11	62078559	62078986	BCL6	SCGB1D4	Enhancer
chr11	62091245	62093544	SMAD3_BCL6_NFIB	ASRGL1	Enhancer
chr11	62109129	62110809	BCL6_NFIB	ASRGL1	Enhancer
chr11	62149904	62150446	none	SCGB1A1	Enhancer
chr11	62212165	62213986	SMAD3_BCL6_NFIB	SCGB1A1	Enhancer
chr11	62275701	62278129	SMAD3_BCL6_NFIB	AHNAK	Enhancer
chr11	62320481	62321598	SMAD3_BCL6_NFIB	MIR3654	Enhancer
chr11	62323519	62324786	BCL6_NFIB	MIR3654	Enhancer
chr11	62328111	62328740	BCL6_NFIB	MIR3654	Promoter
chr11	62340565	62342040	SMAD3_BCL6_NFIB	EEF1G	Promoter
chr11	62355090	62355854	SMAD3_BCL6_NFIB	TUT1	Enhancer
chr11	62359022	62360172	SMAD3_BCL6_NFIB	TUT1	Promoter
chr11	62368175	62370626	BCL6_NFIB	MTA2	Promoter
chr11	62379894	62382238	SMAD3_BCL6_NFIB	EML3	Promoter
chr11	62407997	62408633	none	GANAB	Promoter
chr11	62414061	62415710	SMAD3_BCL6_NFIB	GANAB	Promoter
chr11	62420241	62421209	SMAD3_BCL6	INTS5	Promoter
chr1	31190945	31192486	SMAD3_BCL6_NFIB	MATN1-AS1	Promoter
chr11	62432368	62434178	SMAD3_BCL6	SNORA57	Promoter
chr11	62438516	62439957	SMAD3	LBHD1	Promoter
chr11	62446030	62446583	none	UBXN1	Enhancer
chr11	62472938	62474120	SMAD3_BCL6_NFIB	BSCL2	Enhancer
chr11	62476231	62476552	none	BSCL2	Enhancer
chr11	62493914	62496164	SMAD3_BCL6_NFIB	HNRNPUL2	Promoter
chr11	62520852	62522040	SMAD3_BCL6_NFIB	ZBTB3	Enhancer
chr11	62528726	62529884	SMAD3_BCL6	POLR2G	Enhancer
chr11	62538076	62539597	SMAD3_BCL6_NFIB	TAF6L	Promoter
chr11	62558419	62558954	none	TMEM223	Enhancer
chr11	62571958	62573325	BCL6_NFIB	NXF1	Enhancer
chr11	62598914	62600497	SMAD3_BCL6_NFIB	LOC105369332	Promoter
chr11	62606554	62609827	SMAD3_BCL6_NFIB	WDR74	Promoter
chr11	62623379	62624220	SMAD3_BCL6_NFIB	SLC3A2	Promoter
chr11	62646916	62649520	SMAD3_BCL6_NFIB	SLC3A2	Promoter
chr11	62650336	62650788	none	SLC3A2	Enhancer
chr11	62675810	62677443	BCL6_NFIB	CHRM1	Enhancer
chr1	31249396	31250139	none	LAPTM5	Enhancer
chr11	62725866	62727067	BCL6_NFIB	SLC22A6	Enhancer
chr11	63057120	63058244	BCL6	SLC22A10	Enhancer
chr11	63224357	63224633	none	PLAAT5	Enhancer
chr11	63262227	63263135	BCL6_NFIB	PLAAT5	Enhancer
chr11	63298579	63298909	none	PLAAT4	Enhancer
chr11	63304273	63305937	BCL6_NFIB	PLAAT4	Enhancer
chr11	63325839	63326753	NFIB	PLAAT2	Enhancer
chr11	63331935	63332868	BCL6_NFIB	PLAAT2	Enhancer
chr11	63334566	63335021	BCL6	PLAAT2	Enhancer
chr11	63348855	63349199	none	PLAAT2	Enhancer
chr11	63381628	63382235	BCL6_NFIB	PLAAT3	Promoter
chr1	31296137	31297597	SMAD3_BCL6	LINC01778	Promoter
chr11	63387626	63387921	none	PLAAT3	Enhancer
chr11	63389751	63391255	SMAD3_BCL6	PLAAT3	Enhancer
chr11	63398414	63399678	NFIB	PLAAT3	Enhancer
chr11	63438099	63439563	SMAD3_BCL6_NFIB	ATL3	Promoter
chr11	63448616	63449974	SMAD3_BCL6_NFIB	RTN3	Enhancer
chr11	63466202	63468265	BCL6_NFIB	RTN3	Enhancer
chr11	63571868	63572449	NFIB	SPINDOC	Enhancer
chr11	63580927	63581688	SMAD3_BCL6	SPINDOC	Enhancer
chr11	63606230	63607560	BCL6	MARK2	Enhancer
chr11	63612990	63613347	none	MARK2	Enhancer
chr11	63614877	63615581	NFIB	MARK2	Enhancer
chr11	63630288	63630821	BCL6_NFIB	MARK2	Enhancer
chr11	63638640	63640535	SMAD3_BCL6_NFIB	MARK2	Enhancer
chr11	63705146	63706472	SMAD3_BCL6_NFIB	NAA40	Promoter
chr11	63706567	63707169	none	NAA40	Promoter
chr11	63712335	63713547	NFIB	NAA40	Enhancer
chr11	63727959	63729186	none	COX8A	Enhancer
chr11	63741646	63742563	SMAD3_BCL6_NFIB	COX8A	Promoter
chr11	63743321	63743824	none	COX8A	Enhancer
chr11	63753021	63754530	SMAD3	OTUB1	Enhancer
chr11	63774750	63776124	SMAD3_BCL6_NFIB	OTUB1	Enhancer
chr11	63805952	63806376	none	OTUB1	Enhancer
chr11	63878890	63879338	none	FLRT1	Enhancer
chr1	31342886	31343769	none	SDC3	Enhancer
chr11	63932526	63934245	SMAD3_BCL6_NFIB	MACROD1	Enhancer
chr11	63952471	63954513	SMAD3_BCL6_NFIB	STIP1	Promoter
chr11	64008055	64009603	SMAD3_BCL6_NFIB	FKBP2	Promoter
chr11	64013082	64013652	none	PPP1R14B-AS1	Promoter
chr11	64037172	64039144	SMAD3_BCL6_NFIB	GPR137	Enhancer
chr11	64051780	64052829	SMAD3_NFIB	GPR137	Promoter
chr11	64071765	64074626	SMAD3_BCL6_NFIB	ESRRA	Promoter
chr11	64084573	64085768	SMAD3_NFIB	TRMT112	Promoter
chr11	64096630	64097539	SMAD3_BCL6	CCDC88B	Enhancer
chr11	64109642	64110780	BCL6_NFIB	MIR7155	Promoter
chr11	64125716	64126994	none	RPS6KA4	Promoter
chr11	64139665	64141071	SMAD3_BCL6_NFIB	MIR1237	Enhancer
chr11	64145649	64147127	BCL6	MIR1237	Enhancer
chr1	31402234	31402626	none	SNORD103A	Enhancer
chr11	64186751	64187027	none	LINC02724	Enhancer
chr11	64215399	64216836	BCL6_NFIB	LINC02724	Promoter
chr11	64313974	64314663	none	SLC22A11	Enhancer
chr11	64334082	64334896	BCL6	SLC22A11	Enhancer
chr11	64478235	64478770	none	NRXN2	Enhancer
chr11	64511283	64511596	none	RASGRP2	Enhancer
chr11	64545027	64547266	SMAD3_BCL6_NFIB	SF1	Promoter
chr11	64570840	64571802	SMAD3_BCL6	MAP4K2	Promoter
chr11	64577879	64578467	SMAD3	MEN1	Promoter
chr11	64610078	64611819	BCL6_NFIB	CDC42BPG	Enhancer
chr11	64644284	64646771	SMAD3_BCL6_NFIB	MIR10392	Enhancer
chr11	64683596	64685056	SMAD3_BCL6_NFIB	ATG2A	Enhancer
chr11	64691440	64692170	SMAD3_BCL6_NFIB	PPP2R5B	Promoter
chr11	64700866	64701575	none	GPHA2	Enhancer
chr11	64738559	64739940	BCL6_NFIB	MAJIN	Enhancer
chr11	64781161	64782321	BCL6	ARL2	Enhancer
chr11	64794507	64795256	SMAD3_BCL6_NFIB	SNX15	Promoter
chr11	64808310	64809068	SMAD3_BCL6_NFIB	SAC3D1	Promoter
chr11	64851752	64852558	none	ZFPL1	Promoter
chr11	64863332	64864449	SMAD3_BCL6	VPS51	Enhancer
chr11	64868624	64870584	SMAD3_BCL6_NFIB	VPS51	Enhancer
chr1	1900096	1901155	SMAD3_BCL6_NFIB	CFAP74	Enhancer
chr11	64883522	64884778	none	ZNHIT2	Enhancer
chr11	64888926	64890244	SMAD3_BCL6_NFIB	FAU	Promoter
chr11	64900862	64902937	SMAD3_BCL6_NFIB	SYVN1	Promoter
chr11	64918177	64918850	SMAD3_BCL6_NFIB	SYVN1	Enhancer
chr11	64948617	64950145	BCL6	CAPN1	Promoter
chr11	64967574	64968014	NFIB	SLC22A20P	Enhancer
chr11	65028911	65029940	BCL6	POLA2	Promoter
chr1	31457891	31458198	none	SNORD103C	Enhancer
chr11	65048656	65048932	none	POLA2	Enhancer
chr11	65081892	65083178	BCL6_NFIB	CDC42EP2	Enhancer
chr11	65100962	65101897	SMAD3	DPF2	Enhancer
chr11	65121693	65122763	SMAD3_BCL6_NFIB	TIGD3	Promoter
chr11	65133860	65134148	none	TIGD3	Enhancer
chr11	65148487	65150528	SMAD3_BCL6_NFIB	SLC25A45	Promoter
chr11	65185271	65187782	SMAD3_BCL6_NFIB	NEAT1	Enhancer
chr11	65188668	65188990	none	NEAT1	Enhancer
chr1	31464938	31465360	none	SNORD103C	Enhancer
chr11	65194192	65195980	SMAD3_BCL6_NFIB	NEAT1	Enhancer
chr11	65203058	65204106	NFIB	MIR612	Enhancer
chr11	65212732	65214451	NFIB	MIR612	Enhancer
chr11	65222339	65223003	BCL6	LOC101927789	Promoter
chr11	65238051	65239946	NFIB	LOC101927789	Enhancer
chr11	65244065	65245585	SMAD3_BCL6_NFIB	MALAT1	Enhancer
chr11	65246770	65247129	none	MALAT1	Enhancer
chr11	65254911	65256404	SMAD3_BCL6_NFIB	MALAT1	Enhancer
chr11	65259127	65259792	BCL6_NFIB	MALAT1	Enhancer
chr11	65264547	65266073	SMAD3	MALAT1	Enhancer
chr11	65274070	65276060	SMAD3_BCL6_NFIB	TALAM1	Promoter
chr11	65292582	65293293	none	SCYL1	Enhancer
chr11	65305702	65308661	SMAD3_BCL6_NFIB	SCYL1	Enhancer
chr11	65325843	65326481	SMAD3	LTBP3	Promoter
chr11	65336948	65338062	SMAD3_BCL6	SSSCA1-AS1	Promoter
chr11	65382503	65383260	SMAD3_BCL6_NFIB	PCNX3	Promoter
chr11	65418249	65420689	SMAD3_BCL6_NFIB	MIR4489	Enhancer
chr11	65429375	65429653	none	RELA	Enhancer
chr11	65430495	65431321	BCL6	RELA	Promoter
chr1	31498100	31498955	none	PUM1	Enhancer
chr11	65462459	65463498	NFIB	KAT5	Enhancer
chr11	65479190	65480428	SMAD3_BCL6_NFIB	KAT5	Promoter
chr11	65486567	65488128	SMAD3_NFIB	RNASEH2C	Enhancer
chr11	65510125	65510557	BCL6	RNASEH2C	Enhancer
chr11	65512089	65512464	none	RNASEH2C	Enhancer
chr11	65546963	65549175	BCL6_NFIB	AP5B1	Enhancer
chr11	65558456	65561155	SMAD3_BCL6_NFIB	OVOL1-AS1	Enhancer
chr11	65626704	65628699	SMAD3_BCL6_NFIB	MUS81	Promoter
chr11	65655093	65656196	SMAD3_BCL6	FIBP	Enhancer
chr11	65728732	65729986	none	SART1	Enhancer
chr1	31537798	31539063	SMAD3_BCL6_NFIB	PUM1	Enhancer
chr11	65756437	65757169	SMAD3_BCL6_NFIB	BANF1	Enhancer
chr11	65769080	65771060	SMAD3_BCL6_NFIB	BANF1	Promoter
chr11	65787631	65788277	none	CATSPER1	Enhancer
chr11	65800198	65801009	SMAD3_BCL6_NFIB	CATSPER1	Enhancer
chr11	65818733	65820573	SMAD3_BCL6_NFIB	SF3B2	Promoter
chr11	65836670	65837305	none	PACS1	Promoter
chr11	65847838	65848494	BCL6_NFIB	PACS1	Enhancer
chr11	65879394	65880607	none	PACS1	Enhancer
chr11	65890931	65892479	SMAD3_NFIB	PACS1	Enhancer
chr11	65947149	65947727	NFIB	KLC2	Enhancer
chr11	65956302	65957513	SMAD3_BCL6_NFIB	KLC2	Enhancer
chr11	65989525	65990567	BCL6	KLC2	Enhancer
chr11	66024875	66026158	SMAD3_BCL6_NFIB	KLC2	Enhancer
chr11	66034495	66036095	SMAD3_BCL6_NFIB	RAB1B	Promoter
chr11	66055985	66057479	SMAD3_BCL6_NFIB	YIF1A	Promoter
chr11	66079582	66080536	SMAD3_BCL6_NFIB	CD248	Enhancer
chr11	66138407	66140105	SMAD3_BCL6_NFIB	SLC29A2	Promoter
chr11	66178107	66178388	none	NPAS4	Enhancer
chr11	66205827	66206808	SMAD3_BCL6_NFIB	MRPL11	Promoter
chr11	66234038	66234917	SMAD3_BCL6_NFIB	PELI3	Enhancer
chr1	1980914	1981890	SMAD3_BCL6_NFIB	LOC105378591	Promoter
chr1	31627415	31628559	SMAD3_BCL6_NFIB	NKAIN1	Enhancer
chr11	66246784	66248347	SMAD3_BCL6_NFIB	LOC101928069	Promoter
chr11	66254471	66255218	none	DPP3	Enhancer
chr11	66278077	66278637	NFIB	BBS1	Enhancer
chr11	66313195	66313845	SMAD3_BCL6_NFIB	ZDHHC24	Promoter
chr11	66335425	66336428	NFIB	CTSF	Enhancer
chr11	66359927	66361446	BCL6	CCS	Promoter
chr11	66383356	66385026	SMAD3_BCL6_NFIB	RBM14	Promoter
chr11	66405000	66406835	SMAD3_BCL6_NFIB	RBM4	Promoter
chr11	66444427	66446147	SMAD3_BCL6_NFIB	RBM4B	Promoter
chr11	66462242	66462922	SMAD3_BCL6_NFIB	RBM4B	Enhancer
chr11	66485637	66487338	SMAD3_BCL6_NFIB	SPTBN2	Enhancer
chr11	66494707	66495412	BCL6	SPTBN2	Enhancer
chr11	66510661	66513181	SMAD3_BCL6	C11orf80	Promoter
chr1	31643430	31644243	SMAD3_BCL6_NFIB	NKAIN1	Enhancer
chr11	66516507	66517073	BCL6_NFIB	C11orf80	Enhancer
chr11	66549676	66550136	BCL6	C11orf80	Enhancer
chr11	66555835	66557725	SMAD3_BCL6_NFIB	C11orf80	Enhancer
chr11	66610247	66611468	none	RCE1	Promoter
chr11	66623253	66624316	SMAD3_BCL6_NFIB	LRFN4	Promoter
chr11	66648068	66648692	BCL6_NFIB	LRFN4	Enhancer
chr11	66683654	66683935	none	PC	Enhancer
chr11	66698819	66699878	none	MIR3163	Enhancer
chr11	66717590	66718087	SMAD3_NFIB	PC	Enhancer
chr11	66725009	66726484	SMAD3_BCL6_NFIB	PC	Enhancer
chr11	66753257	66753839	BCL6_NFIB	C11orf86	Enhancer
chr11	66794955	66795529	NFIB	SYT12	Enhancer
chr11	66822004	66823252	SMAD3_BCL6_NFIB	RHOD	Enhancer
chr11	66823799	66825228	none	RHOD	Enhancer
chr11	66878446	66879332	BCL6_NFIB	LOC107984341	Enhancer
chr11	66886096	66888704	SMAD3_BCL6	KDM2A	Enhancer
chr11	66912731	66913007	none	KDM2A	Enhancer
chr11	66951021	66951511	none	KDM2A	Enhancer
chr11	67006517	67008841	SMAD3_BCL6_NFIB	KDM2A	Enhancer
chr11	67015419	67016481	NFIB	KDM2A	Enhancer
chr11	67034838	67035499	NFIB	GRK2	Enhancer
chr11	67037021	67037381	none	GRK2	Enhancer
chr11	67054355	67056460	none	ANKRD13D	Enhancer
chr11	67069553	67071634	SMAD3_BCL6_NFIB	SSH3	Promoter
chr11	67078592	67080727	SMAD3_BCL6_NFIB	LOC100130987	Enhancer
chr11	67084503	67085449	SMAD3_BCL6	LOC100130987	Promoter
chr11	67112817	67114020	SMAD3_BCL6_NFIB	POLD4	Enhancer
chr11	67120403	67121415	SMAD3_BCL6_NFIB	POLD4	Enhancer
chr1	31701839	31702540	none	NKAIN1	Enhancer
chr11	67140654	67142075	BCL6	CLCF1	Promoter
chr11	67168214	67169409	NFIB	PPP1CA	Enhancer
chr11	67185963	67188165	BCL6_NFIB	CARNS1	Enhancer
chr11	67195887	67197150	NFIB	RPS6KB2	Enhancer
chr11	67210215	67211238	none	CORO1B	Enhancer
chr11	67232348	67232823	none	TMEM134	Enhancer
chr11	67234872	67236521	SMAD3_BCL6	TMEM134	Enhancer
chr11	67250399	67251147	SMAD3_BCL6_NFIB	AIP	Promoter
chr11	67272415	67273791	SMAD3_BCL6_NFIB	PITPNM1	Promoter
chr11	67315857	67316668	SMAD3_BCL6	CABP2	Enhancer
chr1	31731167	31732063	SMAD3_BCL6_NFIB	NKAIN1	Enhancer
chr11	67373799	67374918	SMAD3_BCL6	NDUFV1	Promoter
chr11	67396969	67400594	SMAD3_BCL6_NFIB	NUDT8	Enhancer
chr11	67405994	67407045	none	TBX10	Enhancer
chr11	67424402	67424981	none	ACY3	Enhancer
chr11	67441624	67443193	SMAD3_BCL6_NFIB	ALDH3B2	Promoter
chr11	67449242	67450116	BCL6	ALDH3B2	Promoter
chr1	31769309	31770414	BCL6	ZCCHC17	Promoter
chr11	67456025	67456906	NFIB	ALDH3B2	Enhancer
chr11	67481183	67481741	BCL6	ALDH3B2	Enhancer
chr11	67572317	67573817	none	FAM86C2P	Promoter
chr1	2013057	2014539	BCL6_NFIB	PRKCZ	Enhancer
chr1	31780817	31781105	none	ZCCHC17	Enhancer
chr11	67788000	67789160	BCL6_NFIB	NDUFS8	Enhancer
chr11	67797211	67799092	BCL6_NFIB	NDUFS8	Promoter
chr11	67844443	67845531	BCL6	MIR6753	Enhancer
chr11	67849172	67849489	SMAD3_BCL6	MIR6753	Enhancer
chr11	67866204	67867487	BCL6	CHKA	Enhancer
chr11	67873752	67874557	SMAD3_BCL6_NFIB	CHKA	Enhancer
chr11	67888105	67889759	BCL6_NFIB	CHKA	Promoter
chr11	67909902	67910241	NFIB	CHKA	Enhancer
chr11	67913535	67914933	SMAD3_BCL6_NFIB	CHKA	Enhancer
chr11	67980172	67981895	none	KMT5B	Promoter
chr11	68038718	68040155	SMAD3_BCL6_NFIB	C11orf24	Promoter
chr11	68080525	68082653	none	LRP5	Enhancer
chr1	31847392	31848045	BCL6_NFIB	FABP3	Enhancer
chr11	68109131	68110743	BCL6	LRP5	Enhancer
chr11	68121836	68122489	SMAD3_NFIB	LRP5	Enhancer
chr11	68148013	68148839	BCL6_NFIB	LRP5	Enhancer
chr11	68173388	68174909	BCL6_NFIB	PPP6R3	Enhancer
chr11	68192621	68192941	none	PPP6R3	Enhancer
chr11	68214468	68215208	NFIB	PPP6R3	Enhancer
chr11	68227333	68228780	SMAD3_BCL6_NFIB	PPP6R3	Promoter
chr11	68235452	68236119	SMAD3_BCL6_NFIB	PPP6R3	Enhancer
chr11	68346964	68347527	SMAD3_BCL6_NFIB	GAL	Enhancer
chr11	68518559	68519819	SMAD3_BCL6_NFIB	TESMIN	Promoter
chr11	68550944	68551303	none	TESMIN	Enhancer
chr11	68592996	68593490	none	CPT1A	Enhancer
chr11	68599474	68600893	NFIB	CPT1A	Enhancer
chr11	68606094	68607703	BCL6_NFIB	CPT1A	Enhancer
chr11	68608275	68608827	SMAD3_BCL6	CPT1A	Enhancer
chr11	68624348	68625873	SMAD3_BCL6_NFIB	CPT1A	Enhancer
chr11	68638912	68640724	BCL6_NFIB	CPT1A	Enhancer
chr11	68644882	68645765	NFIB	MRPL21	Enhancer
chr11	68670981	68672434	BCL6	IGHMBP2	Promoter
chr11	68694679	68695242	BCL6	IGHMBP2	Enhancer
chr1	31859704	31860819	SMAD3_BCL6	FABP3	Enhancer
chr11	68758323	68758820	BCL6	MRGPRD	Enhancer
chr11	68816325	68817414	none	TPCN2	Enhancer
chr11	68873547	68874518	SMAD3_BCL6_NFIB	MIR3164	Enhancer
chr11	68889774	68890952	SMAD3_BCL6	SMIM38	Enhancer
chr1	31867401	31868042	BCL6_NFIB	SERINC2	Enhancer
chr11	68986364	68986665	none	LOC338694	Enhancer
chr11	69045156	69046127	none	MYEOV	Enhancer
chr11	69312581	69313485	BCL6	LINC01488	Enhancer
chr11	69455878	69456170	none	CCND1	Enhancer
chr1	31886342	31888106	NFIB	SERINC2	Enhancer
chr11	69458738	69459599	SMAD3_BCL6_NFIB	CCND1	Enhancer
chr11	69468709	69470662	SMAD3_BCL6_NFIB	CCND1	Enhancer
chr11	69488967	69490522	SMAD3_BCL6	LTO1	Enhancer
chr11	69502260	69502536	none	LTO1	Enhancer
chr1	31888946	31889383	BCL6	SERINC2	Enhancer
chr11	69635390	69635674	none	FGF3	Enhancer
chr11	69806774	69807077	none	LINC02753	Enhancer
chr1	31894396	31895794	SMAD3_BCL6_NFIB	SERINC2	Enhancer
chr11	69937603	69937925	none	ANO1	Enhancer
chr11	69952199	69952820	NFIB	ANO1	Enhancer
chr11	70015610	70016199	BCL6	FADD	Enhancer
chr11	70049599	70050696	BCL6	FADD	Enhancer
chr11	70093304	70094587	BCL6_NFIB	PPFIA1	Enhancer
chr1	31904261	31905113	SMAD3_BCL6_NFIB	SERINC2	Enhancer
chr11	70115921	70117570	SMAD3_BCL6_NFIB	PPFIA1	Promoter
chr11	70243823	70246147	BCL6_NFIB	CTTN	Enhancer
chr11	70248677	70248982	NFIB	CTTN	Enhancer
chr11	70413805	70415472	BCL6_NFIB	SHANK2-AS1	Enhancer
chr11	70442771	70443154	none	SHANK2-AS1	Enhancer
chr11	70450378	70450710	none	SHANK2-AS1	Enhancer
chr11	70601376	70602898	BCL6	SHANK2	Enhancer
chr11	70813884	70815218	SMAD3_BCL6_NFIB	MIR3664	Enhancer
chr11	70823593	70825423	SMAD3_BCL6_NFIB	MIR3664	Enhancer
chr1	31926535	31926836	NFIB	SERINC2	Enhancer
chr11	70850754	70851908	NFIB	SHANK2	Enhancer
chr11	70963416	70964492	SMAD3_BCL6_NFIB	SHANK2	Enhancer
chr11	70977181	70977714	BCL6	SHANK2	Enhancer
chr11	70994760	70996378	BCL6_NFIB	SHANK2	Enhancer
chr11	71012631	71012965	none	SHANK2	Enhancer
chr1	31944089	31944989	SMAD3_BCL6_NFIB	LDC1P	Enhancer
chr11	71097962	71098364	none	FLJ42102	Enhancer
chr11	71099704	71100059	none	FLJ42102	Enhancer
chr11	71136603	71137260	BCL6_NFIB	FLJ42102	Enhancer
chr11	71143973	71145273	BCL6_NFIB	FLJ42102	Enhancer
chr11	71158930	71160110	SMAD3_BCL6_NFIB	DHCR7	Promoter
chr11	71163248	71164711	SMAD3_BCL6_NFIB	NADSYN1	Promoter
chr11	71169932	71170348	BCL6	NADSYN1	Enhancer
chr1	31949821	31950389	none	LDC1P	Enhancer
chr11	71184137	71185000	none	MIR6754	Promoter
chr11	71200623	71200940	none	MIR6754	Enhancer
chr11	71215025	71215757	none	KRTAP5-7	Enhancer
chr11	71230495	71230771	none	KRTAP5-7	Enhancer
chr11	71238132	71238575	none	KRTAP5-7	Promoter
chr11	71266001	71266277	none	KRTAP5-9	Enhancer
chr11	71288559	71288912	BCL6	KRTAP5-11	Enhancer
chr11	71421229	71421711	none	FAM86C1	Enhancer
chr11	71497464	71499104	SMAD3_BCL6_NFIB	FAM86C1	Promoter
chr11	71524274	71524970	BCL6	ALG1L9P	Enhancer
chr1	31960507	31960931	none	LDC1P	Enhancer
chr11	71639027	71640411	SMAD3_BCL6_NFIB	RNF121	Promoter
chr11	71648831	71649354	none	RNF121	Enhancer
chr11	71736155	71737537	BCL6_NFIB	LOC100128494	Enhancer
chr11	71750651	71753664	SMAD3_BCL6_NFIB	LOC100128494	Enhancer
chr11	71766408	71767236	none	MIR3165	Enhancer
chr11	71780735	71782090	SMAD3_BCL6_NFIB	MIR3165	Enhancer
chr11	71791238	71793504	SMAD3_BCL6_NFIB	NUMA1	Promoter
chr11	71813610	71814884	NFIB	LAMTOR1	Promoter
chr11	71822988	71823958	SMAD3_BCL6_NFIB	ANAPC15	Promoter
chr11	71846814	71847314	NFIB	FOLR3	Enhancer
chr11	71870369	71870686	none	FOLR3	Enhancer
chr11	71892348	71892911	BCL6	FOLR1	Enhancer
chr11	71912288	71912791	SMAD3_BCL6	FOLR1	Enhancer
chr11	71933379	71935174	SMAD3_BCL6_NFIB	INPPL1	Enhancer
chr1	31975775	31977597	BCL6_NFIB	LDC1P	Enhancer
chr11	71958198	71958816	NFIB	PHOX2A	Enhancer
chr11	71977447	71978482	none	PHOX2A	Enhancer
chr11	72092402	72093291	SMAD3_BCL6	CLPB	Enhancer
chr11	72098750	72099031	none	CLPB	Enhancer
chr11	72125019	72126066	BCL6_NFIB	CLPB	Enhancer
chr11	72142136	72142477	NFIB	CLPB	Enhancer
chr11	72145021	72145821	SMAD3_BCL6_NFIB	CLPB	Enhancer
chr11	72189840	72190368	none	CLPB	Enhancer
chr11	72232873	72233358	NFIB	LINC01537	Enhancer
chr11	72245631	72246768	SMAD3_BCL6_NFIB	LINC01537	Enhancer
chr1	2064508	2065314	SMAD3_BCL6_NFIB	PRKCZ	Enhancer
chr1	32014514	32015703	SMAD3_BCL6_NFIB	TINAGL1	Enhancer
chr11	72432845	72433968	BCL6_NFIB	ARAP1	Promoter
chr11	72463512	72463943	BCL6	ARAP1	Promoter
chr11	72491914	72492507	none	MIR4692	Enhancer
chr11	72497142	72497816	BCL6_NFIB	MIR4692	Enhancer
chr11	72504821	72505387	BCL6	STARD10	Promoter
chr11	72523782	72526295	SMAD3_BCL6_NFIB	ATG16L2	Promoter
chr1	32039835	32040237	NFIB	TINAGL1	Enhancer
chr11	72852259	72852548	none	FCHSD2	Enhancer
chr11	72852995	72854567	BCL6_NFIB	FCHSD2	Promoter
chr11	72867882	72868597	BCL6_NFIB	FCHSD2	Enhancer
chr1	32049774	32050540	NFIB	TINAGL1	Enhancer
chr11	73018359	73019251	SMAD3_BCL6_NFIB	ARHGEF17	Promoter
chr11	73053051	73053827	NFIB	LOC100287837	Enhancer
chr11	73087958	73088522	none	RELT	Enhancer
chr11	73172467	73173653	BCL6	RELT	Enhancer
chr11	73271057	73271432	none	FAM168A	Enhancer
chr11	73281404	73281802	BCL6	FAM168A	Enhancer
[truncated: 34,432 more rows]

## Sheet: Figure 3F_siBCL6 vs NC_RNA-Seq
Gene	GeneName	log2FoldChange	pvalue	padj
ENSG00000200879	SNORD14E	-5.34122	0.0040313	1
ENSG00000202441	RNY4P10	-4.61327	0.026934	1
ENSG00000268275	AL035588.1	-4.23496	0.0610028	1
ENSG00000207839	MIR33B	-4.23496	0.0610028	1
ENSG00000224218	RP11-359D14.3	-4.22629	0.0670321	1
ENSG00000142871	CYR61	-4.05607	3.26755e-287	9.44778e-284
ENSG00000227782	AC002553.1	-4.03475	0.0859987	1
ENSG00000207031	SNORD59A	-4.01538	0.0887319	1
ENSG00000233860	RP11-359D14.2	-3.83193	0.000300932	0.000787719
ENSG00000207525	Y_RNA	-3.77951	0.133046	1
ENSG00000212304	SNORD12	-3.74441	0.139704	1
ENSG00000140459	CYP11A1	-3.63485	4.99221e-51	3.81864e-49
ENSG00000229896	RP11-456H18.2	-3.35947	3.83448e-16	3.70555e-15
ENSG00000184779	RPS17	-3.24546	0.0177082	0.0335175
ENSG00000108691	CCL2	-3.18711	1.22344e-13	9.4282e-13
ENSG00000200087	SNORA73B	-3.16484	0.113099	1
ENSG00000221241	SNORD88A	-3.16236	0.116102	1
ENSG00000230659	RP11-466F5.9	-3.104	0.0338369	1
ENSG00000204709	C6orf100	-3.09001	0.000215088	0.00057648
ENSG00000212582	Y_RNA	-3.00201	0.143565	1
ENSG00000273096	RP3-508I15.20	-2.99505	0.145955	1
ENSG00000117616	C1orf63	-2.86809	1.94244e-62	2.02028e-60
ENSG00000115009	CCL20	-2.85458	1.56882e-09	8.20568e-09
ENSG00000236440	AC117947.1	-2.81466	0.00847648	0.0172089
ENSG00000229604	MTATP8P2	-2.80491	0.0596729	1
ENSG00000175877	WBSCR28	-2.69041	0.00275296	0.00609861
ENSG00000166592	RRAD	-2.67475	9.57969e-05	0.00027076
ENSG00000172301	COPRS	-2.6635	2.63937e-109	6.25531e-107
ENSG00000148229	POLE3	-2.62126	3.55862e-131	1.46991e-128
ENSG00000201678	Y_RNA	-2.60976	0.0550525	0.0917881
ENSG00000107014	RLN2	-2.57984	0.00106341	0.00253441
ENSG00000206660	Y_RNA	-2.56904	0.253155	1
ENSG00000131746	TNS4	-2.52309	5.73216e-14	4.55829e-13
ENSG00000233799	AC139887.4	-2.49145	0.0133793	0.0260364
ENSG00000204388	HSPA1B	-2.43967	0	0
ENSG00000170577	SIX2	-2.43138	1.03786e-05	3.41862e-05
ENSG00000248367	CTB-129O4.1	-2.42166	0.0104034	0.0207137
ENSG00000240257	GAGE2D	-2.41949	0.0331002	0.0584642
ENSG00000185885	IFITM1	-2.39908	2.65638e-10	1.50778e-09
ENSG00000251470	ASNSP4	-2.39778	0.0359691	0.0629013
ENSG00000196331	HIST1H2BO	-2.39773	4.98775e-05	0.000148279
ENSG00000214810	CYCSP55	-2.39255	0.0367959	0.0642385
ENSG00000196154	S100A4	-2.35773	0.0036668	0.00796319
ENSG00000119782	FKBP1B	-2.34773	5.20163e-06	1.78368e-05
ENSG00000241464	RPL39P38	-2.34479	0.160692	1
ENSG00000154146	NRGN	-2.33352	3.74198e-64	4.09832e-62
ENSG00000250917	RP4-785G19.5	-2.33099	0.0318191	0.0564359
ENSG00000252361	RNU6-118P	-2.31951	0.313698	1
ENSG00000130208	APOC1	-2.31495	0.00172868	0.00398018
ENSG00000173846	PLK3	-2.29538	9.89524e-123	3.32687e-120
ENSG00000158050	DUSP2	-2.24935	6.88292e-209	1.10563e-205
ENSG00000203722	RAET1G	-2.24494	4.58931e-07	1.79804e-06
ENSG00000250073	RP11-677M14.3	-2.21694	2.65479e-10	1.50747e-09
ENSG00000025423	HSD17B6	-2.21489	3.22984e-18	3.79009e-17
ENSG00000175793	SFN	-2.16944	1.41931e-71	1.81584e-69
ENSG00000229512	AC068580.5	-2.16589	0.00952192	0.0191114
ENSG00000232810	TNF	-2.16365	2.07064e-16	2.04896e-15
ENSG00000204516	MICB	-2.14833	4.97392e-09	2.45336e-08
ENSG00000108551	RASD1	-2.13703	1.62371e-98	3.40203e-96
ENSG00000099860	GADD45B	-2.12562	1.48834e-185	1.79308e-182
ENSG00000197670	RP4-724E16.2	-2.12116	2.56278e-05	7.94556e-05
ENSG00000263470	RP11-160O5.1	-2.11309	1.40707e-08	6.58105e-08
ENSG00000175592	FOSL1	-2.1124	0.000635592	0.00156938
ENSG00000272186	RP11-110I1.13	-2.09236	0.041388	0.0713762
ENSG00000106211	HSPB1	-2.08588	1.05584e-184	1.17417e-181
ENSG00000143153	ATP1B1	-2.07055	6.42238e-165	5.15825e-162
ENSG00000236060	HSPB1P1	-2.06849	5.92641e-22	9.51979e-21
ENSG00000204389	HSPA1A	-2.06227	2.98941e-07	1.19883e-06
ENSG00000242265	PEG10	-2.06018	2.3554e-17	2.54119e-16
ENSG00000166831	RBPMS2	-2.05416	1.83431e-83	3.01348e-81
ENSG00000135409	AMHR2	-2.05388	8.99212e-07	3.39158e-06
ENSG00000271914	RP4-789D17.5	-2.05034	0.0379457	0.0659987
ENSG00000178752	FAM132B	-2.04226	2.22311e-11	1.39797e-10
ENSG00000069482	GAL	-2.04081	2.46755e-57	2.22959e-55
ENSG00000270781	RP11-501C14.9	-2.03823	1.05631e-40	5.19422e-39
ENSG00000162040	HS3ST6	-2.02393	0.00536535	0.0113071
ENSG00000201440	RNA5SP515	-2.01717	0.41015	1
ENSG00000225091	SNORA71A	-1.9994	0.263475	1
ENSG00000273297	RP11-38M8.1	-1.99541	0.00777405	0.0159079
ENSG00000137309	HMGA1	-1.99484	3.0738e-203	4.44379e-200
ENSG00000232625	AC009974.11	-1.99143	0.12298	0.185394
ENSG00000255098	RP11-481A20.11	-1.99096	0.0719623	0.116449
ENSG00000268098	AP000688.1	-1.98993	0.418679	1
ENSG00000201785	SNORD117	-1.98882	0.256908	1
ENSG00000239100	snoU13	-1.98789	0.412345	1
ENSG00000225880	LINC00115	-1.98512	3.18508e-08	1.43314e-07
ENSG00000166803	KIAA0101	-1.98346	3.19602e-59	3.01993e-57
ENSG00000197780	TAF13	-1.98314	2.96191e-37	1.18288e-35
ENSG00000255996	RP11-429A20.2	-1.98232	0.0527149	0.0885132
ENSG00000236683	HMGA1P1	-1.97444	0.000661356	0.00162938
ENSG00000207245	SNORD116-29	-1.97394	0.421119	1
ENSG00000224138	AC000123.4	-1.97154	0.00134913	0.00315962
ENSG00000137193	PIM1	-1.96152	1.65645e-101	3.57422e-99
ENSG00000263463	MIR378I	-1.9575	0.452771	1
ENSG00000267698	AC002116.7	-1.95509	0.0330715	0.0584207
ENSG00000235027	AC068580.6	-1.94606	0.000271263	0.000715368
ENSG00000120129	DUSP1	-1.94228	3.36109e-180	3.47081e-177
ENSG00000248641	HMGA1P2	-1.93824	6.35481e-25	1.27955e-23
ENSG00000241431	RP11-17A4.1	-1.93153	1.54018e-09	8.06752e-09
ENSG00000184423	AC090043.1	-1.9279	0.0803618	0.12812
ENSG00000156411	C14orf2	-1.91694	1.28971e-117	3.80517e-115
ENSG00000271029	RP11-849F2.10	-1.90683	0.0338457	0.0595555
ENSG00000268713	CTC-444N24.8	-1.90119	1.82411e-06	6.61594e-06
ENSG00000198054	DSCR8	-1.89481	0.00285969	0.00632149
ENSG00000242125	SNHG3	-1.89451	7.94748e-117	2.20955e-114
ENSG00000236397	DDX11L2	-1.89034	0.000806623	0.00196451
ENSG00000162772	ATF3	-1.88467	2.27259e-139	1.31419e-136
ENSG00000270945	HSPE1P7	-1.87945	0.18986	1
ENSG00000231414	AC016700.6	-1.86923	0.191755	1
ENSG00000230216	HSPB1P2	-1.86161	0.000415928	0.00106182
ENSG00000101331	CCM2L	-1.85926	0.000217586	0.000582743
ENSG00000120805	ARL1	-1.85796	1.21548e-134	5.66845e-132
ENSG00000121211	MND1	-1.85302	1.44287e-20	2.07351e-19
ENSG00000186897	C1QL4	-1.85242	1.14036e-18	1.4007e-17
ENSG00000233440	HMGA1P6	-1.84858	0.0124325	0.0243512
ENSG00000243680	RPL37P23	-1.84504	1.32689e-26	2.93764e-25
ENSG00000239559	RPL37P2	-1.84503	6.32564e-52	4.9701e-50
ENSG00000127564	PKMYT1	-1.83259	1.13083e-94	2.20925e-92
ENSG00000166173	LARP6	-1.82632	5.45515e-57	4.80885e-55
ENSG00000234183	AC004854.4	-1.80096	0.151797	1
ENSG00000226499	RP5-882O7.1	-1.79312	0.160589	1
ENSG00000111450	STX2	-1.7896	5.989e-17	6.23796e-16
ENSG00000148841	ITPRIP	-1.78594	1.54436e-101	3.41254e-99
ENSG00000270378	RP11-108K3.5	-1.78519	0.327375	1
ENSG00000161888	SPC24	-1.78041	2.90378e-59	2.76184e-57
ENSG00000065325	GLP2R	-1.7765	1.84215e-09	9.56607e-09
ENSG00000231434	RP11-144L1.8	-1.7729	0.000453669	0.00115368
ENSG00000125726	CD70	-1.76861	0.000495849	0.00124908
ENSG00000199053	MIR324	-1.76739	0.0189814	0.035731
ENSG00000131015	ULBP2	-1.75812	1.85634e-20	2.61315e-19
ENSG00000162775	RBM15	-1.75336	1.02129e-33	3.37867e-32
ENSG00000113916	BCL6	-1.74846	1.91368e-120	6.01438e-118
ENSG00000160318	CLDND2	-1.74359	1.13687e-43	6.27318e-42
ENSG00000123975	CKS2	-1.74277	1.36267e-85	2.37351e-83
ENSG00000143845	ETNK2	-1.74168	1.70055e-23	3.05781e-22
ENSG00000184515	BEX5	-1.73608	0.000412999	0.00105527
ENSG00000119878	CRIPT	-1.73581	8.03292e-14	6.3021e-13
ENSG00000149926	FAM57B	-1.7344	8.77592e-07	3.31696e-06
ENSG00000234565	COX6B1P1	-1.7344	0.238158	1
ENSG00000214357	NEURL1B	-1.72664	2.49349e-66	2.90713e-64
ENSG00000226279	AC005682.7	-1.72629	0.0996281	0.154392
ENSG00000167513	CDT1	-1.72546	3.25246e-131	1.38297e-128
ENSG00000135919	SERPINE2	-1.72512	2.08579e-62	2.15388e-60
ENSG00000131747	TOP2A	-1.72473	3.95864e-86	6.97927e-84
ENSG00000263011	RP11-473M20.11	-1.7237	0.241574	1
ENSG00000162783	IER5	-1.72294	7.05929e-65	7.85048e-63
ENSG00000238832	snoU109	-1.71738	0.259753	1
ENSG00000260086	RP11-42I10.1	-1.71493	0.00058075	0.00144185
ENSG00000240096	RP11-85G20.1	-1.70987	0.0159531	0.0304749
ENSG00000163874	ZC3H12A	-1.70962	9.73827e-117	2.65634e-114
ENSG00000145592	RPL37	-1.70932	1.29644e-137	6.9417e-135
ENSG00000273139	XXbac-B444P24.14	-1.70539	0.0819574	0.13019
ENSG00000239523	MYLK-AS1	-1.70364	0.000140299	0.000387081
ENSG00000157514	TSC22D3	-1.70228	8.27004e-139	4.59846e-136
ENSG00000236530	AC097711.1	-1.69813	0.00295775	0.00652728
ENSG00000240238	RP11-112N19.2	-1.69397	0.00684195	0.0141044
ENSG00000142677	IL22RA1	-1.69058	2.62466e-05	8.12868e-05
ENSG00000166845	C18orf54	-1.68854	1.18879e-25	2.47284e-24
ENSG00000067082	KLF6	-1.68737	2.60042e-76	3.68572e-74
ENSG00000269913	CTC-1337H24.1	-1.68551	0.151078	0.221381
ENSG00000273284	RP11-888D10.4	-1.68529	6.84853e-07	2.62415e-06
ENSG00000255306	RP5-901A4.1	-1.68512	0.0741085	0.119428
ENSG00000218265	RPS4XP7	-1.68266	0.0516115	0.0869027
ENSG00000167550	RHEBL1	-1.67972	0.000542372	0.00135659
ENSG00000234819	RP11-336N8.4	-1.67698	5.61985e-07	2.17886e-06
ENSG00000173868	PHOSPHO1	-1.67428	4.31043e-07	1.69521e-06
ENSG00000187456	RDM1	-1.6727	7.40819e-15	6.30372e-14
ENSG00000235993	AC007559.1	-1.66894	0.0206964	0.0385478
ENSG00000272906	RP11-533E19.7	-1.66676	0.0497568	0.0841523
ENSG00000171119	NRTN	-1.6599	2.9457e-07	1.18294e-06
ENSG00000231636	AGBL5-AS1	-1.65897	0.11565	0.175791
ENSG00000233654	AC093388.3	-1.65605	0.0299928	0.0536177
ENSG00000197380	DACT3	-1.65543	1.4336e-08	6.70077e-08
ENSG00000230074	RP11-195F19.9	-1.65443	0.0952608	0.148372
ENSG00000233873	RPL7P44	-1.65083	0.0781694	0.125015
ENSG00000260418	RP3-406A7.7	-1.65061	0.121073	0.182977
ENSG00000173207	CKS1B	-1.65025	1.75429e-15	1.59308e-14
ENSG00000184990	SIVA1	-1.64705	3.61436e-27	8.21586e-26
ENSG00000250451	HOXC-AS1	-1.64433	1.12214e-09	5.98403e-09
ENSG00000186160	CYP4Z1	-1.64229	0.00209689	0.00475375
ENSG00000154640	BTG3	-1.63976	8.8486e-62	8.88363e-60
ENSG00000119640	ACYP1	-1.63791	1.39822e-19	1.83764e-18
ENSG00000142513	ACPT	-1.63202	0.000627657	0.00155059
ENSG00000240759	RP11-25I15.1	-1.63167	0.0816932	0.129813
ENSG00000259480	RP11-26F2.1	-1.62893	0.0299464	0.0535479
ENSG00000185519	FAM131C	-1.62563	1.5048e-15	1.37429e-14
ENSG00000176244	ACBD7	-1.62455	0.000318914	0.000830728
ENSG00000130522	JUND	-1.62197	1.11571e-164	8.48941e-162
ENSG00000176871	WSB2	-1.61924	3.72038e-137	1.92091e-134
ENSG00000117399	CDC20	-1.61749	3.92703e-113	9.9602e-111
ENSG00000143429	AC027612.6	-1.61587	1.09166e-22	1.85672e-21
ENSG00000128016	ZFP36	-1.61292	2.34933e-133	1.06138e-130
ENSG00000117650	NEK2	-1.61033	7.45971e-38	3.09899e-36
ENSG00000119630	PGF	-1.61023	2.02164e-10	1.16164e-09
ENSG00000137310	TCF19	-1.60973	8.48381e-80	1.33316e-77
ENSG00000207375	SNORD116-23	-1.60876	0.399084	1
ENSG00000231663	RP5-827C21.4	-1.60862	1.4661e-13	1.12264e-12
ENSG00000254064	CTD-2530N21.4	-1.60846	0.00317533	0.00697443
ENSG00000171223	JUNB	-1.60484	2.09455e-169	1.78123e-166
ENSG00000101412	E2F1	-1.60389	6.42525e-88	1.16112e-85
ENSG00000111206	FOXM1	-1.60357	1.01186e-127	3.75087e-125
ENSG00000103089	FA2H	-1.60093	1.39113e-17	1.53289e-16
ENSG00000269900	RMRP	-1.59701	0.311205	1
ENSG00000227361	RPS24P7	-1.59158	0.301322	1
ENSG00000241612	RP13-585F24.1	-1.59097	0.149553	0.219568
ENSG00000123154	WDR83	-1.59063	1.72245e-25	3.54217e-24
ENSG00000259340	CTD-2027G2.1	-1.58805	0.0388952	0.0674554
ENSG00000213063	RPL29P7	-1.58729	0.185895	0.263944
ENSG00000167900	TK1	-1.58709	4.04954e-110	9.92274e-108
ENSG00000186973	FAM183A	-1.58544	0.0723866	0.117071
ENSG00000249617	RP11-366M4.17	-1.585	0.141741	0.209739
ENSG00000129355	CDKN2D	-1.58437	2.47443e-40	1.18453e-38
ENSG00000230648	RP3-406P24.3	-1.58377	0.11159	0.170463
ENSG00000068120	COASY	-1.58274	9.20718e-122	3.02519e-119
ENSG00000238924	RNU7-163P	-1.58236	0.387434	1
ENSG00000133069	TMCC2	-1.58198	4.09743e-13	3.02381e-12
ENSG00000215900	SEPW1P	-1.5799	0.0934983	0.146051
ENSG00000227854	RP11-307O1.1	-1.57727	0.178503	0.255052
ENSG00000272695	GAS6-AS2	-1.57696	0.000307207	0.000802692
ENSG00000258748	CTD-2223O18.1	-1.57616	0.113233	0.17268
ENSG00000221299	Z83826.1	-1.5623	0.552149	1
ENSG00000253051	SNORA31	-1.5559	0.413843	1
ENSG00000207088	SNORA7B	-1.5559	0.413843	1
ENSG00000225024	AC015977.5	-1.54929	1.62555e-08	7.53946e-08
ENSG00000185361	TNFAIP8L1	-1.54759	2.46231e-09	1.26143e-08
ENSG00000231007	CDC20P1	-1.54697	2.30647e-24	4.47579e-23
ENSG00000235605	RP5-827C21.1	-1.54652	0.0246976	0.0450446
ENSG00000106333	PCOLCE	-1.54651	2.00319e-33	6.52256e-32
ENSG00000185201	IFITM2	-1.54309	9.41815e-48	6.05147e-46
ENSG00000095370	SH2D3C	-1.54293	2.00885e-05	6.31896e-05
ENSG00000266232	MIR3178	-1.54163	0.581543	1
ENSG00000198088	NUP62CL	-1.53984	4.90571e-07	1.91319e-06
ENSG00000070669	ASNS	-1.52667	1.67127e-131	7.3217e-129
ENSG00000256312	RP13-977J11.8	-1.52637	0.105685	0.162749
ENSG00000258704	RP11-85K15.2	-1.52613	0.00358475	0.00779693
ENSG00000245910	SNHG6	-1.52561	2.51893e-28	6.16179e-27
ENSG00000239697	TNFSF12	-1.52246	1.21929e-05	3.97369e-05
ENSG00000176912	C18orf56	-1.52219	9.46863e-22	1.50097e-20
ENSG00000269996	RP11-343N15.5	-1.52141	3.352e-10	1.88706e-09
ENSG00000229544	NKX1-2	-1.51835	0.00260033	0.00579154
ENSG00000163040	CCDC74A	-1.51559	1.21947e-09	6.47921e-09
ENSG00000263432	RN7SL689P	-1.51484	0.134065	0.199977
ENSG00000231587	SNORD62B	-1.51219	0.133047	0.198664
ENSG00000259952	AC009133.15	-1.51191	1.15548e-06	4.29539e-06
ENSG00000218198	RPS20P32	-1.51082	0.249653	1
ENSG00000249031	SUMO2P6	-1.50918	3.43815e-09	1.7337e-08
ENSG00000116661	FBXO2	-1.50473	4.38227e-47	2.74262e-45
ENSG00000142549	IGLON5	-1.50423	2.65092e-10	1.50587e-09
ENSG00000132002	DNAJB1	-1.50325	3.10826e-124	1.06991e-121
ENSG00000132967	HMGB1P5	-1.50043	0.00261685	0.00582386
ENSG00000172818	OVOL1	-1.49477	5.48206e-69	6.66001e-67
ENSG00000221829	FANCG	-1.4905	5.10732e-59	4.76364e-57
ENSG00000119669	IRF2BPL	-1.48623	9.02445e-158	5.9303e-155
ENSG00000135451	TROAP	-1.48479	1.86357e-50	1.37457e-48
ENSG00000167393	PPP2R3B	-1.48364	2.66099e-15	2.36738e-14
ENSG00000161265	U2AF1L4	-1.4702	7.21998e-14	5.69135e-13
ENSG00000237594	AP000251.3	-1.46968	0.0015122	0.00351477
ENSG00000105327	BBC3	-1.46927	1.90694e-50	1.39942e-48
ENSG00000269899	RP11-589N15.2	-1.46924	0.00133278	0.00312337
ENSG00000231563	RP11-245P10.4	-1.4679	0.277726	1
ENSG00000203993	C9orf37	-1.46607	6.8803e-24	1.27524e-22
ENSG00000078061	ARAF	-1.46327	2.63387e-65	2.97483e-63
ENSG00000092621	PHGDH	-1.46301	3.4048e-117	9.65161e-115
ENSG00000269962	RP13-238F13.5	-1.45957	0.0531462	0.089134
ENSG00000216197	AP001623.1	-1.4592	0.274587	1
ENSG00000233330	RP1-12G14.7	-1.4592	0.274587	1
ENSG00000124702	KLHDC3	-1.45822	4.46837e-96	9.09848e-94
ENSG00000198468	FLVCR1-AS1	-1.45753	0.000165529	0.000451946
ENSG00000142089	IFITM3	-1.45596	7.75681e-74	1.03833e-71
ENSG00000164294	GPX8	-1.45476	2.11196e-14	1.73481e-13
ENSG00000152669	CCNO	-1.45102	5.53988e-08	2.42403e-07
ENSG00000253716	RP13-582O9.5	-1.45009	5.09061e-15	4.40952e-14
ENSG00000241008	RP11-494M8.1	-1.4494	0.0823775	0.130699
ENSG00000213791	RP11-941H19.2	-1.44784	0.0774527	0.124084
ENSG00000085999	RAD54L	-1.44681	3.22913e-24	6.19144e-23
ENSG00000197575	RPS17P2	-1.44461	0.157739	0.229605
ENSG00000272434	RP13-131K19.6	-1.44458	0.100821	0.15604
ENSG00000239374	RP11-407P2.1	-1.44431	0.0803097	0.128051
ENSG00000175643	RMI2	-1.44396	7.32305e-21	1.0781e-19
ENSG00000219274	RPS20P2	-1.44296	0.13873	0.205958
ENSG00000178947	LINC00086	-1.43642	2.32684e-43	1.27421e-41
ENSG00000146707	POMZP3	-1.43215	7.96668e-07	3.02215e-06
ENSG00000146670	CDCA5	-1.42841	8.80974e-50	6.18264e-48
ENSG00000259770	RP11-81A1.3	-1.42832	0.0575155	0.0954895
ENSG00000252965	Y_RNA	-1.42715	0.0582925	0.0966251
ENSG00000198901	PRC1	-1.42568	9.90642e-51	7.42058e-49
ENSG00000223968	AC098614.1	-1.42475	0.36147	1
ENSG00000186480	INSIG1	-1.42472	4.75529e-104	1.09123e-101
ENSG00000100526	CDKN3	-1.42447	1.21262e-29	3.21667e-28
ENSG00000237424	FOXD2-AS1	-1.42423	8.19475e-12	5.35586e-11
ENSG00000134186	PRPF38B	-1.41995	9.37946e-46	5.5802e-44
ENSG00000240409	MTATP8P1	-1.41815	0.362137	1
ENSG00000234694	RP1-92O14.3	-1.41253	0.00463088	0.0098686
ENSG00000230829	CTD-2186M15.1	-1.41242	0.200282	0.28076
ENSG00000260257	RP5-1085F17.3	-1.41115	0.00102618	0.00245092
ENSG00000103502	CDIPT	-1.41096	1.90124e-77	2.80472e-75
ENSG00000203837	PNLIPRP3	-1.4106	1.08262e-05	3.56039e-05
ENSG00000232429	RPL21P131	-1.41025	0.222507	0.306242
ENSG00000234108	RP11-115A15.2	-1.40995	0.120503	0.182248
ENSG00000169100	SLC25A6	-1.4093	6.34094e-120	1.95045e-117
ENSG00000185133	INPP5J	-1.40626	9.09038e-56	7.82259e-54
ENSG00000235919	ASH1L-AS1	-1.40476	0.00165291	0.00382033
ENSG00000198744	RP5-857K21.11	-1.40392	2.07233e-16	2.04922e-15
ENSG00000105409	ATP1A3	-1.40277	2.21307e-13	1.66811e-12
ENSG00000165948	IFI27L1	-1.40226	2.59118e-06	9.24041e-06
ENSG00000120053	GOT1	-1.40184	7.29411e-85	1.25537e-82
ENSG00000254801	CTD-2132H18.3	-1.40005	0.369945	1
ENSG00000244266	RP11-112N23.1	-1.39891	0.219059	0.302362
ENSG00000057252	SOAT1	-1.39408	1.16808e-16	1.18505e-15
ENSG00000261514	RP11-527L4.2	-1.39051	1.6856e-14	1.39889e-13
ENSG00000224971	SUMO2P3	-1.3893	0.135229	0.201443
ENSG00000243697	RP11-463O9.1	-1.38775	0.115989	0.176252
ENSG00000264918	AC005229.1	-1.38636	0.0349089	0.0612398
ENSG00000263548	MIR5187	-1.38581	0.394424	1
ENSG00000244567	AC096772.6	-1.38551	1.94222e-05	6.12136e-05
ENSG00000116273	PHF13	-1.38443	1.25715e-47	8.04184e-46
ENSG00000180304	OAZ2	-1.38229	4.5147e-81	7.17241e-79
ENSG00000273210	AP001437.1	-1.38185	0.0529999	0.0889091
ENSG00000214274	ANG	-1.38155	1.50544e-07	6.27751e-07
ENSG00000272121	RP4-555D20.4	-1.37949	0.0167066	0.0317633
ENSG00000244097	RPS4XP17	-1.3791	0.0515653	0.086835
ENSG00000180096	SEPT1	-1.37741	4.04992e-07	1.59841e-06
ENSG00000254429	CTD-2562J17.7	-1.37556	5.39043e-09	2.65156e-08
ENSG00000185684	EP400NL	-1.37451	1.03392e-13	8.01469e-13
ENSG00000244048	RPS18P6	-1.37447	0.195749	0.275474
ENSG00000132563	REEP2	-1.3727	6.88462e-19	8.58026e-18
ENSG00000170312	CDK1	-1.3684	1.93597e-88	3.58824e-86
ENSG00000269906	RP11-248J18.2	-1.3653	0.00778001	0.0159179
ENSG00000262188	RP11-353N14.4	-1.36347	0.00872762	0.0176766
ENSG00000174567	GOLT1A	-1.36287	7.49006e-18	8.45306e-17
ENSG00000213673	SLC25A5P3	-1.361	2.59483e-12	1.77873e-11
ENSG00000233278	RPS26P2	-1.35883	0.275572	1
ENSG00000179750	APOBEC3B	-1.35881	9.90909e-40	4.57686e-38
ENSG00000158104	HPD	-1.35846	3.01335e-07	1.2081e-06
ENSG00000176402	GJC3	-1.35718	0.000151282	0.000415401
ENSG00000218180	SLC25A5P7	-1.35686	0.024722	0.0450787
ENSG00000228653	HNRNPCP7	-1.35655	0.111277	0.170057
ENSG00000232112	TMA7	-1.3562	3.98841e-15	3.49457e-14
ENSG00000204256	BRD2	-1.35462	3.26104e-117	9.42897e-115
ENSG00000239719	RP4-800G7.1	-1.3545	0.190727	0.269666
ENSG00000202415	RN7SKP269	-1.35281	0.0141935	0.0274326
ENSG00000085840	ORC1	-1.35167	2.11483e-18	2.52887e-17
ENSG00000171848	RRM2	-1.34958	1.15545e-59	1.11362e-57
ENSG00000139737	SLAIN1	-1.34947	6.69079e-06	2.26002e-05
ENSG00000167741	GGT6	-1.34947	0.000303329	0.000793275
ENSG00000234751	AP002381.2	-1.34751	0.0830557	0.131703
ENSG00000241907	RPS20P4	-1.3469	0.104147	0.160654
ENSG00000232037	RP11-26H16.1	-1.3464	0.10802	0.165921
ENSG00000198938	MT-CO3	-1.33961	1.00662e-18	1.24064e-17
ENSG00000137804	NUSAP1	-1.33946	2.40048e-65	2.73257e-63
ENSG00000204370	SDHD	-1.33896	1.37507e-33	4.51803e-32
ENSG00000181026	AEN	-1.33833	3.71087e-37	1.46981e-35
ENSG00000102098	SCML2	-1.3358	8.30817e-15	7.04878e-14
ENSG00000232203	SLC25A6P2	-1.33504	0.115821	0.176015
ENSG00000136943	CTSV	-1.33323	1.12305e-10	6.61072e-10
ENSG00000213445	SIPA1	-1.33232	2.9692e-68	3.54759e-66
ENSG00000101000	PROCR	-1.33205	1.14295e-14	9.59002e-14
ENSG00000132635	PCED1A	-1.33195	1.08457e-25	2.26257e-24
ENSG00000258011	HMGA1P3	-1.33147	0.0862826	0.136178
ENSG00000115041	KCNIP3	-1.32873	8.31274e-09	3.9873e-08
ENSG00000015285	WAS	-1.32864	1.64654e-07	6.84616e-07
ENSG00000181773	GPR3	-1.32784	0.00511987	0.0108261
ENSG00000259781	RP11-673C5.1	-1.32726	3.28374e-15	2.90355e-14
ENSG00000223416	RPS26P15	-1.327	0.240526	0.326598
ENSG00000247317	RP11-273G15.2	-1.32437	5.47166e-10	3.01577e-09
ENSG00000213707	HMGB1P10	-1.32113	0.177622	0.25389
ENSG00000229595	RP5-1097F14.1	-1.31858	0.245115	0.331709
ENSG00000133519	ZDHHC8P1	-1.3184	1.62395e-09	8.48482e-09
ENSG00000136238	RAC1	-1.31646	8.22497e-75	1.13246e-72
ENSG00000104899	AMH	-1.31554	0.0024093	0.00539268
ENSG00000226920	RP5-1068B5.3	-1.31548	0.138365	0.205458
ENSG00000125657	TNFSF9	-1.31507	1.31688e-08	6.19293e-08
ENSG00000132329	RAMP1	-1.31414	6.37063e-47	3.9528e-45
ENSG00000232969	AP001062.9	-1.31411	0.494363	1
ENSG00000226738	CTA-384D8.31	-1.31411	0.494363	1
ENSG00000225338	RP11-384C4.3	-1.31349	0.000134717	0.000372532
ENSG00000232442	CTD-3184A7.4	-1.31159	1.36683e-17	1.50842e-16
ENSG00000153044	CENPH	-1.31154	5.3455e-33	1.70596e-31
ENSG00000172375	C2CD2L	-1.31112	1.33892e-42	6.98801e-41
ENSG00000189403	HMGB1	-1.30931	3.31358e-50	2.40726e-48
ENSG00000116791	CRYZ	-1.30823	9.73159e-22	1.53759e-20
ENSG00000121753	BAI2	-1.30568	7.70807e-32	2.30715e-30
ENSG00000116133	DHCR24	-1.30495	2.38385e-113	6.15415e-111
ENSG00000233493	TMEM238	-1.30468	3.84438e-52	3.05374e-50
ENSG00000159761	C16orf86	-1.30267	0.00423593	0.00909532
ENSG00000234753	RP11-328M4.2	-1.30155	1.15029e-06	4.2783e-06
ENSG00000175445	LPL	-1.30056	5.31384e-22	8.57289e-21
ENSG00000171097	CCBL1	-1.29889	2.56394e-25	5.22069e-24
ENSG00000228253	MT-ATP8	-1.29798	1.09212e-12	7.75102e-12
ENSG00000261526	CTB-31O20.2	-1.29285	1.70191e-08	7.86089e-08
ENSG00000198157	HMGN5	-1.29265	2.34255e-06	8.40146e-06
ENSG00000176043	RP1-146I3.1	-1.29052	0.167455	0.241317
ENSG00000100364	KIAA0930	-1.28983	5.30982e-88	9.71697e-86
ENSG00000111247	RAD51AP1	-1.28947	1.111e-15	1.03026e-14
ENSG00000101057	MYBL2	-1.28903	1.46056e-83	2.42705e-81
ENSG00000138698	RAP1GDS1	-1.2869	8.645e-26	1.82188e-24
ENSG00000273289	RP6-109B7.5	-1.2827	0.000598839	0.00148421
ENSG00000183856	IQGAP3	-1.28215	3.47723e-31	1.0014e-29
ENSG00000137825	ITPKA	-1.28066	4.47475e-08	1.98015e-07
ENSG00000033327	GAB2	-1.27999	1.62969e-21	2.52757e-20
ENSG00000213402	PTPRCAP	-1.2798	0.0160511	0.0306338
ENSG00000205100	HSP90AA4P	-1.27973	4.74873e-06	1.63731e-05
ENSG00000261068	RP11-7K24.3	-1.27872	0.00199408	0.00453563
ENSG00000112576	CCND3	-1.27814	1.08481e-69	1.34044e-67
ENSG00000140743	CDR2	-1.27543	1.56555e-20	2.2409e-19
ENSG00000052802	MSMO1	-1.27499	8.88888e-44	4.96164e-42
ENSG00000272452	RP11-391M1.4	-1.27317	0.0120231	0.0236231
ENSG00000259699	HMGB1P8	-1.27163	0.0140988	0.0272617
ENSG00000226243	RPL37AP1	-1.27139	0.00137642	0.00321989
ENSG00000184292	TACSTD2	-1.27021	6.73317e-30	1.81607e-28
ENSG00000233461	RP11-295G20.2	-1.26953	4.82343e-09	2.38401e-08
ENSG00000239127	SNORD125	-1.26915	0.19831	0.278509
ENSG00000144199	FAHD2B	-1.26679	0.00548508	0.0115326
ENSG00000273226	RP11-513M16.8	-1.26641	0.0291336	0.0522303
ENSG00000204314	PRRT1	-1.26523	1.91878e-06	6.94014e-06
ENSG00000153814	JAZF1	-1.26384	8.16573e-05	0.000233212
ENSG00000169919	GUSB	-1.26304	1.37201e-46	8.36929e-45
ENSG00000227615	RP11-864N7.2	-1.26239	0.00131984	0.00309454
ENSG00000267449	RP11-264B14.2	-1.26153	5.6706e-07	2.19667e-06
ENSG00000004059	ARF5	-1.26099	5.36405e-71	6.7433e-69
ENSG00000106992	AK1	-1.26026	3.48108e-18	4.07168e-17
ENSG00000225912	RP13-258O15.1	-1.25869	0.0820859	0.130337
ENSG00000182175	RGMA	-1.25833	6.50215e-17	6.75299e-16
ENSG00000224834	BTF3P9	-1.25673	0.000587587	0.00145857
ENSG00000240673	AC006539.2	-1.25672	0.0264798	0.0479181
ENSG00000255198	SNHG9	-1.25296	2.60547e-14	2.12689e-13
ENSG00000239809	RP11-51L5.2	-1.25244	0.314814	1
ENSG00000182685	BRICD5	-1.25158	0.00340534	0.00743782
ENSG00000247373	RP11-486O12.2	-1.25088	3.11075e-05	9.53204e-05
ENSG00000160179	ABCG1	-1.25026	2.07608e-11	1.31008e-10
ENSG00000090238	YPEL3	-1.24708	2.85253e-44	1.59841e-42
ENSG00000105723	GSK3A	-1.24673	1.44189e-46	8.75857e-45
ENSG00000240531	RPL21P123	-1.24666	0.206712	0.288459
ENSG00000105655	ISYNA1	-1.24599	6.39305e-78	9.52829e-76
ENSG00000188612	SUMO2	-1.24556	6.98246e-47	4.29555e-45
ENSG00000162062	C16orf59	-1.24499	5.48318e-21	8.1722e-20
ENSG00000172819	RARG	-1.24495	3.98994e-52	3.15205e-50
ENSG00000162623	TYW3	-1.24393	1.10424e-22	1.87592e-21
ENSG00000155367	PPM1J	-1.24256	0.00430977	0.00923742
ENSG00000234230	ZFX-AS1	-1.24115	0.210111	0.292186
ENSG00000060982	BCAT1	-1.24017	2.14057e-06	7.7019e-06
ENSG00000236540	AC006547.13	-1.24016	0.0243331	0.0444508
ENSG00000213621	RPSAP54	-1.23961	0.0170914	0.0324393
ENSG00000264538	SUZ12P	-1.23887	5.5514e-08	2.42834e-07
ENSG00000158457	TSPAN33	-1.23752	2.41775e-34	8.30248e-33
ENSG00000272853	RP11-398C13.6	-1.23712	0.000302337	0.000790914
ENSG00000167700	MFSD3	-1.23337	5.06611e-60	4.9487e-58
ENSG00000249637	CTC-329D1.2	-1.23309	0.0209231	0.0389198
ENSG00000189143	CLDN4	-1.23299	2.38644e-112	5.94841e-110
ENSG00000231549	USMG5P1	-1.23174	0.223585	0.307405
ENSG00000269246	CTC-246B18.10	-1.23108	0.00067221	0.00165443
ENSG00000176894	PXMP2	-1.23086	2.10457e-06	7.57801e-06
ENSG00000162426	SLC45A1	-1.22963	5.09683e-08	2.23898e-07
ENSG00000106268	NUDT1	-1.22946	6.45085e-13	4.66067e-12
ENSG00000270092	RP11-318K12.3	-1.22944	0.445734	1
ENSG00000189058	APOD	-1.22708	1.02235e-26	2.28441e-25
ENSG00000136425	CIB2	-1.22664	4.10555e-13	3.02826e-12
ENSG00000079156	OSBPL6	-1.2251	1.55791e-05	4.97958e-05
ENSG00000120738	EGR1	-1.22509	1.10312e-14	9.272e-14
ENSG00000104889	RNASEH2A	-1.22412	6.3925e-52	4.99548e-50
ENSG00000227183	HDGFP1	-1.22349	0.133712	0.199553
ENSG00000168913	ENHO	-1.221	1.71781e-10	9.92978e-10
ENSG00000239581	RP11-19G24.1	-1.22092	0.134135	0.200061
ENSG00000242163	RP11-299L17.1	-1.21975	0.285603	0.376318
ENSG00000214914	RPL23AP3	-1.21975	0.285603	0.376318
ENSG00000269388	AC018755.16	-1.21884	6.50005e-07	2.49724e-06
ENSG00000213347	MXD3	-1.21872	4.36556e-16	4.19461e-15
ENSG00000214975	PPIAP29	-1.21865	0.0251573	0.0457943
ENSG00000080824	HSP90AA1	-1.21611	2.17817e-102	4.92029e-100
ENSG00000260442	RP11-22P6.3	-1.21386	0.00163543	0.00378113
ENSG00000139714	MORN3	-1.21205	0.00263187	0.00585459
ENSG00000217648	RP1-95L4.4	-1.21201	0.0589943	0.097673
ENSG00000166736	HTR3A	-1.21164	1.15676e-06	4.29903e-06
ENSG00000183688	FAM101B	-1.21164	1.16102e-38	5.05569e-37
ENSG00000224259	LINC01133	-1.2113	6.03807e-05	0.000177028
ENSG00000132680	KIAA0907	-1.20969	1.33888e-27	3.13716e-26
ENSG00000133315	MACROD1	-1.20815	5.43218e-24	1.02124e-22
ENSG00000178538	CA8	-1.20794	3.14088e-05	9.61622e-05
ENSG00000184232	OAF	-1.20735	1.03064e-14	8.69308e-14
ENSG00000233428	AC019050.1	-1.20722	0.205674	0.287176
ENSG00000121552	CSTA	-1.20697	6.39672e-19	8.0067e-18
ENSG00000259146	RP1-261D10.2	-1.20645	0.000188527	0.000509921
ENSG00000102554	KLF5	-1.206	4.59187e-12	3.07336e-11
ENSG00000267352	SH3GL1P3	-1.20598	4.72514e-06	1.62956e-05
ENSG00000215006	CHCHD2P2	-1.20438	0.310614	1
ENSG00000239569	KMT2E-AS1	-1.20383	2.3638e-15	2.12126e-14
ENSG00000235064	SLC25A5P2	-1.20282	3.5802e-11	2.20627e-10
ENSG00000166579	NDEL1	-1.20184	1.63958e-31	4.78855e-30
ENSG00000187446	CHP1	-1.20123	2.04686e-60	2.01302e-58
ENSG00000128617	OPN1SW	-1.20005	0.0298852	0.0534452
ENSG00000264063	MIR3687	-1.19955	0.334783	0.429316
ENSG00000196544	C17orf59	-1.19913	1.73528e-34	6.0305e-33
ENSG00000232060	RP11-255N24.4	-1.19708	0.0568662	0.0945394
ENSG00000158747	NBL1	-1.19696	1.09488e-10	6.45544e-10
ENSG00000272338	RP11-722E23.2	-1.19694	0.143896	0.212407
ENSG00000114315	HES1	-1.19694	6.99809e-53	5.65204e-51
ENSG00000116983	HPCAL4	-1.19145	5.08117e-06	1.74527e-05
ENSG00000131480	AOC2	-1.19116	2.87112e-08	1.29752e-07
ENSG00000160588	MPZL3	-1.18972	7.91377e-17	8.13145e-16
ENSG00000144655	CSRNP1	-1.1896	9.05583e-47	5.54746e-45
ENSG00000147676	MAL2	-1.18943	1.40766e-54	1.18317e-52
ENSG00000108384	RAD51C	-1.18655	8.06392e-28	1.91744e-26
ENSG00000235488	JARID2-AS1	-1.18608	0.269798	0.359457
ENSG00000149489	ROM1	-1.1855	5.09965e-12	3.39593e-11
ENSG00000225662	RP11-1036F1.1	-1.18544	0.268736	0.35824
ENSG00000130748	TMEM160	-1.18434	1.84676e-20	2.60781e-19
ENSG00000227440	ATP5G1P4	-1.18413	0.267672	0.357053
ENSG00000136840	ST6GALNAC4	-1.18313	1.06851e-58	9.83909e-57
ENSG00000123080	CDKN2C	-1.18238	1.56969e-15	1.42903e-14
ENSG00000165891	E2F7	-1.18189	3.69715e-16	3.57763e-15
ENSG00000126803	HSPA2	-1.18123	0.00222908	0.00502428
ENSG00000106080	FKBP14	-1.18101	1.83875e-16	1.82324e-15
ENSG00000206147	RP11-106A1.2	-1.18035	0.00983449	0.0196812
ENSG00000164611	PTTG1	-1.17995	3.8042e-40	1.7973e-38
ENSG00000165304	MELK	-1.17963	1.45355e-31	4.26248e-30
ENSG00000197223	C1D	-1.17861	0.00195437	0.00445372
ENSG00000161692	DBF4B	-1.17786	2.51577e-15	2.24648e-14
ENSG00000088325	TPX2	-1.17736	1.39934e-61	1.39519e-59
ENSG00000178977	LINC00324	-1.17692	2.91591e-08	1.31735e-07
ENSG00000144158	RP11-395L14.17	-1.17575	0.111369	0.170161
ENSG00000236439	RP11-175B9.3	-1.1755	0.104135	0.160653
ENSG00000273209	RP11-107N15.1	-1.17453	0.111607	0.170471
ENSG00000075702	WDR62	-1.17433	2.85858e-18	3.37359e-17
ENSG00000203930	LINC00632	-1.17426	4.16086e-05	0.000125242
ENSG00000232648	RP11-367N14.2	-1.17358	0.142874	0.211092
ENSG00000125733	TRIP10	-1.17318	1.15191e-40	5.64513e-39
ENSG00000235449	RP11-480I12.2	-1.17197	0.168272	0.242374
ENSG00000213184	RP11-335F8.2	-1.17138	0.0152855	0.0293469
ENSG00000216480	RP3-393E18.1	-1.16968	0.0780482	0.124872
ENSG00000206228	HNRNPA1P4	-1.16872	0.100745	0.15594
ENSG00000204899	MZT1	-1.16628	3.96618e-12	2.6744e-11
ENSG00000129484	PARP2	-1.16622	1.45782e-26	3.21767e-25
ENSG00000216676	RP1-15D7.1	-1.1661	0.249793	0.336965
ENSG00000159200	RCAN1	-1.16602	8.74024e-18	9.78758e-17
ENSG00000124635	HIST1H2BJ	-1.16435	6.34957e-08	2.76077e-07
ENSG00000189266	PNRC2	-1.1633	8.81412e-08	3.76665e-07
ENSG00000264281	CTD-2031P19.4	-1.16197	0.00432286	0.00926273
ENSG00000170113	NIPA1	-1.16154	1.70633e-27	3.97574e-26
ENSG00000230199	RP11-331N16.1	-1.16088	0.228385	0.312931
ENSG00000227063	RPL41P1	-1.16019	0.0668529	0.109097
ENSG00000126226	PCID2	-1.15998	8.93422e-16	8.33303e-15
ENSG00000186862	PDZD7	-1.15915	6.53227e-05	0.000190244
ENSG00000198681	MAGEA1	-1.15784	3.07462e-34	1.04342e-32
ENSG00000134452	FBXO18	-1.15745	6.0552e-30	1.63933e-28
ENSG00000203279	RP11-498P14.5	-1.15729	0.164964	0.23825
ENSG00000162972	C2orf47	-1.15553	1.98556e-11	1.25679e-10
ENSG00000188338	SLC38A3	-1.15474	8.66163e-06	2.88262e-05
ENSG00000236675	MTX1P1	-1.15429	0.0112696	0.0223032
ENSG00000111846	GCNT2	-1.15281	5.63567e-11	3.40899e-10
ENSG00000212232	SNORD17	-1.15274	0.0202119	0.0377573
ENSG00000231181	RP13-15M17.1	-1.15257	0.144903	0.213501
ENSG00000138092	CENPO	-1.15202	2.24691e-14	1.84043e-13
ENSG00000265415	CTD-2510F5.4	-1.15163	0.000626495	0.00154798
ENSG00000165490	C11orf82	-1.14986	2.45923e-23	4.38385e-22
ENSG00000213281	NRAS	-1.14967	6.3463e-41	3.14207e-39
ENSG00000227682	ATP5A1P2	-1.1483	0.0373918	0.0651536
ENSG00000160783	PMF1	-1.14775	1.76744e-20	2.50755e-19
ENSG00000214725	CDIPT-AS1	-1.14668	7.34709e-05	0.000211521
ENSG00000260804	RP11-566E18.3	-1.14583	0.000328106	0.000853135
ENSG00000228217	AL390877.1	-1.1458	0.211865	0.29423
ENSG00000163486	SRGAP2	-1.14577	5.01711e-29	1.28599e-27
ENSG00000271855	RP11-214N9.1	-1.14556	0.000538275	0.00134704
ENSG00000105393	BABAM1	-1.145	5.95166e-21	8.84307e-20
ENSG00000225475	RP11-377K22.2	-1.14443	0.0686032	0.11168
ENSG00000243721	RP11-472I20.1	-1.1443	0.0652113	0.106756
ENSG00000123562	MORF4L2	-1.14392	1.75802e-63	1.8688e-61
ENSG00000188290	HES4	-1.14376	4.06443e-32	1.22928e-30
ENSG00000111012	CYP27B1	-1.14355	1.56244e-15	1.42333e-14
ENSG00000151849	CENPJ	-1.14209	2.48075e-12	1.70295e-11
ENSG00000264964	RP11-888D10.3	-1.14206	0.231519	0.316628
ENSG00000260052	CTC-527H23.3	-1.14205	0.286015	0.376758
ENSG00000268942	CKS1B	-1.14088	0.36995	1
ENSG00000269481	CTD-2521M24.6	-1.14085	0.0807383	0.128578
ENSG00000148835	TAF5	-1.14022	3.04707e-20	4.20741e-19
ENSG00000176890	TYMS	-1.14018	1.79234e-17	1.95857e-16
ENSG00000005022	SLC25A5	-1.13981	1.24645e-81	2.02471e-79
ENSG00000123219	CENPK	-1.1393	7.19473e-07	2.74734e-06
ENSG00000215615	AL354822.1	-1.1388	0.00665364	0.0137535
ENSG00000072954	TMEM38A	-1.13836	6.37652e-11	3.82671e-10
ENSG00000260081	RP11-66N11.8	-1.13686	2.37854e-07	9.70277e-07
ENSG00000163918	RFC4	-1.1368	8.20156e-23	1.40819e-21
ENSG00000255471	RP11-736K20.5	-1.13643	0.0058104	0.0121688
ENSG00000240036	RP11-587D21.1	-1.13631	0.01066	0.021175
ENSG00000226558	RP11-213N20.1	-1.13617	0.372089	1
ENSG00000226970	RP11-82H13.2	-1.13617	0.372089	1
ENSG00000176182	MYPOP	-1.13608	3.87528e-15	3.39751e-14
ENSG00000219553	RP1-281H8.3	-1.13605	0.200768	0.281386
ENSG00000265692	RP13-516M14.4	-1.13572	0.00910319	0.0183642
ENSG00000167105	TMEM92	-1.13436	0.0117038	0.0230552
ENSG00000150961	SEC24D	-1.13346	3.20592e-29	8.27642e-28
ENSG00000137821	LRRC49	-1.1333	1.78708e-06	6.48979e-06
ENSG00000154134	ROBO3	-1.13322	1.50551e-19	1.97506e-18
ENSG00000237749	RP3-423B22.5	-1.13202	0.220131	0.30361
ENSG00000205704	LINC00634	-1.13178	1.30479e-06	4.82807e-06
ENSG00000168077	SCARA3	-1.13144	1.56123e-20	2.23694e-19
ENSG00000203288	RP11-98D18.9	-1.1312	0.116082	0.17636
ENSG00000151287	TEX30	-1.13086	1.67369e-07	6.94505e-07
ENSG00000093009	CDC45	-1.13006	1.26904e-19	1.67701e-18
ENSG00000112511	PHF1	-1.12993	2.402e-36	9.04314e-35
ENSG00000235238	SUMO2P1	-1.128	8.46421e-09	4.05323e-08
ENSG00000266602	RP11-476K15.1	-1.1277	0.0719703	0.116449
ENSG00000226958	CTD-2328D6.1	-1.12765	0.123036	0.185459
ENSG00000229716	RP11-185B14.1	-1.1271	0.131383	0.19653
ENSG00000220842	RP11-572P18.1	-1.1267	0.0851508	0.134597
ENSG00000180389	ATP5EP2	-1.12573	0.00981516	0.0196453
ENSG00000260260	RP11-304L19.5	-1.12568	3.96824e-19	5.05007e-18
ENSG00000228150	RP11-84A14.4	-1.12562	0.110918	0.169614
ENSG00000146918	NCAPG2	-1.1256	8.50761e-35	2.99987e-33
ENSG00000185432	METTL7A	-1.12523	2.44634e-37	9.87897e-36
ENSG00000226328	CTA-217C2.1	-1.12518	8.04462e-10	4.36238e-09
ENSG00000262179	RP1-302G2.5	-1.12456	0.188482	0.266936
ENSG00000258301	RP11-488C13.5	-1.12247	0.00258287	0.00575709
ENSG00000238084	RP3-469D22.1	-1.12193	0.108757	0.166841
ENSG00000248930	CTC-250P20.1	-1.12139	0.0820169	0.130241
ENSG00000228462	RP11-445N18.3	-1.12101	0.250512	0.337872
ENSG00000007968	E2F2	-1.12053	1.31387e-08	6.18113e-08
ENSG00000072864	NDE1	-1.1202	1.85161e-20	2.61158e-19
ENSG00000261840	RP11-146F11.1	-1.11984	1.46107e-05	4.69184e-05
ENSG00000185269	NOTUM	-1.11914	8.6641e-05	0.000246569
ENSG00000104695	PPP2CB	-1.1187	3.28596e-40	1.55755e-38
ENSG00000234287	RP11-761N21.2	-1.11749	0.00680532	0.0140349
ENSG00000267939	CTD-2325M2.1	-1.11672	0.111012	0.169742
ENSG00000164576	SAP30L	-1.11607	5.91464e-15	5.08371e-14
ENSG00000249936	RAC1P2	-1.11599	0.142238	0.210353
ENSG00000138758	SEPT11	-1.11376	2.10295e-32	6.51014e-31
ENSG00000177679	SRRM3	-1.11359	8.0806e-12	5.28603e-11
ENSG00000272702	RP11-44N22.3	-1.11276	0.00537718	0.0113238
ENSG00000273352	RP11-61L19.3	-1.11233	0.206687	0.288452
ENSG00000250746	RP11-39C10.1	-1.11211	0.020628	0.0384402
ENSG00000125650	PSPN	-1.11121	1.39998e-06	5.14738e-06
ENSG00000231742	RP11-112L6.4	-1.11094	0.00610116	0.0127132
ENSG00000251169	AC005355.2	-1.11084	0.0210513	0.039118
ENSG00000264462	MIR3648	-1.11083	0.34057	1
ENSG00000255224	CTD-3065J16.9	-1.1106	3.60622e-10	2.02467e-09
ENSG00000132646	PCNA	-1.109	1.5187e-53	1.26913e-51
ENSG00000212829	RPS26P3	-1.10879	0.061227	0.100936
ENSG00000248527	MTATP6P1	-1.10869	3.90491e-59	3.6658e-57
ENSG00000108106	UBE2S	-1.10767	5.52021e-33	1.75397e-31
ENSG00000105613	MAST1	-1.10746	7.09564e-15	6.05202e-14
ENSG00000214748	RP11-332E4.1	-1.10697	0.0113573	0.022449
ENSG00000257480	MRPL2P1	-1.10673	0.168153	0.242227
ENSG00000185697	MYBL1	-1.10672	4.15516e-07	1.63771e-06
ENSG00000242814	RP11-436H11.1	-1.1065	0.0012402	0.00291869
ENSG00000273473	LL09NC01-139C3.1	-1.1065	0.187646	0.265934
ENSG00000229806	RPS15P5	-1.10646	0.000304418	0.000795979
ENSG00000250988	RP11-752G15.6	-1.10618	0.0495094	0.0838124
ENSG00000184324	CSAG2	-1.10463	0.0307849	0.0548168
ENSG00000164754	RAD21	-1.10462	3.46738e-62	3.53014e-60
ENSG00000224126	UBE2SP2	-1.10417	3.59642e-08	1.6102e-07
ENSG00000272468	RP1-86C11.7	-1.10374	0.0151846	0.0291609
ENSG00000177776	RPS2P2	-1.10302	0.173102	0.24839
ENSG00000216867	AC114776.1	-1.10274	0.351633	1
ENSG00000109466	KLHL2	-1.10217	3.81244e-06	1.33067e-05
ENSG00000011478	QPCTL	-1.10113	5.30367e-15	4.58584e-14
ENSG00000141971	MVB12A	-1.10048	8.35393e-37	3.23788e-35
ENSG00000260095	RP11-715J22.3	-1.09973	0.0221593	0.0408827
ENSG00000186162	CIDECP	-1.09845	6.45947e-08	2.80687e-07
ENSG00000213435	ATP6V0CP3	-1.09728	0.0915986	0.143425
ENSG00000233966	UBE2SP1	-1.09656	1.17139e-10	6.88969e-10
ENSG00000232727	YWHAEP1	-1.09562	0.0504632	0.0852175
ENSG00000013441	CLK1	-1.09555	2.6598e-14	2.17001e-13
ENSG00000113240	CLK4	-1.09518	2.81636e-10	1.59671e-09
ENSG00000224411	RP11-1033A18.1	-1.09497	7.04687e-41	3.47702e-39
ENSG00000214597	TMEM249	-1.09394	0.00252718	0.00564079
ENSG00000236942	RP11-6B6.3	-1.09345	0.0801206	0.127778
ENSG00000141424	SLC39A6	-1.09284	1.29837e-52	1.04281e-50
ENSG00000165113	GKAP1	-1.09252	1.12039e-06	4.17246e-06
ENSG00000265242	RP11-649A18.7	-1.09213	0.0285048	0.0512046
ENSG00000162148	PPP1R32	-1.09141	0.00565765	0.0118712
ENSG00000242209	AC006445.6	-1.09086	0.321168	0.414712
ENSG00000168078	PBK	-1.09041	5.7095e-24	1.07059e-22
ENSG00000062485	CS	-1.08991	1.50673e-65	1.7288e-63
ENSG00000214259	RP11-568J23.1	-1.0897	0.162162	0.234772
ENSG00000023892	DEF6	-1.08948	1.79093e-24	3.49535e-23
ENSG00000115226	FNDC4	-1.08938	0.0195243	0.0366194
ENSG00000127774	EMC6	-1.0883	5.9791e-06	2.03292e-05
ENSG00000234354	RPS26P47	-1.088	0.0789582	0.126118
ENSG00000182379	NXPH4	-1.08737	4.44013e-40	2.07738e-38
ENSG00000161714	PLCD3	-1.08699	1.48581e-30	4.15481e-29
ENSG00000230601	RP11-402G3.3	-1.08429	0.148809	0.218631
ENSG00000162636	FAM102B	-1.0842	3.94355e-12	2.66038e-11
ENSG00000213293	CTD-2666L21.3	-1.08272	4.01488e-05	0.000121201
ENSG00000166313	APBB1	-1.08252	6.22719e-13	4.50583e-12
ENSG00000163558	PRKCI	-1.08226	9.84806e-32	2.92949e-30
ENSG00000272767	JMJD1C-AS1	-1.08226	0.0758255	0.121801
ENSG00000173442	EHBP1L1	-1.0807	1.23023e-21	1.92692e-20
ENSG00000230911	PPIHP1	-1.08023	0.289834	0.380956
ENSG00000230592	RPSAP8	-1.08013	0.124365	0.187111
ENSG00000244331	CTB-47B8.1	-1.07949	2.02944e-05	6.37955e-05
ENSG00000237888	AC087650.1	-1.07878	0.262239	0.350842
ENSG00000217239	RP1-182O16.1	-1.07858	0.291286	0.38269
ENSG00000269888	RP11-3P17.5	-1.0785	0.139717	0.20719
ENSG00000104852	SNRNP70	-1.07829	2.60459e-53	2.15169e-51
ENSG00000005001	PRSS22	-1.07712	1.4556e-08	6.79704e-08
ENSG00000266402	SNORA76	-1.07567	6.06633e-06	2.05967e-05
ENSG00000249256	ATP5LP3	-1.07549	0.294451	0.385933
ENSG00000163623	NKX6-1	-1.07527	0.0040287	0.00868779
ENSG00000159147	DONSON	-1.07481	7.97211e-11	4.75465e-10
ENSG00000259291	RP11-617F23.1	-1.07465	0.00597835	0.0124753
ENSG00000257704	PRR24	-1.07447	2.20193e-17	2.38273e-16
ENSG00000173409	ARV1	-1.07394	1.87257e-11	1.1884e-10
ENSG00000111011	RSRC2	-1.07302	3.07204e-42	1.58616e-40
ENSG00000140280	LYSMD2	-1.073	1.42891e-07	5.97563e-07
ENSG00000076382	SPAG5	-1.07228	1.48369e-36	5.64465e-35
ENSG00000089685	BIRC5	-1.06857	8.61202e-16	8.0377e-15
ENSG00000185262	UBALD2	-1.06685	2.89887e-31	8.39858e-30
ENSG00000213683	AC002056.3	-1.06578	0.00492108	0.0104332
ENSG00000204536	CCHCR1	-1.06532	1.95181e-21	3.00185e-20
ENSG00000250547	RP11-719L21.1	-1.06499	0.0516388	0.0869386
ENSG00000141738	GRB7	-1.06488	6.13646e-22	9.83534e-21
ENSG00000102879	CORO1A	-1.06454	4.46165e-07	1.75182e-06
ENSG00000110395	CBL	-1.06452	2.22123e-20	3.10264e-19
ENSG00000131153	GINS2	-1.06342	2.0452e-18	2.45169e-17
ENSG00000257331	RP11-478B9.3	-1.06294	0.025768	0.0467355
ENSG00000234268	AP000936.1	-1.06236	0.0266142	0.0481313
ENSG00000233785	RP13-314C10.5	-1.06206	0.198233	0.278455
ENSG00000176124	DLEU1	-1.06154	2.22352e-08	1.01437e-07
ENSG00000213176	RPL13P6	-1.0613	0.253585	0.341564
ENSG00000124074	ENKD1	-1.06115	1.17406e-21	1.84294e-20
ENSG00000197813	CTC-301O7.4	-1.05921	0.224037	0.30791
ENSG00000223916	RP11-353H3.1	-1.05898	0.254809	0.342708
ENSG00000105287	PRKD2	-1.05837	2.85527e-43	1.55768e-41
ENSG00000099866	MADCAM1	-1.05829	0.00274127	0.00607364
ENSG00000073712	FERMT2	-1.05812	5.76582e-16	5.48758e-15
ENSG00000246263	KB-431C1.4	-1.05674	0.00124512	0.00292934
ENSG00000116514	RNF19B	-1.05669	3.77723e-24	7.15693e-23
ENSG00000147324	MFHAS1	-1.05582	4.84985e-41	2.40942e-39
ENSG00000255153	TOLLIP-AS1	-1.05523	9.68284e-09	4.61235e-08
ENSG00000227946	AC007383.3	-1.05481	0.0291846	0.0523087
ENSG00000110717	NDUFS8	-1.05462	2.54338e-37	1.02422e-35
ENSG00000128944	KNSTRN	-1.05415	6.21911e-26	1.32415e-24
ENSG00000134285	FKBP11	-1.05368	2.83046e-07	1.13857e-06
ENSG00000168061	SAC3D1	-1.05346	1.23781e-19	1.63724e-18
ENSG00000148339	SLC25A25	-1.05342	1.78433e-30	4.96078e-29
ENSG00000126246	IGFLR1	-1.05317	0.02682	0.0484791
ENSG00000100504	PYGL	-1.05266	1.20598e-31	3.5654e-30
ENSG00000157470	FAM81A	-1.05176	1.13844e-05	3.72954e-05
ENSG00000223886	RP11-251G23.2	-1.05055	0.00291975	0.00644744
ENSG00000175550	DRAP1	-1.05055	1.66302e-35	6.07127e-34
ENSG00000113328	CCNG1	-1.0493	1.59656e-63	1.72231e-61
ENSG00000141295	SCRN2	-1.04922	4.40176e-17	4.64498e-16
ENSG00000213904	LIPE-AS1	-1.04879	0.00136479	0.00319424
ENSG00000160949	TONSL	-1.04845	7.3625e-38	3.06743e-36
ENSG00000198899	MT-ATP6	-1.04795	3.49006e-45	2.00221e-43
ENSG00000158089	GALNT14	-1.0477	4.55524e-05	0.00013629
ENSG00000086619	ERO1LB	-1.0474	2.73383e-06	9.72515e-06
ENSG00000149564	ESAM	-1.04689	0.000612825	0.0015168
ENSG00000220541	RP5-1170D6.1	-1.04486	0.157557	0.229386
ENSG00000115163	CENPA	-1.04214	1.10499e-05	3.62571e-05
ENSG00000130244	FAM98C	-1.04214	4.5017e-21	6.76518e-20
ENSG00000144554	FANCD2	-1.04187	6.29783e-12	4.16123e-11
ENSG00000105968	H2AFV	-1.04161	2.86861e-33	9.31944e-32
ENSG00000106689	LHX2	-1.04135	2.50776e-07	1.01925e-06
ENSG00000233778	RP11-777J24.1	-1.04017	0.15586	0.227235
ENSG00000160957	RECQL4	-1.03976	6.61089e-31	1.88137e-29
ENSG00000142227	EMP3	-1.03925	0.0526287	0.0883788
ENSG00000206630	SNORD60	-1.03878	0.201724	0.282452
ENSG00000079616	KIF22	-1.03808	2.66738e-45	1.54869e-43
ENSG00000271869	RP11-51J9.5	-1.03617	0.00691946	0.0142581
ENSG00000115286	NDUFS7	-1.03455	9.09945e-30	2.43612e-28
ENSG00000237039	AC018738.2	-1.03428	0.0345845	0.0607076
ENSG00000225165	CTD-2538A21.1	-1.03412	0.152784	0.22345
ENSG00000114784	EIF1B	-1.03379	3.03382e-26	6.6354e-25
ENSG00000066855	MTFR1	-1.03181	2.33968e-40	1.12374e-38
ENSG00000237649	KIFC1	-1.03144	1.07435e-25	2.24448e-24
ENSG00000215895	RP11-334L9.1	-1.03107	0.0282839	0.0508393
ENSG00000200550	RNU6-137P	-1.03033	0.630251	1
ENSG00000257497	RP11-585P4.5	-1.02981	0.0840795	0.133093
ENSG00000213684	LDHBP2	-1.02849	0.000296649	0.000777211
ENSG00000171703	TCEA2	-1.02841	4.79623e-33	1.53405e-31
ENSG00000075624	ACTB	-1.02813	1.26037e-78	1.91801e-76
ENSG00000272512	RP11-54O7.17	-1.02653	0.0217276	0.0402093
ENSG00000265806	MIR4292	-1.02636	0.562273	1
ENSG00000168904	LRRC28	-1.02541	1.71551e-10	9.92047e-10
ENSG00000257074	RPL29P33	-1.02526	0.122152	0.184356
ENSG00000111711	GOLT1B	-1.02518	1.10258e-14	9.272e-14
ENSG00000134291	TMEM106C	-1.02476	4.9093e-45	2.80529e-43
ENSG00000119718	EIF2B2	-1.02444	2.9286e-37	1.17282e-35
ENSG00000105707	HPN	-1.02122	4.90856e-39	2.17012e-37
ENSG00000262194	CTD-3195I5.5	-1.02071	0.0749913	0.120662
ENSG00000075218	GTSE1	-1.02064	1.4633e-16	1.46667e-15
ENSG00000184207	PGP	-1.02055	6.22801e-36	2.31461e-34
ENSG00000112183	RBM24	-1.02037	6.59704e-20	8.8637e-19
ENSG00000241081	RP11-488C13.1	-1.02033	0.0140995	0.0272617
ENSG00000101003	GINS1	-1.02029	1.50134e-16	1.50207e-15
ENSG00000149636	DSN1	-1.01934	5.57823e-13	4.05045e-12
ENSG00000260023	RP11-49C24.1	-1.01876	0.00667878	0.0137975
ENSG00000204348	DXO	-1.01785	1.46959e-17	1.61442e-16
ENSG00000225770	AC092933.3	-1.01772	0.511251	1
ENSG00000177606	JUN	-1.01759	4.82194e-64	5.24142e-62
ENSG00000234327	AC012146.7	-1.01729	0.0609165	0.100522
ENSG00000238072	RP11-305M3.2	-1.01725	0.00472397	0.0100433
ENSG00000170745	KCNS3	-1.01705	9.21258e-10	4.95853e-09
ENSG00000164039	BDH2	-1.01594	0.000113189	0.000316331
ENSG00000228218	ATF4P3	-1.01564	1.67127e-06	6.08911e-06
ENSG00000270673	YTHDF3-AS1	-1.01204	4.76992e-05	0.000142154
ENSG00000065717	TLE2	-1.01159	1.46879e-20	2.10867e-19
ENSG00000235034	C19orf81	-1.00977	0.000571477	0.00142151
ENSG00000087302	C14orf166	-1.00965	2.12072e-42	1.0989e-40
ENSG00000254858	MPV17L2	-1.00959	7.35634e-25	1.47915e-23
ENSG00000136379	ABHD17C	-1.0091	4.71659e-20	6.42069e-19
ENSG00000200127	Y_RNA	-1.00861	0.570035	1
ENSG00000103121	CMC2	-1.00737	4.60911e-22	7.48696e-21
ENSG00000095397	DFNB31	-1.00732	3.8322e-15	3.36281e-14
ENSG00000168591	TMUB2	-1.00715	9.29184e-18	1.03892e-16
ENSG00000213763	ACTBP2	-1.00711	6.15374e-13	4.45702e-12
ENSG00000104886	PLEKHJ1	-1.00699	1.23591e-30	3.46942e-29
ENSG00000235082	SUMO1P3	-1.00593	0.402778	1
ENSG00000115520	COQ10B	-1.00579	1.59713e-16	1.5924e-15
ENSG00000196517	SLC6A9	-1.0052	9.05217e-25	1.80529e-23
ENSG00000158813	EDA	-1.00508	1.6957e-13	1.29229e-12
ENSG00000265178	MIR4728	-1.00475	0.730953	1
ENSG00000211691	TRGJP	-1.00475	0.730953	1
ENSG00000256210	AC005255.3	-1.00405	0.236867	0.32266
ENSG00000259865	RP11-488L18.10	-1.00381	0.141626	0.209626
ENSG00000201555	Y_RNA	-1.00358	0.549518	1
ENSG00000178449	COX14	-1.00336	1.35932e-15	1.24772e-14
ENSG00000118046	STK11	-1.0023	4.0635e-48	2.64622e-46
ENSG00000244582	RPL21P120	-1.0014	0.257798	0.346241
ENSG00000261731	CTD-2358C21.4	-1.00086	0.310271	0.403356
ENSG00000186395	KRT10	-1.00082	6.96317e-21	1.02721e-19
ENSG00000232864	CTD-2090I13.2	-1.00035	0.195274	0.274885
ENSG00000227887	RPS26P13	-1.00006	0.203144	0.284138
ENSG00000239528	CTB-118N6.1	-0.999899	0.280661	0.371193
ENSG00000244585	RPL12P33	-0.999829	0.221707	0.305347
ENSG00000112514	CUTA	-0.999637	9.13181e-38	3.76121e-36
ENSG00000163435	ELF3	-0.999217	2.16936e-48	1.45196e-46
ENSG00000231774	RP11-402P6.11	-0.999126	0.268375	0.357791
ENSG00000143753	DEGS1	-0.999093	5.50098e-62	5.56138e-60
ENSG00000198868	MIR4461	-0.999075	0.00484306	0.0102844
ENSG00000167680	SEMA6B	-0.998846	0.00156293	0.00362626
ENSG00000223803	RPS20P14	-0.998839	0.000813708	0.00198043
ENSG00000232502	AC073464.7	-0.998835	0.311455	0.404665
ENSG00000262482	LA16c-321D4.2	-0.998567	0.283071	0.373663
ENSG00000124507	PACSIN1	-0.997996	1.28401e-26	2.84709e-25
ENSG00000232412	RP1-315G1.3	-0.997326	0.401757	1
ENSG00000202314	SNORD6	-0.997324	0.623237	1
ENSG00000113734	BNIP1	-0.997096	3.40151e-10	1.91196e-09
ENSG00000213860	RPL21P75	-0.99658	0.307837	0.400793
ENSG00000014138	POLA2	-0.996123	1.44506e-16	1.44978e-15
ENSG00000197275	RAD54B	-0.995888	0.00112428	0.00266804
ENSG00000106236	NPTX2	-0.995654	8.70227e-17	8.90366e-16
ENSG00000184840	TMED9	-0.995264	1.48425e-41	7.50273e-40
ENSG00000249780	RP11-352E6.2	-0.995094	0.411917	1
ENSG00000242602	CTD-2339M3.1	-0.994753	0.282997	0.373599
ENSG00000179085	DPM3	-0.994283	1.69322e-27	3.95459e-26
ENSG00000102409	BEX4	-0.994209	7.58522e-06	2.54372e-05
ENSG00000256442	RP11-705C15.4	-0.994141	0.241525	0.327678
ENSG00000213755	RP11-342F17.1	-0.993706	0.311792	0.404958
ENSG00000168002	POLR2G	-0.993621	1.5238e-17	1.67271e-16
ENSG00000233158	RPS24P6	-0.993251	0.261659	0.350389
ENSG00000041988	THAP3	-0.9924	2.89756e-14	2.35734e-13
ENSG00000271858	XXcos-LUCA11.4	-0.992275	0.0556632	0.0927313
ENSG00000257595	RP3-473L9.4	-0.991873	0.224879	0.308744
ENSG00000219755	RP1-199J3.5	-0.991794	0.0422267	0.0726664
ENSG00000225462	FDPSP1	-0.990802	0.183143	0.260728
ENSG00000121380	BCL2L14	-0.990447	0.00158291	0.00366673
ENSG00000234619	RPL7P11	-0.990029	0.152987	0.223701
ENSG00000062822	POLD1	-0.988366	7.99173e-28	1.9034e-26
ENSG00000100321	SYNGR1	-0.988105	1.6876e-20	2.4037e-19
ENSG00000100162	CENPM	-0.98772	5.81583e-15	5.00473e-14
ENSG00000239622	CTA-242H14.1	-0.98747	6.39938e-05	0.000186486
ENSG00000197070	ARRDC1	-0.987346	2.66201e-38	1.13524e-36
ENSG00000001461	NIPAL3	-0.986546	4.02614e-18	4.6602e-17
ENSG00000128272	ATF4	-0.985911	3.1282e-62	3.2074e-60
ENSG00000265646	TUFMP1	-0.985666	8.85332e-09	4.22976e-08
ENSG00000186940	CHCHD2P9	-0.985329	0.306246	0.399081
ENSG00000233457	RP11-336N8.1	-0.985329	0.306246	0.399081
ENSG00000215840	RP11-122G18.7	-0.984713	0.0016875	0.00389405
ENSG00000265706	SNORD53_SNORD92	-0.984526	0.632113	1
ENSG00000219797	PPIAP9	-0.984506	0.215771	0.298622
ENSG00000235043	TECRP1	-0.984422	0.000321355	0.000836484
ENSG00000265930	MIR4734	-0.984201	0.735053	1
ENSG00000250562	RPL38P4	-0.983635	0.525458	1
ENSG00000176340	COX8A	-0.983607	2.94009e-45	1.7002e-43
ENSG00000204789	ZNF204P	-0.982739	0.000854557	0.00207218
ENSG00000103254	FAM173A	-0.98241	8.44174e-25	1.69034e-23
ENSG00000188460	ACTBP11	-0.98237	2.40735e-05	7.48935e-05
ENSG00000162627	SNX7	-0.982126	2.54099e-14	2.0766e-13
ENSG00000219200	RNASEK	-0.981046	2.81988e-07	1.13526e-06
ENSG00000255284	AP006621.5	-0.980485	7.98455e-05	0.000228399
ENSG00000141425	RPRD1A	-0.979934	2.09684e-25	4.29378e-24
ENSG00000105854	PON2	-0.978987	5.48602e-22	8.82219e-21
ENSG00000094804	CDC6	-0.978437	5.04013e-23	8.76838e-22
ENSG00000047634	SCML1	-0.978409	1.19645e-20	1.73491e-19
ENSG00000213087	RP11-613F7.1	-0.976417	0.0250958	0.0456997
ENSG00000236624	CCDC163P	-0.975968	0.0014403	0.00336008
ENSG00000183386	FHL3	-0.975879	2.37847e-07	9.70277e-07
ENSG00000055118	KCNH2	-0.974999	2.98796e-12	2.03375e-11
ENSG00000137331	IER3	-0.974554	3.72959e-06	1.30333e-05
ENSG00000272716	RP11-563N4.1	-0.974546	0.0729275	0.117814
ENSG00000073169	SELO	-0.974517	3.43295e-24	6.53889e-23
ENSG00000258611	RP11-368J22.2	-0.974254	0.0312893	0.0555917
ENSG00000197728	RPS26	-0.973855	0.0124546	0.0243884
ENSG00000177600	RPLP2	-0.973574	9.05753e-14	7.06663e-13
ENSG00000095321	CRAT	-0.972815	5.02584e-29	1.28599e-27
ENSG00000167964	RAB26	-0.972473	2.7181e-27	6.21764e-26
ENSG00000111716	LDHB	-0.972337	3.68468e-51	2.84863e-49
ENSG00000249142	CTD-2290P7.1	-0.972022	0.0773015	0.123897
ENSG00000049541	RFC2	-0.971959	9.66829e-20	1.28587e-18
ENSG00000150457	LATS2	-0.971303	2.99625e-16	2.93077e-15
ENSG00000260083	MIR4519	-0.971135	0.000411541	0.00105173
ENSG00000147155	EBP	-0.970971	4.26835e-24	8.0769e-23
ENSG00000081181	ARG2	-0.970143	1.08152e-07	4.57983e-07
ENSG00000154316	TDH	-0.970108	0.0658786	0.107738
ENSG00000125434	SLC25A35	-0.968418	1.42476e-17	1.56756e-16
ENSG00000117016	RIMS3	-0.966617	9.9056e-17	1.0092e-15
ENSG00000011243	AKAP8L	-0.966339	1.54458e-34	5.39371e-33
ENSG00000108262	GIT1	-0.966291	5.03021e-50	3.60008e-48
ENSG00000154710	RABGEF1	-0.966093	3.22414e-05	9.8565e-05
ENSG00000123485	HJURP	-0.965878	2.28331e-15	2.05648e-14
ENSG00000162174	ASRGL1	-0.965227	1.99022e-12	1.37932e-11
ENSG00000125835	SNRPB	-0.964871	6.48969e-38	2.7116e-36
ENSG00000127220	ABHD8	-0.964408	2.51778e-27	5.77769e-26
ENSG00000181260	MTHFD2P7	-0.963611	0.000186167	0.000504106
ENSG00000214530	STARD10	-0.963404	2.86358e-37	1.14997e-35
ENSG00000130725	UBE2M	-0.963212	3.58574e-42	1.8448e-40
ENSG00000229605	RP11-492M23.2	-0.963159	0.113502	0.172944
ENSG00000114650	SCAP	-0.963117	7.31947e-46	4.37263e-44
ENSG00000185834	RPL12P4	-0.962918	0.0197406	0.0369867
ENSG00000263325	LA16c-325D7.1	-0.962896	0.541066	1
ENSG00000158164	TMSB15A	-0.962812	1.22778e-05	3.99955e-05
ENSG00000111445	RFC5	-0.962778	5.48682e-20	7.42724e-19
ENSG00000146263	MMS22L	-0.962144	1.10092e-07	4.65788e-07
ENSG00000130294	KIF1A	-0.962094	7.36534e-39	3.22669e-37
ENSG00000106399	RPA3	-0.961302	2.72866e-12	1.86428e-11
ENSG00000005486	RHBDD2	-0.960671	7.83425e-29	1.98353e-27
ENSG00000198003	CCDC151	-0.96042	0.000380973	0.000980197
ENSG00000063245	EPN1	-0.96025	6.87664e-47	4.24853e-45
ENSG00000114378	HYAL1	-0.959836	0.000368432	0.000950297
ENSG00000174628	IQCK	-0.959471	0.000332745	0.000864418
ENSG00000202337	RNU6-8	-0.958507	0.596483	1
ENSG00000136982	DSCC1	-0.958486	4.10117e-11	2.51019e-10
ENSG00000231982	RP11-573D15.1	-0.957912	0.000762648	0.00186275
ENSG00000107551	RASSF4	-0.95788	4.7131e-08	2.08053e-07
ENSG00000137563	GGH	-0.957747	1.29443e-16	1.30408e-15
ENSG00000169733	RFNG	-0.957406	1.79156e-24	3.49535e-23
ENSG00000063854	HAGH	-0.957239	2.88527e-29	7.47532e-28
ENSG00000142444	C19orf52	-0.956959	2.96671e-13	2.2131e-12
ENSG00000219773	RP11-506B6.3	-0.955902	0.144381	0.212883
ENSG00000112473	SLC39A7	-0.955188	4.04429e-50	2.90887e-48
ENSG00000258986	TMEM179	-0.955007	0.0166105	0.0316013
ENSG00000131771	PPP1R1B	-0.954884	0.0045083	0.00963009
ENSG00000156504	FAM122B	-0.954691	2.16035e-18	2.57904e-17
ENSG00000039650	PNKP	-0.952329	3.03688e-21	4.61663e-20
ENSG00000080561	MID2	-0.952277	7.15866e-17	7.40292e-16
ENSG00000131470	PSMC3IP	-0.952218	0.000283081	0.000744091
ENSG00000070610	GBA2	-0.952127	1.35987e-30	3.81002e-29
ENSG00000124693	HIST1H3B	-0.951613	0.187705	0.265965
ENSG00000235688	AC116614.1	-0.951479	0.187364	0.265587
ENSG00000236844	AC091633.2	-0.951439	0.200259	0.280755
ENSG00000267218	AC005336.5	-0.950958	0.0198327	0.0371401
ENSG00000111725	PRKAB1	-0.95044	2.53301e-09	1.2949e-08
ENSG00000120256	LRP11	-0.950237	1.48455e-10	8.65061e-10
ENSG00000253313	C1orf210	-0.950174	3.5914e-14	2.90548e-13
ENSG00000100982	PCIF1	-0.950135	1.38854e-18	1.69402e-17
ENSG00000126460	PRRG2	-0.949949	7.28251e-17	7.51486e-16
ENSG00000204219	TCEA3	-0.949785	8.60987e-10	4.65145e-09
ENSG00000270006	RP11-178L8.7	-0.949784	0.0308831	0.0549713
ENSG00000111678	C12orf57	-0.949519	2.26193e-20	3.1534e-19
ENSG00000123374	CDK2	-0.949404	1.164e-24	2.30836e-23
ENSG00000145386	CCNA2	-0.948994	5.89098e-14	4.67431e-13
ENSG00000175215	CTDSP2	-0.948933	1.69304e-33	5.55018e-32
ENSG00000167244	IGF2	-0.948844	6.14076e-05	0.000179747
ENSG00000076826	CAMSAP3	-0.947315	1.74502e-40	8.43737e-39
ENSG00000135916	ITM2C	-0.947225	4.76146e-39	2.11155e-37
ENSG00000188856	RPSAP47	-0.946762	0.122857	0.185228
ENSG00000225518	RP11-396C23.2	-0.946634	0.000772171	0.00188473
ENSG00000137504	CREBZF	-0.946239	1.72193e-19	2.24878e-18
ENSG00000121064	SCPEP1	-0.94568	1.97303e-17	2.14628e-16
ENSG00000250237	CTC-498J12.1	-0.943933	0.210699	0.292793
ENSG00000134690	CDCA8	-0.942487	8.16728e-13	5.85686e-12
ENSG00000265545	RP11-183C12.1	-0.942473	0.190395	0.26931
ENSG00000120055	C10orf95	-0.942161	0.111944	0.170913
ENSG00000086506	HBQ1	-0.942065	2.22672e-10	1.27542e-09
ENSG00000259790	ANP32BP1	-0.941631	0.138133	0.205215
ENSG00000260318	COX6CP1	-0.940079	6.38916e-11	3.8327e-10
ENSG00000101473	ACOT8	-0.940024	6.83427e-19	8.53105e-18
ENSG00000240463	RPS19P3	-0.938213	0.108584	0.166627
ENSG00000226944	RP1-120G22.11	-0.938022	0.274408	0.364324
ENSG00000104915	STX10	-0.937866	2.66202e-22	4.40834e-21
ENSG00000182768	NGRN	-0.93784	6.15616e-15	5.27875e-14
ENSG00000271047	RP11-760D2.12	-0.937652	0.115353	0.175396
ENSG00000230979	AC079250.1	-0.937154	1.33785e-07	5.6143e-07
ENSG00000198374	HIST1H2AL	-0.937059	0.235347	0.320982
ENSG00000237176	RP11-813P10.2	-0.937033	0.27353	0.363591
ENSG00000186468	RPS23	-0.936052	1.19372e-36	4.60203e-35
ENSG00000049167	ERCC8	-0.935708	0.000961905	0.00230924
ENSG00000105404	RABAC1	-0.93539	5.99771e-24	1.11882e-22
ENSG00000064199	SPA17	-0.934827	4.6735e-06	1.61291e-05
ENSG00000004399	PLXND1	-0.934502	7.66945e-12	5.02617e-11
ENSG00000116030	SUMO1	-0.932497	1.40583e-23	2.55008e-22
ENSG00000099624	ATP5D	-0.932399	1.49529e-06	5.48248e-06
ENSG00000240877	RN7SL521P	-0.932113	0.29921	0.391393
ENSG00000101400	SNTA1	-0.931872	1.50599e-22	2.54347e-21
ENSG00000230777	RP11-318C24.1	-0.931357	0.255246	0.343168
ENSG00000102302	FGD1	-0.931144	7.36327e-05	0.000211849
ENSG00000139880	CDH24	-0.930805	1.09063e-15	1.01202e-14
ENSG00000013523	ANGEL1	-0.930239	4.79799e-20	6.52536e-19
ENSG00000170291	ELP5	-0.930058	5.33087e-20	7.22968e-19
ENSG00000176343	RPL37AP8	-0.929965	0.00012468	0.000347035
ENSG00000137404	NRM	-0.929903	4.58822e-17	4.82765e-16
ENSG00000227077	AC107983.4	-0.92948	0.0353058	0.0618687
ENSG00000077152	UBE2T	-0.929258	8.80449e-18	9.8519e-17
ENSG00000036672	USP2	-0.926965	9.36357e-10	5.03044e-09
ENSG00000234513	AC073072.7	-0.926939	0.0178033	0.0336888
ENSG00000064309	CDON	-0.926343	3.56421e-09	1.7929e-08
ENSG00000230629	RPS23P8	-0.925662	6.86071e-05	0.000198688
ENSG00000183298	RP11-556K13.1	-0.924746	0.00205661	0.00466829
ENSG00000213560	RP11-386I14.3	-0.924662	0.324378	0.418111
ENSG00000088448	ANKRD10	-0.924554	7.31541e-09	3.53118e-08
ENSG00000227176	AC092641.2	-0.924391	0.0276792	0.0498454
ENSG00000174871	CNIH2	-0.924317	3.45524e-09	1.74111e-08
ENSG00000173156	RHOD	-0.923982	7.34557e-18	8.30296e-17
ENSG00000109255	NMU	-0.923747	0.00890811	0.0180068
ENSG00000108960	MMD	-0.92357	1.39964e-13	1.07289e-12
ENSG00000119969	HELLS	-0.923556	1.89489e-08	8.71942e-08
ENSG00000238165	AC007560.1	-0.922397	0.00333406	0.00729647
ENSG00000204356	NELFE	-0.922299	3.10124e-34	1.04999e-32
ENSG00000152782	PANK1	-0.921605	2.51117e-09	1.2851e-08
ENSG00000244363	RPL7P23	-0.921471	0.0592789	0.0980768
ENSG00000112306	RPS12	-0.921264	4.07137e-11	2.493e-10
ENSG00000168237	GLYCTK	-0.921032	1.20303e-05	3.92247e-05
ENSG00000257815	RP11-611E13.2	-0.92098	0.00269625	0.00598216
ENSG00000102078	SLC25A14	-0.920777	0.000207984	0.00055889
ENSG00000070759	TESK2	-0.919948	2.00215e-08	9.17433e-08
ENSG00000156858	PRR14	-0.918287	1.53319e-38	6.61651e-37
ENSG00000231531	HINT1P1	-0.918144	0.00115868	0.00274159
ENSG00000183444	OR7E38P	-0.918039	0.000195715	0.00052818
ENSG00000066735	KIF26A	-0.91717	0.000505258	0.00127013
ENSG00000010704	HFE	-0.916654	9.42045e-05	0.00026652
ENSG00000219932	RPL12P8	-0.916176	0.197254	0.277349
ENSG00000108107	RPL28	-0.915459	5.34523e-08	2.34383e-07
ENSG00000108953	YWHAE	-0.915202	3.82658e-43	2.07973e-41
ENSG00000146677	AC004453.8	-0.915145	0.0147623	0.028452
ENSG00000234004	RP11-543B16.1	-0.914804	0.322224	0.415928
ENSG00000159199	ATP5G1	-0.914186	7.6273e-26	1.61683e-24
ENSG00000100889	PCK2	-0.913996	2.95299e-38	1.24829e-36
ENSG00000176170	SPHK1	-0.913663	1.70734e-12	1.19127e-11
ENSG00000166037	CEP57	-0.913502	3.53787e-18	4.12808e-17
ENSG00000240990	HOXA11-AS	-0.913161	0.0281026	0.0505259
ENSG00000235808	MYL6P2	-0.912867	0.36329	0.458617
ENSG00000009950	MLXIPL	-0.912821	0.000178972	0.000485806
ENSG00000185480	PARPBP	-0.912428	2.84991e-10	1.6151e-09
ENSG00000105486	LIG1	-0.912266	5.38746e-10	2.97277e-09
ENSG00000032444	PNPLA6	-0.912168	7.84061e-38	3.2479e-36
ENSG00000234040	RP11-254B13.4	-0.911205	0.357769	0.45262
ENSG00000115762	PLEKHB2	-0.910688	6.53989e-29	1.65872e-27
ENSG00000148362	C9orf142	-0.910436	4.07139e-18	4.7088e-17
ENSG00000266066	POLRMTP1	-0.909545	3.63633e-10	2.04078e-09
ENSG00000181274	FRAT2	-0.908868	1.03281e-29	2.75485e-28
ENSG00000164919	COX6C	-0.908649	3.84887e-27	8.70783e-26
ENSG00000159479	MED8	-0.908539	2.19826e-25	4.49508e-24
ENSG00000257199	RP11-669B18.1	-0.908449	0.34598	0.441079
ENSG00000135454	B4GALNT1	-0.907245	6.42806e-17	6.68564e-16
ENSG00000197587	DMBX1	-0.907172	1.61018e-05	5.13305e-05
ENSG00000173456	RNF26	-0.907025	1.63763e-29	4.31243e-28
ENSG00000088002	SULT2B1	-0.906909	7.12833e-20	9.55091e-19
ENSG00000230316	FEZF1-AS1	-0.906822	0.0113381	0.0224204
ENSG00000214362	RP11-7D5.2	-0.905862	0.205041	0.286348
ENSG00000137288	UQCC2	-0.905812	7.2477e-28	1.7319e-26
ENSG00000247627	MTND4P12	-0.905747	3.69343e-10	2.07041e-09
ENSG00000241370	RPP21	-0.905318	0.0148145	0.0285415
ENSG00000128683	GAD1	-0.90502	8.12394e-07	3.08019e-06
ENSG00000044574	HSPA5	-0.9046	6.42232e-50	4.55135e-48
ENSG00000256293	RP11-114F3.2	-0.904597	0.000185287	0.000501911
ENSG00000119333	WDR34	-0.903942	5.52256e-28	1.32845e-26
ENSG00000255823	MTRNR2L8	-0.903917	3.96589e-06	1.38052e-05
ENSG00000143499	SMYD2	-0.903097	5.70325e-05	0.000167961
ENSG00000065135	GNAI3	-0.902024	2.05354e-25	4.21107e-24
ENSG00000051108	HERPUD1	-0.901871	2.75611e-34	9.39743e-33
ENSG00000213296	RP5-1106E3.1	-0.90173	0.0942487	0.147033
ENSG00000005187	ACSM3	-0.901383	2.32731e-05	7.25752e-05
ENSG00000116670	MAD2L2	-0.901103	4.21015e-22	6.86976e-21
ENSG00000270068	RP4-761J14.9	-0.900458	0.138948	0.206218
ENSG00000228109	MFI2-AS1	-0.900452	0.00040776	0.00104281
ENSG00000269028	MTRNR2L12	-0.900218	1.15324e-06	4.28817e-06
ENSG00000227034	RP11-234N17.1	-0.899401	0.0494858	0.0837921
ENSG00000236533	AC009413.2	-0.899118	0.000131459	0.000363943
ENSG00000126768	TIMM17B	-0.898367	3.24929e-24	6.22038e-23
ENSG00000203760	CENPW	-0.897358	0.000171878	0.000467873
ENSG00000230989	HSBP1	-0.896558	3.28425e-32	1.00381e-30
ENSG00000147789	ZNF7	-0.896197	5.82894e-14	4.62762e-13
ENSG00000226245	ZNF32-AS1	-0.895597	0.400463	0.496313
ENSG00000235555	SUMO1P4	-0.895532	0.00758519	0.0155412
ENSG00000248546	ANP32C	-0.895521	0.017816	0.0337084
ENSG00000254682	RP11-660L16.2	-0.895393	0.0336403	0.0592662
ENSG00000237886	RP11-611D20.2	-0.895296	0.0491308	0.0832397
ENSG00000127445	PIN1	-0.895076	3.95286e-26	8.55486e-25
ENSG00000239917	RPS10P16	-0.894176	0.399373	0.495217
ENSG00000230734	RPL10P3	-0.894025	1.69396e-11	1.07979e-10
ENSG00000083457	ITGAE	-0.893904	1.56135e-06	5.70731e-06
ENSG00000162444	RBP7	-0.893735	0.166268	0.239941
ENSG00000135750	KCNK1	-0.893359	9.62081e-21	1.40351e-19
ENSG00000125170	DOK4	-0.892847	6.82459e-09	3.30973e-08
ENSG00000198355	PIM3	-0.89253	3.27075e-40	1.55544e-38
ENSG00000164924	YWHAZ	-0.891703	1.53443e-48	1.04147e-46
ENSG00000224159	HMGB1P9	-0.891213	0.3007	0.393129
ENSG00000153012	LGI2	-0.891151	0.000142197	0.00039187
ENSG00000227311	RP1-228H13.1	-0.890619	0.405501	0.501569
ENSG00000243927	MRPS6	-0.889729	5.936e-09	2.90216e-08
ENSG00000130159	ECSIT	-0.88952	3.3527e-29	8.63992e-28
ENSG00000100906	NFKBIA	-0.888927	2.50313e-49	1.72323e-47
ENSG00000143228	NUF2	-0.888068	3.43984e-07	1.36996e-06
ENSG00000114999	TTL	-0.888002	2.05966e-20	2.88811e-19
ENSG00000181029	TRAPPC5	-0.887607	0.0167774	0.0318811
ENSG00000225096	XXbac-BPG55C20.7	-0.886927	0.414062	0.5097
ENSG00000240052	RP11-289K10.1	-0.886796	0.00200373	0.00455472
ENSG00000250479	CHCHD10	-0.886433	9.66717e-11	5.73485e-10
ENSG00000196118	C16orf93	-0.886396	0.0421324	0.0725251
ENSG00000125746	EML2	-0.886252	3.37365e-16	3.27774e-15
ENSG00000250118	RP11-136H13.2	-0.885673	0.431827	0.527007
ENSG00000260018	RP11-505K9.1	-0.885344	1.34636e-12	9.49481e-12
ENSG00000024862	CCDC28A	-0.885307	0.00048337	0.00122298
ENSG00000235084	CHCHD2P6	-0.885121	0.204096	0.285277
ENSG00000073050	XRCC1	-0.884682	7.35086e-13	5.28188e-12
ENSG00000262333	HNRNPA1P16	-0.884509	0.191747	0.270897
ENSG00000169689	STRA13	-0.884456	5.82375e-24	1.0906e-22
ENSG00000147642	SYBU	-0.884392	1.30556e-07	5.48518e-07
ENSG00000170515	PA2G4	-0.884152	5.14566e-39	2.26801e-37
ENSG00000079459	FDFT1	-0.884082	1.80904e-58	1.65527e-56
ENSG00000235354	CTA-276O3.4	-0.883952	0.438353	0.533126
ENSG00000156735	BAG4	-0.883816	3.96078e-13	2.92596e-12
ENSG00000177954	RPS27	-0.883778	1.59151e-18	1.93186e-17
ENSG00000125814	NAPB	-0.883525	8.40209e-05	0.000239369
ENSG00000173153	ESRRA	-0.883471	9.97824e-28	2.35327e-26
ENSG00000228812	RP11-157P1.5	-0.883333	0.00195786	0.00446025
ENSG00000271751	RP11-110I1.14	-0.883268	0.4406	0.535175
ENSG00000272205	RP11-277B15.3	-0.882117	0.0646604	0.10595
ENSG00000084693	AGBL5	-0.881795	2.60379e-27	5.96561e-26
ENSG00000269293	ZSCAN16-AS1	-0.881084	0.00538834	0.0113457
ENSG00000237064	EIF3IP1	-0.880831	0.223626	0.307432
ENSG00000224906	RP1-102E24.9	-0.88061	0.472955	1
ENSG00000169738	DCXR	-0.880444	1.63757e-34	5.70465e-33
ENSG00000254854	CTD-2523D13.2	-0.879749	0.0950385	0.148121
ENSG00000242100	RPL9P32	-0.879567	0.20413	0.285296
ENSG00000160888	IER2	-0.878968	1.85415e-20	2.61262e-19
ENSG00000165868	HSPA12A	-0.878304	0.000462585	0.00117491
ENSG00000240418	CTD-2013N17.1	-0.877834	0.0043627	0.00933978
ENSG00000161513	FDXR	-0.877819	2.37193e-34	8.16452e-33
ENSG00000145425	RPS3A	-0.877682	0.0001294	0.000358722
ENSG00000165264	NDUFB6	-0.877253	1.17144e-15	1.08214e-14
ENSG00000129810	SGOL1	-0.877136	0.000205838	0.000553533
ENSG00000148773	MKI67	-0.876914	1.22891e-20	1.7802e-19
ENSG00000008988	RPS20	-0.876476	1.46714e-36	5.59641e-35
ENSG00000251550	RP11-501C14.7	-0.875938	0.444992	0.5393
ENSG00000100226	GTPBP1	-0.875605	8.52351e-24	1.57174e-22
ENSG00000182220	ATP6AP2	-0.875594	1.99093e-32	6.17657e-31
ENSG00000140044	JDP2	-0.875033	1.17558e-16	1.19099e-15
ENSG00000166402	TUB	-0.874748	6.90613e-18	7.8246e-17
ENSG00000189060	H1F0	-0.87436	2.00279e-49	1.39203e-47
ENSG00000197858	GPAA1	-0.874255	1.52033e-38	6.58065e-37
ENSG00000242747	RP11-30K9.1	-0.874174	0.211105	0.293258
ENSG00000142686	C1orf216	-0.873958	1.96768e-11	1.24602e-10
ENSG00000039560	RAI14	-0.873687	2.69832e-13	2.02122e-12
ENSG00000273344	PAXIP1-AS1	-0.873594	6.14047e-16	5.81354e-15
ENSG00000270188	MTRNR2L11	-0.87356	1.24362e-09	6.60263e-09
ENSG00000241143	RPL32P9	-0.872974	0.29902	0.39119
ENSG00000140564	FURIN	-0.872839	2.29084e-22	3.82433e-21
ENSG00000007541	PIGQ	-0.872703	2.27688e-32	7.03351e-31
ENSG00000099797	TECR	-0.872604	2.09786e-28	5.18441e-27
ENSG00000112640	PPP2R5D	-0.872447	4.32394e-36	1.61111e-34
ENSG00000271625	PSMA6P4	-0.87213	0.237892	0.323782
ENSG00000186364	NUDT17	-0.871944	0.069258	0.112645
ENSG00000250321	RP11-478C6.4	-0.871582	0.0273439	0.0493013
ENSG00000130734	ATG4D	-0.871473	5.07568e-22	8.19878e-21
ENSG00000167685	ZNF444	-0.871304	1.70778e-27	3.97574e-26
ENSG00000250762	RP1-313L4.4	-0.870684	0.00875279	0.0177176
ENSG00000170293	CMTM8	-0.870157	3.4711e-08	1.5565e-07
ENSG00000178104	PDE4DIP	-0.870141	1.90896e-18	2.29791e-17
ENSG00000100558	PLEK2	-0.869224	1.82146e-05	5.75832e-05
ENSG00000238106	RP11-402P6.7	-0.86906	0.240143	0.326274
ENSG00000069849	ATP1B3	-0.868971	4.88313e-37	1.91315e-35
ENSG00000233927	RPS28	-0.868456	8.7844e-22	1.39592e-20
ENSG00000069345	DNAJA2	-0.867742	7.98095e-33	2.51374e-31
ENSG00000105583	WDR83OS	-0.867286	6.31405e-18	7.16501e-17
ENSG00000269814	CTC-273B12.10	-0.867212	0.222146	0.305806
ENSG00000139734	DIAPH3	-0.86714	9.28883e-10	4.99214e-09
ENSG00000241781	AL161626.1	-0.86707	0.0377137	0.0656426
ENSG00000117266	CDK18	-0.866761	1.88362e-11	1.19488e-10
ENSG00000162391	FAM151A	-0.866715	0.0295391	0.0528784
ENSG00000131100	ATP6V1E1	-0.866606	4.09591e-26	8.838e-25
ENSG00000007047	MARK4	-0.8664	7.52007e-23	1.29272e-21
ENSG00000077312	SNRPA	-0.865645	2.04338e-28	5.05842e-27
ENSG00000142409	ZNF787	-0.86528	6.01965e-26	1.28357e-24
ENSG00000261461	UBE2MP1	-0.864975	4.91474e-12	3.28035e-11
ENSG00000224646	AC007387.2	-0.864967	0.172229	0.247285
ENSG00000266563	RP11-64J19.1	-0.86481	0.480517	1
ENSG00000243147	MRPL33	-0.864772	2.28198e-10	1.30539e-09
ENSG00000178999	AURKB	-0.864666	1.16519e-13	8.98886e-13
ENSG00000124767	GLO1	-0.864335	3.4714e-45	1.99945e-43
ENSG00000237793	RPL18AP16	-0.863716	0.237173	0.322985
ENSG00000142945	KIF2C	-0.863566	7.32632e-17	7.55468e-16
ENSG00000163050	ADCK3	-0.863398	4.32744e-37	1.70468e-35
ENSG00000155099	TMEM55A	-0.863357	0.000333297	0.000865698
ENSG00000130956	HABP4	-0.862498	7.31279e-07	2.78947e-06
ENSG00000111775	COX6A1	-0.86234	4.17143e-33	1.34313e-31
ENSG00000228399	RP4-575N6.2	-0.861776	7.88305e-08	3.39384e-07
ENSG00000250752	GS1-24F4.1	-0.861579	0.341591	0.436562
ENSG00000243886	RP11-575C1.1	-0.861579	0.341591	0.436562
ENSG00000271109	CTC-523E23.11	-0.861308	0.00801139	0.016345
ENSG00000231006	RPL7P32	-0.861061	0.240805	0.326823
ENSG00000196083	IL1RAP	-0.860657	0.000153624	0.000421273
ENSG00000226969	RP11-547D24.3	-0.860579	0.343096	0.438175
ENSG00000135821	GLUL	-0.860471	7.51691e-51	5.66e-49
ENSG00000256393	AC138123.2	-0.860432	0.0271029	0.0489172
ENSG00000180209	MYLPF	-0.860413	0.23958	0.325619
ENSG00000243279	PRAF2	-0.86036	4.11314e-17	4.34994e-16
ENSG00000117691	NENF	-0.860359	1.11968e-23	2.04711e-22
ENSG00000231409	RP11-83J16.1	-0.860198	0.312241	0.405394
ENSG00000175197	DDIT3	-0.86015	1.45713e-12	1.0256e-11
ENSG00000227008	RP3-417G15.1	-0.859998	2.42394e-15	2.17075e-14
ENSG00000187486	KCNJ11	-0.859844	8.90624e-11	5.29649e-10
ENSG00000272758	RP11-299J3.8	-0.859651	0.0325391	0.0575786
ENSG00000148337	CIZ1	-0.859578	8.81009e-36	3.23268e-34
ENSG00000121900	TMEM54	-0.85935	8.20047e-34	2.71913e-32
ENSG00000011332	DPF1	-0.859349	7.83706e-07	2.97689e-06
ENSG00000126267	COX6B1	-0.859315	1.7273e-29	4.54028e-28
ENSG00000135297	MTO1	-0.859074	4.14521e-16	3.99782e-15
ENSG00000165424	ZCCHC24	-0.859061	2.38288e-17	2.56701e-16
ENSG00000239443	PABPC1P10	-0.859031	0.34372	0.438777
ENSG00000145868	FBXO38	-0.858962	1.00922e-16	1.02677e-15
ENSG00000224805	LINC00853	-0.858961	0.00108058	0.00257236
ENSG00000225471	RP11-262D11.2	-0.858952	0.00054971	0.00137114
ENSG00000132589	FLOT2	-0.858944	1.11035e-31	3.2894e-30
ENSG00000130164	LDLR	-0.858738	1.18873e-34	4.18137e-33
ENSG00000213303	CTC-398G3.2	-0.858635	1.08837e-05	3.57685e-05
ENSG00000140859	KIFC3	-0.858409	1.82886e-10	1.05464e-09
ENSG00000136280	CCM2	-0.858345	3.7585e-21	5.68374e-20
ENSG00000114626	ABTB1	-0.857356	7.57742e-10	4.12917e-09
ENSG00000068489	PRR11	-0.85601	1.0592e-12	7.5313e-12
ENSG00000161800	RACGAP1	-0.855895	1.63239e-20	2.33197e-19
ENSG00000107872	FBXL15	-0.855643	3.70723e-16	3.58498e-15
ENSG00000100934	SEC23A	-0.854961	2.2654e-23	4.04831e-22
ENSG00000210082	MT-RNR2	-0.854785	2.83931e-40	1.35472e-38
ENSG00000198832	SELM	-0.854522	2.07792e-27	4.7988e-26
ENSG00000172115	CYCS	-0.85285	2.06912e-27	4.78613e-26
ENSG00000007080	CCDC124	-0.852611	5.41837e-35	1.93416e-33
ENSG00000213774	AC010904.1	-0.852414	0.00632555	0.0131354
ENSG00000143630	HCN3	-0.852091	2.02002e-06	7.2881e-06
ENSG00000069696	DRD4	-0.851729	0.0933304	0.145821
ENSG00000005189	AC004381.6	-0.851642	4.92303e-07	1.91891e-06
ENSG00000179841	AKAP5	-0.851116	2.18537e-05	6.84148e-05
ENSG00000087365	SF3B2	-0.850938	2.48452e-47	1.56851e-45
ENSG00000099821	POLRMT	-0.850903	3.95775e-23	6.9692e-22
ENSG00000183077	AFMID	-0.850852	4.19365e-17	4.42861e-16
ENSG00000256167	ATF4P4	-0.849984	1.54495e-06	5.65308e-06
ENSG00000244398	RP11-466H18.1	-0.849768	1.0449e-20	1.52279e-19
ENSG00000220749	RPL21P28	-0.849757	0.174239	0.249874
ENSG00000213650	RP11-760D2.7	-0.849736	0.00010512	0.000295033
ENSG00000067064	IDI1	-0.849657	3.8251e-26	8.30323e-25
ENSG00000169679	BUB1	-0.849476	3.59251e-12	2.43037e-11
ENSG00000197756	RPL37A	-0.849455	1.82962e-30	5.07694e-29
ENSG00000150433	TMEM218	-0.8484	7.59552e-07	2.89122e-06
ENSG00000156802	ATAD2	-0.848267	2.01945e-27	4.67873e-26
ENSG00000104904	OAZ1	-0.848224	4.49272e-43	2.4056e-41
ENSG00000148834	GSTO1	-0.847965	2.33739e-15	2.09886e-14
ENSG00000167646	DNAAF3	-0.84789	0.00701509	0.0144366
ENSG00000253978	CTB-178M22.2	-0.847808	0.133822	0.199636
ENSG00000213178	RP11-641D5.1	-0.847806	3.42167e-13	2.53938e-12
ENSG00000159692	CTBP1	-0.847745	7.86504e-29	1.98765e-27
ENSG00000142186	SCYL1	-0.847366	1.45558e-39	6.63827e-38
ENSG00000243859	RPL5P17	-0.847114	3.77673e-06	1.31884e-05
ENSG00000270598	RP11-396C23.3	-0.847049	0.0012984	0.00304526
ENSG00000099992	TBC1D10A	-0.847046	1.19101e-14	9.97594e-14
ENSG00000198242	RPL23A	-0.846821	3.57149e-23	6.3121e-22
ENSG00000226976	COX6A1P2	-0.84657	4.98541e-28	1.20124e-26
ENSG00000154839	SKA1	-0.846502	3.22629e-05	9.86098e-05
ENSG00000153832	FBXO36	-0.846081	0.000175641	0.00047739
ENSG00000165215	CLDN3	-0.845878	2.3018e-36	8.68853e-35
ENSG00000226141	AF277315.13	-0.845719	0.286576	0.377359
ENSG00000092036	HAUS4	-0.845023	4.60989e-08	2.03684e-07
ENSG00000116251	RPL22	-0.844975	1.92763e-24	3.75071e-23
ENSG00000001460	STPG1	-0.844328	5.29574e-08	2.32354e-07
ENSG00000117479	SLC19A2	-0.844032	3.10399e-05	9.51334e-05
ENSG00000115840	SLC25A12	-0.84361	1.89503e-08	8.71942e-08
ENSG00000247228	RP11-296I10.3	-0.843512	0.00929667	0.0187137
ENSG00000155066	PROM2	-0.843505	3.01766e-33	9.78167e-32
ENSG00000196998	WDR45	-0.842809	9.5967e-12	6.2215e-11
ENSG00000160570	DEDD2	-0.841649	3.24121e-11	2.01194e-10
ENSG00000115107	STEAP3	-0.841602	2.80848e-21	4.27842e-20
ENSG00000167792	NDUFV1	-0.841589	2.79783e-38	1.18965e-36
ENSG00000216721	AC093850.1	-0.841578	0.0753181	0.12107
ENSG00000183011	LSMD1	-0.840813	3.13545e-22	5.15691e-21
ENSG00000176428	VPS37D	-0.840143	7.38979e-08	3.18996e-07
ENSG00000143387	CTSK	-0.839623	0.0480532	0.0815668
ENSG00000004838	ZMYND10	-0.839397	0.00432734	0.00927095
ENSG00000118263	KLF7	-0.839372	6.91643e-19	8.61168e-18
ENSG00000005075	POLR2J	-0.839367	6.21986e-15	5.3302e-14
ENSG00000025772	TOMM34	-0.838842	4.00254e-23	7.03951e-22
ENSG00000256148	RP11-809N8.5	-0.83853	0.380827	0.476553
ENSG00000269165	AC069547.1	-0.838192	0.0861155	0.135929
ENSG00000105281	SLC1A5	-0.837573	2.31468e-31	6.74662e-30
ENSG00000258204	RP11-90E9.1	-0.837381	0.341994	0.436999
ENSG00000075073	TACR2	-0.836737	0.000102586	0.000288538
ENSG00000115902	SLC1A4	-0.8365	4.72085e-10	2.61792e-09
ENSG00000095209	TMEM38B	-0.836391	1.79037e-14	1.48244e-13
ENSG00000170835	CEL	-0.835968	1.04947e-06	3.92045e-06
ENSG00000273038	RP11-479G22.8	-0.83575	0.0931422	0.145558
ENSG00000184076	UQCR10	-0.835204	3.05618e-27	6.96895e-26
ENSG00000233762	AC007969.5	-0.835204	0.000367582	0.000948444
ENSG00000109390	NDUFC1	-0.835181	7.50851e-16	7.0579e-15
ENSG00000169020	ATP5I	-0.834933	2.63428e-10	1.49759e-09
ENSG00000168496	FEN1	-0.8348	2.33561e-22	3.89457e-21
ENSG00000140521	POLG	-0.834658	2.97698e-28	7.2577e-27
ENSG00000143819	EPHX1	-0.834471	3.89627e-47	2.44906e-45
ENSG00000109881	CCDC34	-0.833799	1.8674e-08	8.59776e-08
ENSG00000117289	TXNIP	-0.833699	1.3662e-48	9.31657e-47
ENSG00000108272	DHRS11	-0.833555	1.12587e-15	1.04269e-14
ENSG00000224993	RPL29P12	-0.832976	0.128281	0.192482
ENSG00000134882	UBAC2	-0.832926	5.94366e-24	1.11161e-22
ENSG00000100036	SLC35E4	-0.832704	9.02627e-10	4.86188e-09
ENSG00000234017	RP11-214N15.5	-0.832307	0.315245	0.408304
ENSG00000149600	COMMD7	-0.832054	2.77655e-19	3.57759e-18
ENSG00000131462	TUBG1	-0.831688	7.73829e-30	2.07555e-28
ENSG00000248333	CDK11B	-0.831297	4.25086e-09	2.11694e-08
ENSG00000117010	ZNF684	-0.830267	0.0544718	0.0909877
ENSG00000172922	RNASEH2C	-0.829632	2.80695e-19	3.61354e-18
ENSG00000172746	RP11-344H11.4	-0.829614	0.679586	0.752856
ENSG00000108947	EFNB3	-0.829061	0.000320705	0.000834942
ENSG00000235253	AC010240.2	-0.829007	0.0542988	0.0907406
ENSG00000214322	CBX1P2	-0.828929	0.0089279	0.0180443
ENSG00000272369	RP11-446N19.1	-0.828901	0.151755	0.222147
ENSG00000179172	HNRNPCL1	-0.828196	0.0309579	0.0550706
ENSG00000237753	AC079922.3	-0.82806	0.134317	0.200271
ENSG00000228201	AL022341.3	-0.827913	0.308017	0.40099
ENSG00000079215	SLC1A3	-0.827118	0.000362818	0.000937156
ENSG00000105011	ASF1B	-0.827107	7.75026e-16	7.28041e-15
ENSG00000169607	CKAP2L	-0.826919	1.60033e-06	5.84094e-06
ENSG00000131876	SNRPA1	-0.825933	9.37663e-10	5.03506e-09
ENSG00000234742	AC144530.1	-0.825824	0.099495	0.154235
ENSG00000030110	BAK1	-0.825751	1.57878e-13	1.20637e-12
ENSG00000169991	IFFO2	-0.825405	3.99484e-09	1.99701e-08
ENSG00000169972	PUSL1	-0.82458	8.9501e-15	7.58005e-14
ENSG00000224094	RPS24P8	-0.82412	6.01564e-06	2.04391e-05
ENSG00000240652	RP11-832N8.1	-0.823636	1.75879e-13	1.33826e-12
ENSG00000213341	CHUK	-0.82346	3.15633e-09	1.59885e-08
ENSG00000126088	UROD	-0.822654	8.08358e-22	1.28989e-20
ENSG00000220744	RPL5P18	-0.821675	0.00349153	0.00761113
ENSG00000112312	GMNN	-0.821554	2.81883e-08	1.27509e-07
ENSG00000217555	CKLF	-0.821103	8.99817e-05	0.000255523
ENSG00000142552	RCN3	-0.820289	9.82746e-14	7.64669e-13
ENSG00000237701	ATP5JP1	-0.819921	0.424032	0.519599
ENSG00000106537	TSPAN13	-0.819896	8.97927e-23	1.53625e-21
ENSG00000169567	HINT1	-0.819881	9.35789e-28	2.21419e-26
ENSG00000010256	UQCRC1	-0.81983	5.84704e-37	2.27845e-35
ENSG00000244053	RPL13AP2	-0.819357	0.151802	0.22217
ENSG00000134440	NARS	-0.819181	1.37672e-39	6.29851e-38
ENSG00000119242	CCDC92	-0.819077	3.61159e-07	1.43284e-06
ENSG00000254480	RP11-23F23.2	-0.819	0.0383239	0.0665844
ENSG00000178464	CTD-2192J16.15	-0.818704	3.4298e-16	3.33006e-15
ENSG00000162191	UBXN1	-0.818377	2.37086e-28	5.82918e-27
ENSG00000112406	HECA	-0.817968	1.67927e-10	9.72256e-10
ENSG00000175730	BAK1P1	-0.817305	3.00014e-05	9.22438e-05
ENSG00000243007	RP11-106M3.1	-0.817268	0.267951	0.357292
ENSG00000069966	GNB5	-0.817154	3.70225e-09	1.8591e-08
ENSG00000156381	ANKRD9	-0.817058	9.04911e-21	1.32144e-19
ENSG00000236887	RP11-389O22.5	-0.816969	0.451708	0.545724
ENSG00000095380	NANS	-0.81678	4.92098e-20	6.68634e-19
ENSG00000132823	OSER1	-0.816183	3.55966e-14	2.88141e-13
ENSG00000112118	MCM3	-0.81499	4.92131e-23	8.58232e-22
ENSG00000188010	MORN2	-0.814609	0.00028263	0.000743175
ENSG00000268032	CTB-52I2.4	-0.814054	0.00100072	0.00239526
ENSG00000214135	AC024560.3	-0.813719	0.00332483	0.00728069
ENSG00000213853	EMP2	-0.813529	1.16488e-16	1.18263e-15
ENSG00000165171	WBSCR27	-0.813494	1.41377e-11	9.07188e-11
ENSG00000178307	TMEM11	-0.813113	2.98446e-23	5.30706e-22
ENSG00000115541	HSPE1	-0.812938	3.04628e-06	1.07704e-05
ENSG00000189227	C15orf61	-0.812507	4.36488e-08	1.9333e-07
ENSG00000107404	DVL1	-0.812449	1.32787e-34	4.6482e-33
ENSG00000105640	RPL18A	-0.812369	1.33894e-22	2.26398e-21
ENSG00000141854	hsa-mir-1199	-0.812173	1.2364e-05	4.02401e-05
ENSG00000139624	CERS5	-0.81217	1.23862e-12	8.75632e-12
ENSG00000230916	RP11-10B2.1	-0.811915	0.0874755	0.137745
ENSG00000105619	TFPT	-0.811435	6.99556e-08	3.02618e-07
ENSG00000232093	RP11-307C12.11	-0.811406	0.000588134	0.00145968
ENSG00000128534	NAA38	-0.811343	2.13181e-14	1.74913e-13
ENSG00000141552	ANAPC11	-0.810605	1.41469e-20	2.03505e-19
ENSG00000228887	EEF1DP1	-0.810402	0.00603036	0.0125766
ENSG00000125734	GPR108	-0.80964	1.12981e-25	2.35355e-24
ENSG00000233380	RPS2P48	-0.809194	0.0546255	0.0912129
ENSG00000164897	TMUB1	-0.80899	7.08565e-32	2.12525e-30
ENSG00000163930	BAP1	-0.808601	1.21032e-23	2.20096e-22
ENSG00000215035	FDPSP5	-0.808485	0.00632052	0.0131268
ENSG00000135940	COX5B	-0.808412	1.52988e-06	5.59937e-06
ENSG00000133612	AGAP3	-0.807841	2.90945e-34	9.89693e-33
ENSG00000181019	NQO1	-0.807571	2.3464e-37	9.50193e-36
ENSG00000225787	LSM3P3	-0.807162	0.021349	0.0395944
ENSG00000240898	RP11-48B14.1	-0.806947	0.235431	0.321014
ENSG00000168883	USP39	-0.8068	1.52828e-23	2.76526e-22
ENSG00000237729	AC002075.4	-0.805969	0.454605	0.548737
ENSG00000115268	RPS15	-0.805675	6.85156e-24	1.27154e-22
ENSG00000185507	IRF7	-0.804612	8.65271e-19	1.07008e-17
ENSG00000186891	TNFRSF18	-0.804499	8.18641e-06	2.73707e-05
ENSG00000224858	RPL29P11	-0.804258	0.135924	0.202374
ENSG00000252311	RNU1-103P	-0.803665	0.6023	1
ENSG00000172932	ANKRD13D	-0.803038	1.15529e-22	1.95803e-21
ENSG00000174371	EXO1	-0.802899	3.33302e-07	1.33036e-06
ENSG00000151365	THRSP	-0.80238	0.00850807	0.0172706
ENSG00000141682	PMAIP1	-0.80237	9.10607e-05	0.000258384
ENSG00000175826	CTDNEP1	-0.802338	2.25771e-20	3.15056e-19
ENSG00000204060	FOXO6	-0.8017	3.03193e-13	2.26058e-12
ENSG00000124155	PIGT	-0.801525	2.34443e-35	8.51595e-34
ENSG00000105669	COPE	-0.801498	1.71683e-22	2.87605e-21
ENSG00000231651	DLG3-AS1	-0.801478	0.297581	0.38958
ENSG00000126787	DLGAP5	-0.800854	2.42968e-13	1.82852e-12
ENSG00000152234	ATP5A1	-0.799888	2.19418e-47	1.39128e-45
ENSG00000259556	RP11-56B16.2	-0.799798	0.301999	0.394471
ENSG00000156873	PHKG2	-0.799774	4.4788e-13	3.29349e-12
ENSG00000244052	RPL5P24	-0.799352	0.000397973	0.0010203
ENSG00000147604	RPL7	-0.798685	9.97717e-13	7.10891e-12
ENSG00000197976	AKAP17A	-0.798625	5.13935e-11	3.11659e-10
ENSG00000175061	FAM211A-AS1	-0.798479	5.43588e-37	2.12396e-35
ENSG00000251994	RNU2-27P	-0.798411	0.59929	1
ENSG00000213939	RP11-314A20.1	-0.79829	8.83452e-10	4.76392e-09
ENSG00000071626	DAZAP1	-0.798289	5.4354e-34	1.82319e-32
ENSG00000237506	RPSAP15	-0.79775	0.176878	0.253081
ENSG00000118369	USP35	-0.797482	3.45063e-09	1.73939e-08
ENSG00000147403	RPL10	-0.797015	1.65152e-30	4.60928e-29
ENSG00000234949	AC104667.3	-0.796783	0.000230737	0.000615908
ENSG00000198055	GRK6	-0.796685	2.05088e-23	3.6786e-22
ENSG00000233913	CTC-575D19.1	-0.796638	0.000196886	0.000530943
ENSG00000115317	HTRA2	-0.795756	1.64449e-08	7.62001e-08
ENSG00000237441	RGL2	-0.795644	3.53587e-28	8.59128e-27
ENSG00000105472	CLEC11A	-0.795138	1.0981e-16	1.11562e-15
ENSG00000129219	PLD2	-0.794477	1.31153e-25	2.72424e-24
ENSG00000214050	FBXO16	-0.794317	1.96764e-06	7.10266e-06
ENSG00000240370	RPL13P5	-0.794259	0.00227637	0.00512289
ENSG00000146007	ZMAT2	-0.794078	1.06082e-20	1.54444e-19
ENSG00000100410	PHF5A	-0.794035	2.13519e-08	9.75617e-08
ENSG00000212907	MT-ND4L	-0.793825	2.68554e-34	9.17847e-33
ENSG00000173264	GPR137	-0.793807	2.38913e-24	4.62999e-23
ENSG00000183586	HMGN3P1	-0.793742	0.601964	1
ENSG00000152082	MZT2B	-0.793725	1.4724e-13	1.12686e-12
ENSG00000213442	RPL18AP3	-0.793648	5.31277e-32	1.60348e-30
ENSG00000182154	MRPL41	-0.793444	2.46242e-30	6.76791e-29
ENSG00000111602	TIMELESS	-0.792785	7.19773e-23	1.23878e-21
ENSG00000267811	RP11-727F15.11	-0.792711	0.483359	0.575472
ENSG00000226525	RPS7P10	-0.79243	0.121605	0.183665
ENSG00000070495	JMJD6	-0.792327	2.45441e-14	2.00698e-13
ENSG00000181788	SIAH2	-0.792316	6.73266e-20	9.03752e-19
ENSG00000127423	AUNIP	-0.792151	0.00144309	0.00336605
ENSG00000120265	PCMT1	-0.792087	8.11326e-20	1.08605e-18
ENSG00000167107	ACSF2	-0.791924	8.09923e-10	4.39034e-09
ENSG00000163155	LYSMD1	-0.791838	7.2631e-10	3.96386e-09
ENSG00000228665	RP11-20O24.1	-0.791482	0.315546	0.408585
ENSG00000074416	MGLL	-0.791214	5.47207e-27	1.22841e-25
ENSG00000007402	CACNA2D2	-0.791068	0.00189764	0.00433399
ENSG00000132437	DDC	-0.790835	1.3248e-19	1.74432e-18
ENSG00000272432	RP3-465N24.6	-0.790749	0.225164	0.309076
ENSG00000108556	CHRNE	-0.790533	0.0034542	0.00753657
ENSG00000225099	ATP6V1E1P1	-0.789751	0.0845034	0.133676
ENSG00000166851	PLK1	-0.789138	1.95354e-20	2.74464e-19
ENSG00000013810	TACC3	-0.788626	7.03995e-17	7.29059e-16
ENSG00000270344	RP11-734K2.4	-0.788429	0.113628	0.173118
ENSG00000188372	ZP3	-0.788236	2.07375e-11	1.30918e-10
ENSG00000226428	RP11-106M7.4	-0.788002	0.39282	0.488768
ENSG00000146112	PPP1R18	-0.787963	1.10754e-13	8.5624e-13
ENSG00000105649	RAB3A	-0.787227	1.18488e-22	2.00582e-21
ENSG00000218426	RP11-475C16.1	-0.787182	4.44735e-12	2.98632e-11
ENSG00000107140	TESK1	-0.786686	7.54572e-18	8.50924e-17
ENSG00000239345	HNRNPA1P26	-0.785913	0.240152	0.326274
ENSG00000166925	TSC22D4	-0.785881	8.33946e-31	2.35476e-29
ENSG00000166949	SMAD3	-0.785171	0.0291933	0.0433358
ENSG00000257151	PWAR6	-0.784394	0.000513383	0.00128943
ENSG00000234645	YWHAEP5	-0.784372	0.000407538	0.00104242
ENSG00000074071	MRPS34	-0.784044	6.34417e-24	1.18193e-22
ENSG00000222937	SNORD63	-0.783606	0.610619	1
ENSG00000051596	THOC3	-0.783077	1.91113e-07	7.86932e-07
ENSG00000259856	RAB43P1	-0.782946	0.0128987	0.0251859
ENSG00000266707	PSMD7P1	-0.782577	0.00860019	0.017438
ENSG00000219928	RP11-40C6.2	-0.782518	5.98975e-06	2.03607e-05
ENSG00000231799	RP13-93L13.2	-0.782508	0.000664645	0.00163637
ENSG00000213930	GALT	-0.782437	3.11684e-07	1.24682e-06
ENSG00000226950	DANCR	-0.782384	1.69401e-23	3.04985e-22
ENSG00000199753	SNORD104	-0.782125	0.171407	0.246246
ENSG00000248648	RP11-485M7.1	-0.781945	0.000758055	0.00185215
ENSG00000128965	CHAC1	-0.781821	3.57796e-16	3.46693e-15
ENSG00000113070	HBEGF	-0.781679	2.73003e-07	1.10061e-06
ENSG00000237765	FAM200B	-0.781162	2.38984e-09	1.22822e-08
ENSG00000266753	RP11-690G19.3	-0.780068	0.00439333	0.00940117
ENSG00000145506	NKD2	-0.779695	0.000208723	0.000560665
ENSG00000103852	TTC23	-0.779554	1.24621e-09	6.61397e-09
ENSG00000105193	RPS16	-0.778959	2.8088e-39	1.26108e-37
ENSG00000051180	RAD51	-0.778803	1.30001e-06	4.81164e-06
ENSG00000161249	DMKN	-0.778709	1.81844e-05	5.75256e-05
ENSG00000205138	SDHAF1	-0.77869	1.40748e-09	7.40735e-09
ENSG00000270696	RP11-342K6.1	-0.778373	0.000197177	0.000531622
ENSG00000100814	CCNB1IP1	-0.778211	7.06985e-16	6.65855e-15
ENSG00000179965	ZNF771	-0.778019	2.38635e-06	8.54581e-06
ENSG00000106605	BLVRA	-0.777922	3.76959e-15	3.31288e-14
ENSG00000255045	RP11-677M14.2	-0.777724	0.498829	1
ENSG00000238287	RP11-656D10.3	-0.777122	0.206676	0.288452
ENSG00000196465	MYL6B	-0.777043	6.60819e-16	6.24409e-15
ENSG00000154930	ACSS1	-0.776167	3.73431e-06	1.30466e-05
ENSG00000090932	DLL3	-0.77603	1.03031e-09	5.51671e-09
ENSG00000153132	CLGN	-0.77598	3.14464e-06	1.1091e-05
ENSG00000255135	RP11-111M22.3	-0.775681	0.00114219	0.00270566
ENSG00000213005	PTTG3P	-0.77537	0.246891	0.333798
ENSG00000238110	RP11-350E12.5	-0.775298	2.00337e-05	6.3031e-05
ENSG00000246582	RP11-1149O23.3	-0.775282	0.000130207	0.000360821
ENSG00000109089	CDR2L	-0.774992	6.33252e-36	2.34742e-34
ENSG00000051009	FAM160A2	-0.774826	2.40605e-11	1.50777e-10
ENSG00000215049	PRDX2P1	-0.774639	0.0703475	0.114271
ENSG00000225580	RP1-159M24.1	-0.77448	4.60967e-06	1.59126e-05
ENSG00000066422	ZBTB11	-0.774031	1.99994e-13	1.51536e-12
ENSG00000112651	MRPL2	-0.772779	2.28776e-18	2.72889e-17
ENSG00000135441	BLOC1S1	-0.772384	1.46809e-06	5.38957e-06
ENSG00000265666	CTD-2267D19.2	-0.772339	0.00595049	0.0124226
ENSG00000091136	LAMB1	-0.771988	1.0875e-06	4.05728e-06
ENSG00000254109	RBPMS-AS1	-0.771817	0.105333	0.162258
ENSG00000163875	MEAF6	-0.7715	4.53782e-20	6.18898e-19
ENSG00000230251	PHBP4	-0.770664	0.347497	0.442584
ENSG00000213741	RPS29	-0.770283	1.22736e-05	3.99907e-05
ENSG00000148346	LCN2	-0.769509	0.00339653	0.00742084
ENSG00000111832	RWDD1	-0.76948	8.53643e-11	5.08492e-10
ENSG00000157045	NTAN1	-0.769379	1.07749e-17	1.19825e-16
ENSG00000166557	TMED3	-0.769332	5.70197e-29	1.45385e-27
ENSG00000262768	RP11-353N14.1	-0.768745	0.0535837	0.089722
ENSG00000260924	AC004463.6	-0.767761	0.0957331	0.149068
ENSG00000196352	CD55	-0.767461	0.0206524	0.0384757
ENSG00000182307	C8orf33	-0.767383	3.0309e-22	4.99063e-21
ENSG00000065882	TBC1D1	-0.767364	1.52397e-24	2.98942e-23
ENSG00000165801	ARHGEF40	-0.767313	3.249e-07	1.29897e-06
ENSG00000136653	RASSF5	-0.766774	1.73446e-11	1.10414e-10
ENSG00000229022	RP11-553N16.1	-0.766485	0.330947	0.424874
ENSG00000228350	RP11-148G20.1	-0.766419	0.436981	0.531815
ENSG00000173083	HPSE	-0.76634	0.00212765	0.0048167
ENSG00000125656	CLPP	-0.766059	4.70255e-25	9.50835e-24
ENSG00000184205	TSPYL2	-0.765279	2.00792e-17	2.18259e-16
ENSG00000176148	TCP11L1	-0.765054	0.00170366	0.00392883
ENSG00000137818	RPLP1	-0.764786	6.46955e-31	1.84478e-29
ENSG00000070540	WIPI1	-0.764778	1.67386e-13	1.27632e-12
ENSG00000212695	RP11-134K1.2	-0.764674	0.033308	0.0587953
ENSG00000161860	SYCE2	-0.76463	0.00405671	0.00874297
ENSG00000270102	RP11-498E2.8	-0.764414	0.27651	0.366508
ENSG00000220472	RP11-69L16.5	-0.764379	2.51815e-07	1.0229e-06
ENSG00000243477	NAT6	-0.764355	2.04106e-13	1.5449e-12
ENSG00000260013	APOOP5	-0.764092	0.0436174	0.0747927
ENSG00000236901	MIR600HG	-0.763868	0.000600285	0.00148754
ENSG00000092445	TYRO3	-0.763413	6.78308e-17	7.0397e-16
ENSG00000101084	C20orf24	-0.7634	1.60828e-08	7.46844e-08
ENSG00000186185	KIF18B	-0.763382	1.17945e-05	3.85079e-05
ENSG00000127328	RAB3IP	-0.762649	8.47492e-12	5.52149e-11
ENSG00000182199	SHMT2	-0.762639	1.92593e-37	7.8211e-36
ENSG00000137103	TMEM8B	-0.762411	2.90521e-16	2.8475e-15
ENSG00000119899	SLC17A5	-0.762133	1.43425e-10	8.37097e-10
ENSG00000263422	AC005702.1	-0.76202	0.513941	1
ENSG00000218175	AC016739.2	-0.761145	3.89433e-21	5.883e-20
ENSG00000221983	UBA52	-0.760192	3.6031e-26	7.83309e-25
ENSG00000125319	C17orf53	-0.75991	0.000990777	0.00237383
ENSG00000164885	CDK5	-0.759806	3.6603e-16	3.54433e-15
ENSG00000219747	RP1-292B18.1	-0.759597	0.00117673	0.00278111
ENSG00000167325	RRM1	-0.759292	2.36063e-23	4.21329e-22
ENSG00000237289	CKMT1B	-0.759279	1.00146e-06	3.7508e-06
ENSG00000163485	ADORA1	-0.759129	0.0232125	0.0425867
ENSG00000138326	RPS24	-0.759074	3.30449e-09	1.67097e-08
ENSG00000197562	RAB40C	-0.759051	1.08976e-20	1.58498e-19
ENSG00000223572	CKMT1A	-0.758663	7.05173e-06	2.37472e-05
ENSG00000231245	C1DP1	-0.758356	0.434172	0.529021
ENSG00000131495	NDUFA2	-0.757996	1.53481e-15	1.39992e-14
ENSG00000130520	LSM4	-0.756851	1.12256e-29	2.98325e-28
ENSG00000175581	MRPL48	-0.756727	4.55488e-12	3.05143e-11
ENSG00000263232	ATP5A1P3	-0.756248	5.28736e-06	1.81093e-05
ENSG00000116221	MRPL37	-0.755909	1.41467e-32	4.41725e-31
ENSG00000137312	FLOT1	-0.755785	9.18544e-37	3.55064e-35
ENSG00000115042	FAHD2A	-0.755151	4.53762e-05	0.00013581
ENSG00000137486	ARRB1	-0.754329	2.65359e-15	2.36225e-14
ENSG00000163794	UCN	-0.753964	0.23113	0.316155
ENSG00000174080	CTSF	-0.753938	2.94732e-19	3.78751e-18
ENSG00000137478	FCHSD2	-0.753248	2.4959e-06	8.91824e-06
ENSG00000267080	ASB16-AS1	-0.752976	0.000170601	0.000464741
ENSG00000185669	SNAI3	-0.752895	0.00794774	0.0162312
ENSG00000235174	RPL39P3	-0.75288	1.49769e-08	6.97781e-08
ENSG00000112812	PRSS16	-0.752807	0.00385244	0.00834004
ENSG00000256092	hsa-mir-8072	-0.752694	0.0526143	0.088365
ENSG00000167600	CYP2S1	-0.752646	5.61704e-05	0.000165673
ENSG00000253948	RP11-410L14.2	-0.752223	0.0597815	0.0988744
ENSG00000115274	INO80B	-0.751618	1.36761e-10	7.99499e-10
ENSG00000233155	HMGA1P8	-0.751339	0.256264	0.34441
ENSG00000183172	SMDT1	-0.751312	1.55341e-11	9.9282e-11
ENSG00000160752	FDPS	-0.751017	4.96706e-15	4.30767e-14
ENSG00000152078	TMEM56	-0.750817	2.14971e-06	7.73092e-06
ENSG00000105755	ETHE1	-0.750304	1.08648e-05	3.57225e-05
ENSG00000158062	UBXN11	-0.75025	0.000142041	0.000391513
ENSG00000124216	SNAI1	-0.749975	2.74024e-06	9.74317e-06
ENSG00000198886	MT-ND4	-0.749915	1.57745e-06	5.76034e-06
ENSG00000198937	CCDC167	-0.749745	1.42395e-07	5.95663e-07
ENSG00000108294	PSMB3	-0.749434	4.76136e-26	1.02281e-24
ENSG00000167670	CHAF1A	-0.749265	7.75743e-16	7.28241e-15
ENSG00000272079	LA16c-380H5.5	-0.749077	0.00747989	0.0153429
ENSG00000213865	C8orf44	-0.748709	0.00995974	0.0199126
ENSG00000105321	CCDC9	-0.748695	9.12564e-08	3.89402e-07
ENSG00000235698	PA2G4P2	-0.748645	0.000418316	0.00106754
ENSG00000164111	ANXA5	-0.748414	4.54303e-18	5.22502e-17
ENSG00000157456	CCNB2	-0.748395	2.25834e-15	2.03546e-14
ENSG00000230798	RP4-792G4.2	-0.748127	0.0686614	0.111758
ENSG00000188186	LAMTOR4	-0.747777	4.96088e-17	5.21217e-16
ENSG00000134574	DDB2	-0.747569	6.49217e-21	9.59686e-20
ENSG00000185787	MORF4L1	-0.747523	2.43573e-22	4.05217e-21
ENSG00000104897	SF3A2	-0.747146	3.25282e-24	6.22038e-23
ENSG00000205208	C4orf46	-0.746742	0.000978287	0.00234623
ENSG00000115128	SF3B14	-0.746702	9.26971e-17	9.46414e-16
ENSG00000137133	HINT2	-0.746681	5.08194e-16	4.85589e-15
ENSG00000172809	RPL38	-0.74662	2.20013e-05	6.88321e-05
ENSG00000106803	SEC61B	-0.746164	1.75103e-13	1.33305e-12
ENSG00000105258	POLR2I	-0.74599	9.21559e-11	5.47594e-10
ENSG00000205794	RP11-333E13.4	-0.745924	0.0416509	0.0717697
ENSG00000235117	RP11-229P13.20	-0.745852	0.162712	0.235351
ENSG00000105372	RPS19	-0.745764	2.47712e-22	4.11156e-21
ENSG00000109775	UFSP2	-0.745544	4.09164e-05	0.000123287
ENSG00000217094	PPIAP31	-0.745439	0.20863	0.290491
ENSG00000142694	EVA1B	-0.745295	0.000382658	0.000984181
ENSG00000188486	H2AFX	-0.745188	2.40177e-29	6.27365e-28
ENSG00000114779	ABHD14B	-0.745013	4.87794e-22	7.89703e-21
ENSG00000225151	GOLGA2P7	-0.744689	3.97043e-06	1.38148e-05
ENSG00000164109	MAD2L1	-0.744219	2.67271e-07	1.07871e-06
ENSG00000125977	EIF2S2	-0.74408	1.44455e-21	2.25042e-20
ENSG00000138801	PAPSS1	-0.743554	3.33224e-11	2.06401e-10
ENSG00000101782	RIOK3	-0.743332	1.98206e-15	1.79428e-14
ENSG00000115275	MOGS	-0.743329	1.65776e-18	2.00386e-17
ENSG00000187840	EIF4EBP1	-0.742961	8.96395e-28	2.12446e-26
ENSG00000228167	RP11-489C13.1	-0.741628	0.313457	0.406572
ENSG00000100181	TPTEP1	-0.741415	9.23491e-08	3.93948e-07
ENSG00000182093	WRB	-0.741269	4.10253e-14	3.29684e-13
ENSG00000189171	S100A13	-0.741206	0.000980618	0.00235104
ENSG00000258153	HSPE1P4	-0.741013	0.409876	0.505811
ENSG00000103995	CEP152	-0.741	0.00225116	0.00506932
ENSG00000226493	RP11-524O24.2	-0.740788	0.301963	0.394471
ENSG00000108821	COL1A1	-0.740696	5.58046e-15	4.81365e-14
ENSG00000233190	RPS24P13	-0.740505	0.475662	0.569117
ENSG00000166140	ZFYVE19	-0.740123	1.52811e-09	8.01304e-09
ENSG00000182827	ACBD3	-0.740092	2.33975e-22	3.89698e-21
ENSG00000134684	YARS	-0.738893	2.76115e-31	8.03179e-30
ENSG00000117036	ETV3	-0.738833	6.26944e-15	5.36633e-14
ENSG00000123395	C12orf44	-0.738549	4.92344e-10	2.72713e-09
ENSG00000180773	SLC36A4	-0.738361	8.31991e-07	3.15367e-06
ENSG00000134825	TMEM258	-0.738225	1.98746e-12	1.37806e-11
ENSG00000229237	HMGN1P37	-0.73774	0.109617	0.167963
ENSG00000131148	EMC8	-0.737721	4.6228e-13	3.3942e-12
ENSG00000175416	CLTB	-0.737688	4.25019e-20	5.81315e-19
ENSG00000227097	RP11-742N3.1	-0.737377	3.05734e-07	1.22404e-06
ENSG00000213757	CTC-451P13.1	-0.737351	0.217677	0.300913
ENSG00000176619	LMNB2	-0.737321	1.3142e-19	1.73194e-18
ENSG00000204839	MROH6	-0.737255	3.27501e-05	0.000100057
ENSG00000266184	RP11-552O4.2	-0.737208	0.0242553	0.0443311
ENSG00000226268	RP11-61N20.3	-0.736864	0.000636107	0.00157039
ENSG00000220848	RPS18P9	-0.736262	0.000221311	0.000591951
ENSG00000159363	ATP13A2	-0.736006	1.16645e-23	2.12652e-22
ENSG00000238251	RP11-172F4.2	-0.735838	0.0304609	0.0543335
ENSG00000238173	RPL39P6	-0.735826	0.676199	1
ENSG00000160972	PPP1R16A	-0.735052	4.21728e-23	7.39918e-22
ENSG00000112679	DUSP22	-0.734811	2.85469e-09	1.45267e-08
ENSG00000164087	POC1A	-0.734728	1.40237e-08	6.5612e-08
ENSG00000269176	RP11-727F15.12	-0.734692	0.0212967	0.0395182
ENSG00000090013	BLVRB	-0.734382	1.58298e-29	4.17612e-28
ENSG00000202198	RN7SK	-0.73426	0.244008	0.330338
ENSG00000167487	KLHL26	-0.734124	1.62006e-10	9.40231e-10
ENSG00000232594	AC103563.3	-0.733725	0.473617	0.56715
ENSG00000105698	USF2	-0.732922	5.43493e-27	1.22197e-25
ENSG00000138587	MNS1	-0.732878	0.00114732	0.00271691
ENSG00000103035	PSMD7	-0.732811	1.22109e-18	1.49604e-17
ENSG00000121289	CEP89	-0.732206	1.83177e-08	8.44447e-08
ENSG00000135631	RAB11FIP5	-0.732168	6.60033e-15	5.63954e-14
ENSG00000076604	TRAF4	-0.731733	2.76138e-28	6.74347e-27
ENSG00000239797	RPL21P39	-0.731699	0.255286	0.34319
ENSG00000203485	INF2	-0.731412	2.35397e-18	2.80324e-17
ENSG00000129757	CDKN1C	-0.731389	1.16827e-15	1.0799e-14
ENSG00000252579	RNU7-117P	-0.731075	0.851404	1
ENSG00000126858	RHOT1	-0.730814	2.54748e-16	2.50366e-15
ENSG00000141933	TPGS1	-0.730458	0.000180988	0.000490908
ENSG00000122674	CCZ1	-0.730443	0.00215886	0.00487972
ENSG00000104901	DKKL1	-0.730297	0.0813016	0.129376
ENSG00000227081	RP11-543P15.1	-0.730209	1.1207e-28	2.80311e-27
ENSG00000131669	NINJ1	-0.729939	1.00273e-31	2.97667e-30
ENSG00000186318	BACE1	-0.729829	6.69079e-14	5.2915e-13
ENSG00000163738	MTHFD2L	-0.729416	0.000313192	0.000817443
ENSG00000243517	RP11-627K11.1	-0.72934	5.88842e-05	0.000172815
ENSG00000237402	CAMTA1-IT1	-0.72922	0.560266	1
ENSG00000198553	KCNRG	-0.72919	0.0218756	0.040447
ENSG00000243455	RPS18P13	-0.729183	0.414052	0.5097
ENSG00000197417	SHPK	-0.72894	8.11219e-05	0.00023182
ENSG00000180385	EMC3-AS1	-0.728912	0.000317806	0.00082814
ENSG00000160867	FGFR4	-0.728852	9.47277e-05	0.000267895
ENSG00000110711	AIP	-0.728826	6.10096e-18	6.93955e-17
ENSG00000112977	DAP	-0.728757	3.92748e-26	8.51267e-25
ENSG00000198892	SHISA4	-0.728725	2.6684e-10	1.51402e-09
ENSG00000257243	RP11-133N21.7	-0.727667	0.061434	0.101214
ENSG00000203778	FAM229B	-0.727229	0.00537514	0.0113228
ENSG00000173465	SSSCA1	-0.727075	4.28501e-12	2.88132e-11
ENSG00000137100	DCTN3	-0.727022	2.39264e-14	1.95758e-13
ENSG00000266949	LYPD8	-0.726966	0.479684	0.572704
ENSG00000172965	MIR4435-1HG	-0.726872	0.00542918	0.011425
ENSG00000248275	TRIM52-AS1	-0.726749	4.76821e-06	1.64324e-05
ENSG00000261512	RP11-46D6.1	-0.726722	0.00642125	0.0133226
ENSG00000178982	EIF3K	-0.726621	3.08023e-25	6.25433e-24
ENSG00000232341	RPL4P2	-0.726526	0.0412924	0.0712282
ENSG00000152766	ANKRD22	-0.726227	0.0400703	0.0693187
ENSG00000233406	RP11-296A18.5	-0.726032	0.0137457	0.0266383
ENSG00000144029	MRPS5	-0.725717	1.82924e-14	1.51289e-13
ENSG00000269728	RP11-145M9.4	-0.725683	1.94363e-05	6.12446e-05
ENSG00000104976	SNAPC2	-0.725522	1.75143e-20	2.48728e-19
ENSG00000261424	ATP5F1P7	-0.7254	0.048292	0.0819433
ENSG00000185127	C6orf120	-0.725375	3.76918e-11	2.31581e-10
ENSG00000132661	NXT1	-0.725186	4.42676e-05	0.000132775
ENSG00000198804	MT-CO1	-0.725162	2.25281e-40	1.08563e-38
ENSG00000251139	RP11-701P16.2	-0.72494	0.389609	0.485568
ENSG00000198399	ITSN2	-0.724913	1.83917e-13	1.39574e-12
ENSG00000242364	RP11-451J24.1	-0.72481	0.0522644	0.0878793
ENSG00000237730	RP11-459A10.1	-0.724607	5.74582e-07	2.22343e-06
ENSG00000173915	USMG5	-0.724598	2.5928e-13	1.94723e-12
ENSG00000272599	RP11-152N13.16	-0.724541	0.117747	0.178548
ENSG00000196683	TOMM7	-0.724314	6.12559e-06	2.07882e-05
ENSG00000213713	PIGCP1	-0.724267	0.0872154	0.137418
ENSG00000213331	RP11-713C19.2	-0.724076	0.233371	0.318617
ENSG00000224282	CTD-2290C23.1	-0.723923	0.426839	0.522242
ENSG00000162642	C1orf52	-0.723727	1.24959e-05	4.06419e-05
ENSG00000168067	MAP4K2	-0.723388	8.94118e-21	1.307e-19
ENSG00000186591	UBE2H	-0.723383	1.07749e-28	2.69969e-27
ENSG00000241255	RP1-89D4.1	-0.723377	6.23852e-05	0.00018235
ENSG00000133119	RFC3	-0.723317	7.74082e-13	5.55656e-12
ENSG00000244921	CTB-36O1.7	-0.723167	0.4234	0.519001
ENSG00000232346	SC22CB-1E7.1	-0.723009	2.1968e-05	6.87429e-05
ENSG00000089327	FXYD5	-0.722679	1.47713e-18	1.79755e-17
ENSG00000178127	NDUFV2	-0.722436	0.0246987	0.0450446
ENSG00000215572	ESRRAP1	-0.722199	0.15581	0.227209
ENSG00000117318	ID3	-0.722066	6.10862e-21	9.05767e-20
ENSG00000128641	MYO1B	-0.722016	0.000576504	0.00143205
ENSG00000105677	TMEM147	-0.721694	1.90604e-22	3.18931e-21
ENSG00000121766	ZCCHC17	-0.721379	1.64752e-09	8.59863e-09
ENSG00000187634	SAMD11	-0.72128	6.2775e-08	2.7319e-07
ENSG00000213619	NDUFS3	-0.720841	4.41185e-19	5.57753e-18
ENSG00000138294	MSMB	-0.720325	0.0982486	0.152565
ENSG00000240950	RP11-372E1.1	-0.720232	1.23158e-21	1.92694e-20
ENSG00000105376	ICAM5	-0.720082	2.22015e-12	1.53353e-11
ENSG00000172197	MBOAT1	-0.719833	7.1076e-06	2.39187e-05
ENSG00000233111	RAB1C	-0.719794	0.0132232	0.0257568
ENSG00000232387	SKA2P1	-0.719406	0.239263	0.325311
ENSG00000111328	CDK2AP1	-0.719159	6.03702e-22	9.6867e-21
ENSG00000168393	DTYMK	-0.718611	2.04133e-11	1.29097e-10
ENSG00000135740	SLC9A5	-0.718578	6.32339e-07	2.43196e-06
ENSG00000247092	SNHG10	-0.718273	0.000355919	0.000920304
ENSG00000225536	RP6-145B8.3	-0.717683	0.0715535	0.115966
ENSG00000213269	AC004386.4	-0.717239	2.79169e-11	1.74113e-10
ENSG00000266037	RN7SL3	-0.717233	0.573783	1
ENSG00000167749	KLK4	-0.717146	2.09394e-18	2.50596e-17
ENSG00000158716	DUSP23	-0.717088	1.90199e-07	7.83614e-07
ENSG00000123737	EXOSC9	-0.716595	0.000293062	0.000768371
ENSG00000165794	SLC39A2	-0.716274	0.225558	0.3095
ENSG00000100092	SH3BP1	-0.715688	8.40116e-13	6.01563e-12
ENSG00000099958	DERL3	-0.715355	7.39262e-05	0.000212602
ENSG00000114383	TUSC2	-0.715224	8.24771e-15	7.0016e-14
ENSG00000126890	CTAG2	-0.714944	7.87788e-16	7.38589e-15
ENSG00000166595	FAM96B	-0.714884	9.41985e-19	1.16296e-17
ENSG00000165757	KIAA1462	-0.714677	8.46639e-06	2.82285e-05
ENSG00000133027	PEMT	-0.714503	4.56833e-12	3.05902e-11
ENSG00000172331	BPGM	-0.714485	3.66631e-10	2.0568e-09
ENSG00000158615	PPP1R15B	-0.714457	2.68495e-19	3.46265e-18
ENSG00000147684	NDUFB9	-0.714329	5.27424e-23	9.16462e-22
ENSG00000164182	NDUFAF2	-0.714289	1.71642e-05	5.45008e-05
ENSG00000232905	RP11-534I8.1	-0.714195	0.341422	0.436488
ENSG00000099942	CRKL	-0.714061	1.81526e-17	1.98211e-16
ENSG00000220105	RP11-307I14.2	-0.713896	3.67445e-06	1.2853e-05
ENSG00000101474	APMAP	-0.713593	1.49854e-26	3.3025e-25
ENSG00000164976	KIAA1161	-0.713546	7.87101e-19	9.75075e-18
ENSG00000243498	UBA52P5	-0.713459	0.351831	0.447054
ENSG00000102316	MAGED2	-0.713381	3.41709e-24	6.51727e-23
ENSG00000166153	DEPDC4	-0.713181	0.00822609	0.0167452
ENSG00000236493	EIF2S2P3	-0.713173	0.058923	0.0975661
ENSG00000224837	GCSHP5	-0.713168	7.96355e-06	2.66688e-05
ENSG00000237973	hsa-mir-6723	-0.712843	5.72756e-15	4.9317e-14
ENSG00000230202	RP11-632C17__A.1	-0.712479	2.19644e-05	6.87429e-05
ENSG00000176142	TMEM39A	-0.712295	2.2992e-12	1.5851e-11
ENSG00000258884	CTD-3035D6.2	-0.711881	0.0144189	0.0278385
ENSG00000165644	COMTD1	-0.711865	4.53277e-14	3.62646e-13
ENSG00000112039	FANCE	-0.711728	9.9753e-07	3.73705e-06
ENSG00000089063	TMEM230	-0.711499	2.97947e-17	3.18832e-16
ENSG00000178952	TUFM	-0.711367	4.63354e-34	1.56147e-32
ENSG00000116954	RRAGC	-0.71135	3.27957e-11	2.03314e-10
ENSG00000242952	RP11-187O7.1	-0.711237	0.284101	0.374817
ENSG00000116574	RHOU	-0.710746	8.49033e-10	4.59258e-09
ENSG00000088836	SLC4A11	-0.710065	1.90868e-05	6.02352e-05
ENSG00000225177	RP11-390P2.4	-0.709957	0.192441	0.271612
ENSG00000136143	SUCLA2	-0.709596	2.29822e-12	1.5851e-11
ENSG00000160298	C21orf58	-0.70958	6.90775e-06	2.32895e-05
ENSG00000246115	RP11-561P12.2	-0.709489	0.229392	0.314164
ENSG00000104973	MED25	-0.708663	1.07548e-21	1.69371e-20
ENSG00000243964	RP11-16F15.1	-0.70865	6.66294e-10	3.64458e-09
ENSG00000227586	RP11-162A23.5	-0.708643	0.353247	0.448212
ENSG00000189114	BLOC1S3	-0.708381	9.52229e-08	4.0549e-07
ENSG00000002330	BAD	-0.7083	9.78348e-11	5.79671e-10
ENSG00000228818	RP11-567G24.1	-0.708195	0.0309714	0.0550878
ENSG00000243678	NME1-NME2	-0.707989	5.39013e-18	6.14551e-17
ENSG00000232829	GSTO3P	-0.707457	0.372471	0.467756
ENSG00000173812	EIF1	-0.706452	4.65675e-23	8.13076e-22
ENSG00000166965	RCCD1	-0.706358	4.37212e-07	1.71853e-06
ENSG00000172757	CFL1	-0.705757	1.45227e-27	3.39732e-26
ENSG00000149150	SLC43A1	-0.705518	8.87047e-20	1.18412e-18
ENSG00000146963	C7orf55-LUC7L2	-0.70508	2.89087e-14	2.35322e-13
ENSG00000126453	BCL2L12	-0.705028	1.10321e-12	7.82584e-12
ENSG00000100941	PNN	-0.704916	2.47287e-20	3.44084e-19
ENSG00000242951	RP11-507E23.1	-0.704627	3.44418e-07	1.37132e-06
ENSG00000267319	CTD-2528L19.3	-0.704578	0.265983	0.355159
ENSG00000105701	FKBP8	-0.704077	1.83624e-20	2.59751e-19
ENSG00000242670	RP11-601I15.1	-0.703986	0.452948	0.547011
ENSG00000155252	PI4K2A	-0.703458	7.81564e-16	7.3323e-15
ENSG00000111911	HINT3	-0.70323	2.56366e-14	2.09395e-13
ENSG00000137970	RPL7P9	-0.70314	6.12741e-05	0.000179429
ENSG00000170264	FAM161A	-0.702929	0.000983709	0.00235728
ENSG00000233558	RP3-486I3.4	-0.702661	0.213268	0.295979
ENSG00000103978	TMEM87A	-0.702526	1.11759e-13	8.63547e-13
ENSG00000198816	ZNF358	-0.702512	1.35327e-15	1.24296e-14
ENSG00000068745	IP6K2	-0.702193	2.8857e-21	4.39143e-20
ENSG00000166986	MARS	-0.702125	7.84639e-25	1.57331e-23
ENSG00000230849	GOT2P2	-0.702124	0.0165192	0.0314524
ENSG00000235314	LINC00957	-0.702118	0.0692604	0.112645
ENSG00000152642	GPD1L	-0.701667	5.40289e-16	5.14895e-15
ENSG00000182580	EPHB3	-0.701319	3.10514e-12	2.10872e-11
ENSG00000254387	RP3-388N13.2	-0.701284	0.0910548	0.142681
ENSG00000006576	PHTF2	-0.700489	2.15551e-11	1.35783e-10
ENSG00000118137	APOA1	-0.700105	0.155993	0.227406
ENSG00000253945	RP11-328L11.1	-0.699658	0.521279	0.610657
ENSG00000100417	PMM1	-0.699638	1.25874e-09	6.67556e-09
ENSG00000138180	CEP55	-0.699353	2.88012e-09	1.46461e-08
ENSG00000117118	SDHB	-0.698638	8.16138e-21	1.19908e-19
ENSG00000263320	RP11-498D10.6	-0.698119	0.157085	0.228767
ENSG00000258090	RP11-734E19.1	-0.697864	0.275865	0.365976
ENSG00000115561	CHMP3	-0.697541	6.75943e-14	5.33995e-13
ENSG00000223878	AC005517.3	-0.697147	0.370494	0.465678
ENSG00000237310	GS1-124K5.4	-0.697103	0.0178012	0.0336888
ENSG00000231702	RP11-54O7.10	-0.696972	0.711451	1
ENSG00000147996	CBWD5	-0.69689	0.000142941	0.000393619
ENSG00000206177	HBM	-0.696362	0.372042	0.467299
ENSG00000105048	TNNT1	-0.69618	0.146959	0.216308
ENSG00000175390	EIF3F	-0.695859	1.98327e-25	4.07275e-24
ENSG00000257556	RP11-44N21.1	-0.695775	0.0534491	0.0895588
ENSG00000197150	ABCB8	-0.69551	8.68326e-18	9.73131e-17
ENSG00000101574	METTL4	-0.695502	0.00156781	0.00363585
ENSG00000235453	TOPORS-AS1	-0.695438	0.0336729	0.0593091
ENSG00000105339	DENND3	-0.695374	3.98613e-05	0.000120408
ENSG00000165914	TTC7B	-0.694951	4.06231e-11	2.48851e-10
ENSG00000123473	STIL	-0.694943	4.71455e-08	2.08053e-07
ENSG00000173221	GLRX	-0.694925	0.00145242	0.00338671
ENSG00000146701	MDH2	-0.694777	1.03987e-26	2.31998e-25
ENSG00000249592	RP11-440L14.1	-0.694771	0.0440022	0.0753898
ENSG00000139433	GLTP	-0.694705	5.37504e-21	8.03588e-20
ENSG00000072062	PRKACA	-0.694312	4.99167e-26	1.07069e-24
ENSG00000215284	RP11-198M15.1	-0.694294	0.477818	0.57113
ENSG00000135624	CCT7	-0.693813	4.813e-30	1.30772e-28
ENSG00000147224	PRPS1	-0.693593	3.57249e-18	4.16512e-17
ENSG00000184897	H1FX	-0.693221	1.69643e-20	2.4139e-19
ENSG00000196507	TCEAL3	-0.693107	6.24627e-07	2.40614e-06
ENSG00000166681	NGFRAP1	-0.692613	7.51668e-19	9.32778e-18
ENSG00000267100	ILF3-AS1	-0.69256	2.74837e-15	2.44211e-14
ENSG00000213851	RP11-324J13.1	-0.692027	0.0205082	0.0382417
ENSG00000235175	RPL26P37	-0.69199	0.34982	0.445032
ENSG00000261431	RP4-616B8.4	-0.691657	0.126371	0.189871
ENSG00000187079	TEAD1	-0.691636	9.11105e-06	3.02176e-05
ENSG00000179157	RPS2P28	-0.691454	0.35207	0.447305
ENSG00000223822	EEF1A1P1	-0.691335	0.354586	0.449316
ENSG00000141401	IMPA2	-0.690694	4.41099e-16	4.23438e-15
ENSG00000197785	ATAD3A	-0.690451	4.87945e-12	3.2583e-11
ENSG00000171720	HDAC3	-0.689817	8.69112e-14	6.78809e-13
ENSG00000235508	RPS2P7	-0.689668	0.00104811	0.0025
ENSG00000188895	MSL1	-0.689572	4.30965e-18	4.97243e-17
ENSG00000175213	ZNF408	-0.689318	1.50782e-08	7.02045e-08
ENSG00000176386	CDC26	-0.689283	0.0340713	0.0599305
ENSG00000044459	CNTLN	-0.689022	0.00157171	0.00364312
ENSG00000083845	RPS5	-0.68902	6.46675e-30	1.74747e-28
ENSG00000249115	HAUS5	-0.688999	1.68215e-07	6.97614e-07
ENSG00000152137	HSPB8	-0.688999	6.39701e-05	0.000186486
ENSG00000268282	CTD-2620I22.2	-0.68871	0.00927338	0.0186694
ENSG00000106636	YKT6	-0.688093	1.37483e-19	1.80854e-18
ENSG00000086504	MRPL28	-0.687921	1.82889e-17	1.99248e-16
ENSG00000270372	RP11-109M17.2	-0.687653	0.625766	1
ENSG00000065911	MTHFD2	-0.687623	8.12111e-22	1.29445e-20
ENSG00000132824	SERINC3	-0.687606	7.47301e-24	1.38332e-22
ENSG00000233971	RPS20P10	-0.687546	0.00875035	0.0177174
ENSG00000231259	AC125232.1	-0.687321	0.00753906	0.0154555
ENSG00000142507	PSMB6	-0.68724	2.24109e-21	3.42851e-20
ENSG00000180581	SRP9P1	-0.686495	0.0275567	0.0496618
ENSG00000231908	IDH1-AS1	-0.686012	0.0352221	0.0617368
ENSG00000237676	RPL30P4	-0.685576	5.57834e-08	2.43865e-07
ENSG00000156831	NSMCE2	-0.685184	1.19913e-09	6.37817e-09
ENSG00000219545	RPA3-AS1	-0.685172	0.000130801	0.00036226
ENSG00000188681	TEKT4P2	-0.685162	0.128637	0.192976
ENSG00000148803	FUOM	-0.685029	8.74523e-05	0.000248584
ENSG00000262902	RP11-750B16.1	-0.684402	0.000873279	0.00211332
ENSG00000173272	MZT2A	-0.684355	6.44883e-14	5.10294e-13
ENSG00000253676	TAGLN2P1	-0.684346	0.000101827	0.000286849
ENSG00000182481	KPNA2	-0.684277	2.97377e-20	4.11405e-19
ENSG00000156261	CCT8	-0.683735	5.89984e-28	1.41684e-26
ENSG00000160113	NR2F6	-0.683336	4.69032e-22	7.61032e-21
ENSG00000145740	SLC30A5	-0.682883	8.79095e-15	7.44963e-14
ENSG00000170860	LSM3	-0.682768	3.24416e-11	2.01291e-10
ENSG00000185000	DGAT1	-0.682572	5.9617e-24	1.11354e-22
ENSG00000120306	CYSTM1	-0.682387	4.75244e-12	3.17496e-11
ENSG00000162704	ARPC5	-0.682334	2.77475e-22	4.58977e-21
ENSG00000156136	DCK	-0.68233	9.26294e-10	4.98193e-09
ENSG00000182378	PLCXD1	-0.682092	1.68259e-05	5.34736e-05
ENSG00000116830	TTF2	-0.682079	5.83294e-08	2.54533e-07
ENSG00000144713	RPL32	-0.681988	4.14285e-07	1.6333e-06
ENSG00000231848	AC012354.8	-0.681816	0.218032	0.301175
ENSG00000183971	NPW	-0.681675	0.0176941	0.0334998
ENSG00000261701	HPR	-0.68164	3.66416e-05	0.000111311
ENSG00000175182	FAM131A	-0.681453	5.86082e-12	3.88135e-11
ENSG00000068793	CYFIP1	-0.681096	9.82654e-25	1.95409e-23
ENSG00000184545	DUSP8	-0.680554	5.59359e-17	5.85141e-16
ENSG00000182165	TP53TG1	-0.680481	4.35341e-14	3.4907e-13
ENSG00000240849	TMEM189	-0.680157	1.17921e-14	9.88283e-14
ENSG00000174547	MRPL11	-0.679363	4.77407e-14	3.8153e-13
ENSG00000239317	RP11-449H3.2	-0.679355	0.622856	1
ENSG00000271707	ATP1B3P1	-0.67908	0.330048	0.423983
ENSG00000155463	OXA1L	-0.679052	2.76869e-24	5.33693e-23
ENSG00000235423	RP11-282O18.3	-0.678948	0.0683584	0.11134
ENSG00000229637	PRAC2	-0.678906	0.00104586	0.00249506
ENSG00000228205	RP11-778D9.4	-0.67864	2.44304e-15	2.18423e-14
ENSG00000172590	MRPL52	-0.678446	5.87398e-08	2.56247e-07
ENSG00000265055	AC145343.2	-0.677736	0.106379	0.163748
ENSG00000212994	RPS26P6	-0.677398	0.17238	0.247453
ENSG00000130005	GAMT	-0.677336	3.6445e-24	6.91644e-23
ENSG00000167114	SLC27A4	-0.67729	8.10317e-16	7.58237e-15
ENSG00000224631	RP11-51O6.1	-0.676669	9.09373e-06	3.01671e-05
ENSG00000259746	HSPE1P3	-0.67664	0.230021	0.314877
ENSG00000183624	HMCES	-0.676634	3.35637e-15	2.96596e-14
ENSG00000149260	CAPN5	-0.676558	2.42494e-08	1.10243e-07
ENSG00000141026	MED9	-0.676291	1.3613e-07	5.70938e-07
ENSG00000165138	ANKS6	-0.676265	0.000536242	0.00134218
ENSG00000225193	RPS12P26	-0.676057	0.0991233	0.153725
ENSG00000159055	MIS18A	-0.675957	3.67404e-05	0.000111564
ENSG00000161016	RPL8	-0.675819	1.31691e-29	3.48055e-28
ENSG00000196821	C6orf106	-0.675787	8.25245e-21	1.21e-19
ENSG00000224261	RP11-179G5.1	-0.675497	0.406337	0.502345
ENSG00000213015	ZNF580	-0.675343	2.13148e-12	1.4751e-11
ENSG00000270307	MTATP6P2	-0.675166	0.208836	0.290722
ENSG00000121957	GPSM2	-0.675055	9.83169e-07	3.68803e-06
ENSG00000233223	AC113189.5	-0.674945	8.65238e-09	4.13923e-08
ENSG00000268030	AC005253.2	-0.674813	0.109066	0.167243
ENSG00000141034	GID4	-0.674812	5.36851e-10	2.9657e-09
ENSG00000025770	NCAPH2	-0.674791	4.37002e-11	2.66346e-10
ENSG00000136856	SLC2A8	-0.67463	7.83528e-08	3.37428e-07
ENSG00000112695	COX7A2	-0.674443	2.78633e-22	4.60366e-21
ENSG00000161647	MPP3	-0.673863	0.00100019	0.0023948
ENSG00000253173	RP11-152C15.1	-0.673725	0.00899875	0.0181726
ENSG00000233668	RP11-571F15.3	-0.673699	0.150218	0.220366
ENSG00000213539	YBX1P6	-0.673445	0.00017912	0.000486024
ENSG00000198208	RPS6KL1	-0.673437	7.31937e-10	3.99156e-09
ENSG00000273253	RP3-402G11.26	-0.67341	0.00461945	0.00985006
ENSG00000167748	KLK1	-0.67339	0.000694753	0.00170556
ENSG00000051341	POLQ	-0.673359	1.17814e-07	4.96858e-07
ENSG00000243802	RP11-390K5.1	-0.672618	0.0552819	0.09216
ENSG00000103510	KAT8	-0.672386	8.97912e-07	3.38844e-06
ENSG00000160932	LY6E	-0.672076	1.22139e-17	1.35411e-16
ENSG00000234335	RPS4XP11	-0.672071	0.011551	0.022776
ENSG00000226015	CCT8P1	-0.671659	1.16791e-11	7.53151e-11
ENSG00000101457	DNTTIP1	-0.671257	1.39264e-06	5.12302e-06
ENSG00000253982	CTD-2336O2.1	-0.671247	2.06444e-08	9.44779e-08
ENSG00000139946	PELI2	-0.671069	0.021138	0.0392589
ENSG00000106153	CHCHD2	-0.670807	1.27645e-18	1.56122e-17
ENSG00000243554	AC004967.7	-0.670654	0.00805374	0.0164221
ENSG00000013583	HEBP1	-0.66964	1.84977e-07	7.64497e-07
ENSG00000238003	RP11-465N4.2	-0.669396	0.635549	1
ENSG00000237214	RP11-12M9.3	-0.669315	3.94192e-08	1.75673e-07
ENSG00000086062	B4GALT1	-0.669164	1.47628e-25	3.05165e-24
ENSG00000272221	XXbac-BPG181B23.7	-0.669135	0.0523524	0.0879908
ENSG00000175264	CHST1	-0.668944	0.0965234	0.150176
ENSG00000125743	SNRPD2	-0.668875	5.68827e-17	5.94185e-16
ENSG00000236762	RP11-159H3.1	-0.668821	0.0253702	0.0461413
ENSG00000109654	TRIM2	-0.66881	3.25077e-06	1.14413e-05
ENSG00000214541	RPS4XP3	-0.668771	0.000189361	0.000511988
ENSG00000189077	TMEM120A	-0.668311	9.62349e-13	6.86697e-12
ENSG00000100297	MCM5	-0.668212	9.75834e-16	9.08997e-15
ENSG00000131143	COX4I1	-0.668144	1.61597e-25	3.33269e-24
ENSG00000120699	EXOSC8	-0.667801	9.51999e-08	4.0549e-07
ENSG00000179412	HNRNPCP5	-0.667556	0.00205223	0.00465908
ENSG00000101447	FAM83D	-0.66746	3.20245e-10	1.80639e-09
ENSG00000125450	NUP85	-0.667403	2.98252e-10	1.68827e-09
ENSG00000159753	RLTPR	-0.66698	1.512e-06	5.53812e-06
ENSG00000228477	RP3-342P20.2	-0.666826	0.0308487	0.0549169
ENSG00000170037	CNTROB	-0.666775	4.90607e-14	3.91429e-13
ENSG00000218283	MORF4L1P1	-0.666766	1.24483e-12	8.79593e-12
ENSG00000179820	MYADM	-0.665827	6.4301e-24	1.1964e-22
ENSG00000269302	AC110771.1	-0.665403	0.303847	0.396419
ENSG00000013619	MAMLD1	-0.665212	7.32441e-06	2.4591e-05
ENSG00000251235	RP11-156N15.1	-0.665037	0.000145915	0.000401578
ENSG00000224157	HCG14	-0.664951	0.461213	0.555322
ENSG00000162073	PAQR4	-0.664869	6.06982e-19	7.61071e-18
ENSG00000042753	AP2S1	-0.664747	2.07202e-20	2.90264e-19
ENSG00000143486	EIF2D	-0.664743	3.09254e-16	3.01883e-15
ENSG00000087088	BAX	-0.664716	4.20419e-12	2.83092e-11
ENSG00000117592	PRDX6	-0.664501	2.13263e-27	4.90947e-26
ENSG00000267066	RP11-866E20.1	-0.664221	0.461963	0.556055
ENSG00000132017	DCAF15	-0.66422	5.22823e-12	3.47675e-11
ENSG00000104953	TLE6	-0.664111	4.592e-06	1.58592e-05
ENSG00000108468	CBX1	-0.663823	2.01296e-17	2.18643e-16
ENSG00000216866	RPS2P55	-0.663486	0.0600374	0.0992068
ENSG00000176973	FAM89B	-0.663141	4.23961e-11	2.58835e-10
ENSG00000065357	DGKA	-0.662795	7.27457e-07	2.77563e-06
ENSG00000111275	ALDH2	-0.662635	9.17426e-10	4.93975e-09
[truncated: 12,744 more rows]

## Sheet: Figure 3F_siNFIB vs NC_RNA-Seq
Gene	GeneName	log2FoldChange	pvalue	padj
ENSG00000200879	SNORD14E	-5.45826	0.00332612	1
ENSG00000260335	RP11-345J4.6	-4.84437	0.31356	1
ENSG00000241465	GAGE12I	-4.57362	0.0409338	0.0713535
ENSG00000172746	RP11-344H11.4	-4.57065	0.00598667	0.0126773
ENSG00000212582	Y_RNA	-4.55708	0.0344986	1
ENSG00000233860	RP11-359D14.2	-4.53669	0.000195026	0.000546043
ENSG00000224218	RP11-359D14.3	-4.34356	0.0601582	1
ENSG00000140459	CYP11A1	-4.26098	3.73304e-56	3.05145e-54
ENSG00000232810	TNF	-4.16535	2.87064e-28	7.10338e-27
ENSG00000253051	SNORA31	-4.13247	0.0802748	1
ENSG00000115009	CCL20	-4.12736	7.441e-12	5.32022e-11
ENSG00000175793	SFN	-3.92839	2.05378e-135	6.64056e-133
ENSG00000131746	TNS4	-3.88593	1.12732e-19	1.60181e-18
ENSG00000142871	CYR61	-3.86559	9.78418e-296	1.4236e-292
ENSG00000252579	RNU7-117P	-3.84508	0.425895	1
ENSG00000108700	CCL8	-3.69275	8.082e-08	3.63615e-07
ENSG00000172243	CLEC7A	-3.65043	2.13344e-30	5.96954e-29
ENSG00000254964	RP11-831H9.3	-3.55708	0.185689	1
ENSG00000236935	AP003774.1	-3.51664	0.000329952	0.00088641
ENSG00000240877	RN7SL521P	-3.49703	0.0117095	0.023256
ENSG00000203837	PNLIPRP3	-3.48684	1.13789e-14	1.0613e-13
ENSG00000229896	RP11-456H18.2	-3.29647	1.16927e-16	1.30868e-15
ENSG00000138294	MSMB	-3.21202	7.22539e-07	2.88184e-06
ENSG00000134240	HMGCS2	-3.20233	3.12954e-215	2.16833e-212
ENSG00000196154	S100A4	-3.16703	0.000887837	0.00220106
ENSG00000225091	SNORA71A	-3.10771	0.136073	1
ENSG00000184292	TACSTD2	-3.08626	7.66497e-105	1.71577e-102
ENSG00000268275	AL035588.1	-2.91753	0.173268	1
ENSG00000120129	DUSP1	-2.89902	0	0
ENSG00000117616	C1orf63	-2.89604	1.55297e-63	1.59125e-61
ENSG00000255098	RP11-481A20.11	-2.86024	0.0213466	0.0399682
ENSG00000189058	APOD	-2.8517	7.88723e-106	1.8813e-103
ENSG00000248367	CTB-129O4.1	-2.80391	0.00441636	0.00958503
ENSG00000170835	CEL	-2.77584	4.19523e-34	1.43625e-32
ENSG00000100298	APOBEC3H	-2.74427	3.84331e-20	5.67717e-19
ENSG00000204388	HSPA1B	-2.73136	0	0
ENSG00000269899	RP11-589N15.2	-2.71186	9.69047e-07	3.79839e-06
ENSG00000065325	GLP2R	-2.69571	5.95104e-15	5.71535e-14
ENSG00000108551	RASD1	-2.6875	2.26594e-138	7.6673e-136
ENSG00000203722	RAET1G	-2.60366	6.95255e-09	3.59743e-08
ENSG00000163435	ELF3	-2.56818	2.64752e-263	2.96319e-260
ENSG00000166736	HTR3A	-2.53753	8.59738e-17	9.74236e-16
ENSG00000108691	CCL2	-2.52243	4.97979e-11	3.28449e-10
ENSG00000148841	ITPRIP	-2.47742	1.17542e-150	4.50061e-148
ENSG00000212452	SNORD69	-2.43934	0.294752	1
ENSG00000240257	GAGE2D	-2.4375	0.0313049	0.0563442
ENSG00000162772	ATF3	-2.42023	1.33119e-240	1.21055e-237
ENSG00000196878	LAMB3	-2.40485	1.11971e-17	1.37484e-16
ENSG00000167741	GGT6	-2.39626	2.50827e-08	1.21006e-07
ENSG00000224259	LINC01133	-2.39205	2.55167e-11	1.73652e-10
ENSG00000204389	HSPA1A	-2.38811	1.08349e-08	5.4606e-08
ENSG00000067082	KLF6	-2.37129	4.05061e-138	1.33946e-135
ENSG00000135409	AMHR2	-2.34487	5.79014e-08	2.6593e-07
ENSG00000233654	AC093388.3	-2.34379	0.00612398	0.0129436
ENSG00000158104	HPD	-2.32214	9.77765e-15	9.16655e-14
ENSG00000176907	C8orf4	-2.32076	0.000185945	0.000522298
ENSG00000128016	ZFP36	-2.31594	1.3251e-275	1.60668e-272
ENSG00000115107	STEAP3	-2.31307	1.99724e-110	5.28362e-108
ENSG00000269376	RP11-120K24.5	-2.31193	0.00407147	0.00889756
ENSG00000230601	RP11-402G3.3	-2.29894	0.0105931	0.0212212
ENSG00000163874	ZC3H12A	-2.27186	9.028e-197	5.47323e-194
ENSG00000106211	HSPB1	-2.26095	1.6108e-252	1.67408e-249
ENSG00000088002	SULT2B1	-2.25181	4.56902e-91	7.91419e-89
ENSG00000162783	IER5	-2.24894	6.26719e-105	1.42481e-102
ENSG00000170465	KRT6C	-2.24139	2.37594e-06	8.83011e-06
ENSG00000124102	PI3	-2.21291	0.00254136	0.0057921
ENSG00000095585	BLNK	-2.19934	2.46324e-18	3.15494e-17
ENSG00000152766	ANKRD22	-2.1921	5.92945e-07	2.39316e-06
ENSG00000160182	TFF1	-2.18507	0.0256737	0.0471955
ENSG00000099860	GADD45B	-2.18495	8.37094e-219	6.08986e-216
ENSG00000185885	IFITM1	-2.18422	6.82788e-10	3.9806e-09
ENSG00000236060	HSPB1P1	-2.17869	4.18784e-24	8.07905e-23
ENSG00000186160	CYP4Z1	-2.16787	0.000178402	0.000501981
ENSG00000120738	EGR1	-2.15161	5.87831e-38	2.32417e-36
ENSG00000130522	JUND	-2.14865	0	0
ENSG00000201785	SNORD117	-2.14497	0.226514	1
ENSG00000206989	SNORD63	-2.13726	0.385332	1
ENSG00000186567	CEACAM19	-2.13423	2.06386e-18	2.66926e-17
ENSG00000170271	FAXDC2	-2.1301	1.26344e-48	7.78945e-47
ENSG00000222533	RNU6-705P	-2.12371	0.384965	1
ENSG00000202314	SNORD6	-2.12371	0.384965	1
ENSG00000235027	AC068580.6	-2.12163	0.000105057	0.000307006
ENSG00000106123	EPHB6	-2.11535	2.68933e-14	2.42892e-13
ENSG00000240409	MTATP8P1	-2.11446	0.216624	1
ENSG00000171223	JUNB	-2.11314	0	0
ENSG00000265706	SNORD53_SNORD92	-2.11033	0.393591	1
ENSG00000101000	PROCR	-2.10416	2.04871e-28	5.113e-27
ENSG00000111846	GCNT2	-2.10091	5.28484e-27	1.20713e-25
ENSG00000105467	SYNGR4	-2.09641	0.000572791	0.00147168
ENSG00000207245	SNORD116-29	-2.08582	0.397201	1
ENSG00000273096	RP3-508I15.20	-2.0838	0.238054	1
ENSG00000203985	LDLRAD1	-2.07201	2.67223e-06	9.8408e-06
ENSG00000157514	TSC22D3	-2.07113	9.45247e-210	6.25152e-207
ENSG00000197747	S100A10	-2.06154	1.69835e-14	1.56003e-13
ENSG00000186480	INSIG1	-2.03718	3.33359e-225	2.69465e-222
ENSG00000137331	IER3	-2.02957	8.31984e-17	9.44994e-16
ENSG00000235029	MNX1-AS2	-2.01955	0.103253	1
ENSG00000189143	CLDN4	-2.00921	1.75227e-303	2.83284e-300
ENSG00000095370	SH2D3C	-2.00372	1.29603e-07	5.67645e-07
ENSG00000163959	SLC51A	-2.00006	2.7579e-36	1.01588e-34
ENSG00000231563	RP11-245P10.4	-1.99913	0.165746	1
ENSG00000167244	IGF2	-1.99157	5.03362e-13	4.04413e-12
ENSG00000124145	SDC4	-1.98365	5.282e-174	2.95589e-171
ENSG00000185133	INPP5J	-1.97915	7.01033e-107	1.75863e-104
ENSG00000142549	IGLON5	-1.97225	4.95332e-15	4.78875e-14
ENSG00000198729	PPP1R14C	-1.9691	1.81369e-40	7.87738e-39
ENSG00000258704	RP11-85K15.2	-1.95011	0.000431135	0.00113216
ENSG00000197142	ACSL5	-1.94883	2.89693e-08	1.38972e-07
ENSG00000113070	HBEGF	-1.94822	3.45306e-30	9.53358e-29
ENSG00000197670	RP4-724E16.2	-1.9482	7.3416e-05	0.000220112
ENSG00000130066	SAT1	-1.94443	3.32147e-178	1.9331e-175
ENSG00000119669	IRF2BPL	-1.9407	9.68786e-284	1.28144e-280
ENSG00000163220	S100A9	-1.93659	2.67545e-07	1.12704e-06
ENSG00000138166	DUSP5	-1.93175	2.87744e-26	6.34345e-25
ENSG00000252965	Y_RNA	-1.91915	0.0175181	0.0333492
ENSG00000177606	JUN	-1.91524	2.85124e-202	1.80372e-199
ENSG00000207839	MIR33B	-1.91036	0.286356	1
ENSG00000172818	OVOL1	-1.90753	1.36606e-106	3.36885e-104
ENSG00000273284	RP11-888D10.4	-1.90327	3.05721e-08	1.46084e-07
ENSG00000175592	FOSL1	-1.90156	0.00185462	0.0043363
ENSG00000270092	RP11-318K12.3	-1.90063	0.297474	1
ENSG00000137745	MMP13	-1.90031	2.80222e-06	1.02935e-05
ENSG00000143845	ETNK2	-1.89121	7.19749e-27	1.62614e-25
ENSG00000135821	GLUL	-1.88902	2.44931e-233	2.09632e-230
ENSG00000251169	AC005355.2	-1.87444	0.000494435	0.00128144
ENSG00000158050	DUSP2	-1.87406	4.64923e-164	2.18214e-161
ENSG00000226969	RP11-547D24.3	-1.86227	0.0777383	0.125789
ENSG00000213791	RP11-941H19.2	-1.85789	0.0318525	0.0572024
ENSG00000137193	PIM1	-1.85227	2.93028e-101	6.005e-99
ENSG00000160318	CLDND2	-1.84118	3.26015e-49	2.05347e-47
ENSG00000163898	LIPH	-1.83606	5.84089e-09	3.04496e-08
ENSG00000162391	FAM151A	-1.83595	0.00016535	0.000468061
ENSG00000230316	FEZF1-AS1	-1.83524	6.75342e-06	2.35021e-05
ENSG00000270307	MTATP6P2	-1.83028	0.0032205	0.00718685
ENSG00000273210	AP001437.1	-1.82821	0.0167903	0.0321192
ENSG00000167895	TMC8	-1.82812	1.21749e-11	8.53707e-11
ENSG00000273139	XXbac-B444P24.14	-1.8259	0.0612379	0.101946
ENSG00000211891	IGHE	-1.82561	1.65623e-10	1.0347e-09
ENSG00000169562	GJB1	-1.82009	1.77784e-20	2.69454e-19
ENSG00000237632	S100A11P1	-1.8193	0.00023618	0.000652071
ENSG00000211452	DIO1	-1.81347	2.20499e-48	1.34801e-46
ENSG00000150676	CCDC83	-1.80102	0.000224363	0.000621925
ENSG00000250073	RP11-677M14.3	-1.79807	2.62209e-08	1.26204e-07
ENSG00000142669	SH3BGRL3	-1.79629	9.56477e-102	1.98811e-99
ENSG00000105327	BBC3	-1.79127	6.38074e-71	7.73665e-69
ENSG00000151365	THRSP	-1.78553	3.87749e-07	1.59868e-06
ENSG00000230074	RP11-195F19.9	-1.78491	0.0773399	0.125283
ENSG00000203952	CCDC160	-1.77819	0.000278161	0.000759476
ENSG00000262823	RP13-580F15.2	-1.77594	0.0184967	0.0350791
ENSG00000167800	TBX10	-1.76653	9.79794e-09	4.96379e-08
ENSG00000264918	AC005229.1	-1.76206	0.00930611	0.0188743
ENSG00000267698	AC002116.7	-1.75796	0.0415442	0.0722616
ENSG00000070526	ST6GALNAC1	-1.74959	9.41662e-88	1.57485e-85
ENSG00000184779	RPS17	-1.74887	0.208071	0.294441
ENSG00000253692	IGHEP1	-1.74496	0.000110345	0.000321104
ENSG00000198868	MIR4461	-1.73975	1.07917e-05	3.64737e-05
ENSG00000250237	CTC-498J12.1	-1.73884	0.0392573	0.0687854
ENSG00000207279	SNORD116-24	-1.7376	0.534819	1
ENSG00000202441	RNY4P10	-1.7294	0.276476	1
ENSG00000168899	VAMP5	-1.72811	0.0118209	0.0234475
ENSG00000231006	RPL7P32	-1.72589	0.0464484	0.0797715
ENSG00000105464	GRIN2D	-1.71581	4.57524e-08	2.13913e-07
ENSG00000085465	OVGP1	-1.71453	1.19171e-08	5.97085e-08
ENSG00000137747	TMPRSS13	-1.71361	8.85174e-35	3.08117e-33
ENSG00000028137	TNFRSF1B	-1.70868	6.72773e-06	2.34295e-05
ENSG00000208028	MIR616	-1.70738	0.539806	1
ENSG00000226532	RP5-1052M9.1	-1.70738	0.539806	1
ENSG00000221299	Z83826.1	-1.70077	0.521865	1
ENSG00000238924	RNU7-163P	-1.69932	0.356512	1
ENSG00000242670	RP11-601I15.1	-1.69344	0.118056	0.181385
ENSG00000052802	MSMO1	-1.68807	2.72527e-67	3.09787e-65
ENSG00000266232	MIR3178	-1.68257	0.552193	1
ENSG00000227782	AC002553.1	-1.68163	0.378808	1
ENSG00000255996	RP11-429A20.2	-1.68149	0.0793885	0.128074
ENSG00000263597	MIR3936	-1.68097	0.290562	1
ENSG00000173846	PLK3	-1.68055	2.55964e-67	2.93251e-65
ENSG00000105655	ISYNA1	-1.68023	3.0681e-146	1.06288e-143
ENSG00000148339	SLC25A25	-1.68003	3.19886e-74	4.30957e-72
ENSG00000199053	MIR324	-1.67828	0.0181866	0.0345226
ENSG00000171903	CYP4F11	-1.67676	4.39641e-14	3.90524e-13
ENSG00000133742	CA1	-1.67392	1.27196e-49	8.18892e-48
ENSG00000133048	CHI3L1	-1.66921	1.20108e-05	4.03036e-05
ENSG00000116661	FBXO2	-1.669	4.48823e-67	5.02336e-65
ENSG00000161513	FDXR	-1.66553	1.07589e-114	2.89894e-112
ENSG00000124107	SLPI	-1.66518	8.87473e-67	9.85705e-65
ENSG00000259480	RP11-26F2.1	-1.65749	0.0264083	0.0483869
ENSG00000119782	FKBP1B	-1.65364	0.000292212	0.000793521
ENSG00000143753	DEGS1	-1.65306	2.09753e-168	1.13034e-165
ENSG00000163191	S100A11	-1.64727	2.21084e-84	3.57419e-82
ENSG00000230216	HSPB1P2	-1.64394	0.00110815	0.00269851
ENSG00000136425	CIB2	-1.64154	1.09888e-20	1.68657e-19
ENSG00000148344	PTGES	-1.64015	1.12332e-08	5.6496e-08
ENSG00000257595	RP3-473L9.4	-1.63788	0.0673111	0.110927
ENSG00000154146	NRGN	-1.62821	3.7964e-39	1.5648e-37
ENSG00000268913	AC026806.2	-1.62272	0.0215498	0.0402917
ENSG00000132002	DNAJB1	-1.62114	3.99703e-152	1.5718e-149
ENSG00000270102	RP11-498E2.8	-1.62108	0.040543	0.0707146
ENSG00000236397	DDX11L2	-1.61921	0.00273848	0.00619613
ENSG00000231663	RP5-827C21.4	-1.61909	4.92182e-14	4.35335e-13
ENSG00000251418	RP11-655B23.1	-1.61777	0.00200955	0.00467898
ENSG00000162775	RBM15	-1.61475	1.49768e-30	4.2068e-29
ENSG00000185432	METTL7A	-1.61415	5.97718e-73	7.56244e-71
ENSG00000272695	GAS6-AS2	-1.61011	0.000493798	0.00128071
ENSG00000109846	CRYAB	-1.60933	1.31968e-26	2.94952e-25
ENSG00000214362	RP11-7D5.2	-1.60771	0.040481	0.0706403
ENSG00000137767	SQRDL	-1.59777	2.51769e-28	6.25126e-27
ENSG00000270889	RP11-609L3.1	-1.59076	0.186608	1
ENSG00000085117	CD82	-1.58988	1.95065e-20	2.94724e-19
ENSG00000121552	CSTA	-1.58696	3.57615e-31	1.04484e-29
ENSG00000229544	NKX1-2	-1.5857	0.00147298	0.00349909
ENSG00000269906	RP11-248J18.2	-1.58421	0.00257521	0.00586465
ENSG00000229512	AC068580.5	-1.58031	0.0356784	0.063184
ENSG00000167653	PSCA	-1.57665	1.8467e-34	6.35211e-33
ENSG00000134186	PRPF38B	-1.57644	3.85383e-54	2.89037e-52
ENSG00000198744	RP5-857K21.11	-1.57422	9.50895e-20	1.3658e-18
ENSG00000144655	CSRNP1	-1.57146	1.34566e-76	1.88394e-74
ENSG00000196196	HRCT1	-1.5684	0.0264352	0.0484302
ENSG00000114378	HYAL1	-1.56655	8.23671e-08	3.70232e-07
ENSG00000136840	ST6GALNAC4	-1.55331	3.68201e-100	7.33881e-98
ENSG00000228253	MT-ATP8	-1.55151	2.29278e-07	9.73728e-07
ENSG00000241008	RP11-494M8.1	-1.55087	0.061433	0.102224
ENSG00000205105	COX17P1	-1.54823	0.072281	0.118141
ENSG00000135744	AGT	-1.5411	9.45012e-05	0.000278339
ENSG00000003989	SLC7A2	-1.53351	3.39083e-39	1.40161e-37
ENSG00000178538	CA8	-1.53321	8.63931e-07	3.41118e-06
ENSG00000130985	UBA1	-1.52903	8.3576e-161	3.68494e-158
ENSG00000138798	EGF	-1.52896	7.20723e-10	4.19293e-09
ENSG00000214274	ANG	-1.52851	4.24587e-09	2.25054e-08
ENSG00000177105	RHOG	-1.52821	9.85279e-65	1.03883e-62
ENSG00000250562	RPL38P4	-1.527	0.330818	1
ENSG00000140743	CDR2	-1.52643	4.07001e-28	9.96948e-27
ENSG00000239697	TNFSF12	-1.52491	1.00083e-05	3.40554e-05
ENSG00000153132	CLGN	-1.51779	3.38302e-17	3.97922e-16
ENSG00000160179	ABCG1	-1.51407	3.07096e-15	3.02317e-14
ENSG00000141738	GRB7	-1.50764	1.43571e-38	5.81884e-37
ENSG00000135919	SERPINE2	-1.50528	2.66793e-52	1.85734e-50
ENSG00000260086	RP11-42I10.1	-1.5015	0.00162683	0.00383948
ENSG00000142677	IL22RA1	-1.50148	0.000102022	0.000299159
ENSG00000251470	ASNSP4	-1.5011	0.123315	0.187937
ENSG00000095739	BAMBI	-1.49716	6.72393e-108	1.71637e-105
ENSG00000107796	ACTA2	-1.48733	1.29232e-07	5.66361e-07
ENSG00000257316	RP11-267D19.2	-1.47856	2.47499e-08	1.19559e-07
ENSG00000198899	MT-ATP6	-1.47817	2.93863e-92	5.21428e-90
ENSG00000204055	RP11-247A12.2	-1.47686	0.00488638	0.010536
ENSG00000202415	RN7SKP269	-1.47593	0.0083655	0.0171169
ENSG00000269962	RP13-238F13.5	-1.47493	0.0489851	0.0835365
ENSG00000224820	BTF3P4	-1.46795	0.053141	0.0899072
ENSG00000167767	KRT80	-1.46019	5.38141e-33	1.73999e-31
ENSG00000252361	RNU6-118P	-1.45914	0.470266	1
ENSG00000128739	SNRPN	-1.45829	1.49545e-09	8.36233e-09
ENSG00000125726	CD70	-1.45807	0.00206658	0.00479871
ENSG00000260052	CTC-527H23.3	-1.45773	0.180606	0.26124
ENSG00000198938	MT-CO3	-1.45249	3.45913e-22	5.81854e-21
ENSG00000170324	FRMPD2	-1.45016	3.2583e-06	1.18491e-05
ENSG00000074370	ATP2A3	-1.45014	2.79008e-09	1.51082e-08
ENSG00000212304	SNORD12	-1.449	0.481732	1
ENSG00000263432	RN7SL689P	-1.44141	0.144344	0.21545
ENSG00000099992	TBC1D10A	-1.44111	2.32516e-35	8.25147e-34
ENSG00000254780	RP11-793I11.1	-1.44015	0.20837	0.29472
ENSG00000224282	CTD-2290C23.1	-1.43988	0.161038	0.236989
ENSG00000257058	RP11-864I4.4	-1.43909	0.217788	0.305352
ENSG00000143416	SELENBP1	-1.43824	7.82756e-99	1.49857e-96
ENSG00000248527	MTATP6P1	-1.43713	6.16344e-103	1.33848e-100
ENSG00000184584	TMEM173	-1.4362	1.57335e-11	1.09114e-10
ENSG00000109654	TRIM2	-1.43541	4.98603e-20	7.32796e-19
ENSG00000214259	RP11-568J23.1	-1.43447	0.0744409	0.121208
ENSG00000118271	TTR	-1.43297	0.00719695	0.0149594
ENSG00000123154	WDR83	-1.4316	1.49127e-22	2.56478e-21
ENSG00000226738	CTA-384D8.31	-1.43108	0.460146	1
ENSG00000201207	Y_RNA	-1.43108	0.460146	1
ENSG00000223416	RPS26P15	-1.4288	0.209659	0.296255
ENSG00000262482	LA16c-321D4.2	-1.42672	0.148758	0.221288
ENSG00000264964	RP11-888D10.3	-1.42405	0.151253	0.224426
ENSG00000207525	Y_RNA	-1.42349	0.483955	1
ENSG00000185303	SFTPA2	-1.42025	1.45739e-17	1.77004e-16
ENSG00000226245	ZNF32-AS1	-1.4181	0.218947	0.306521
ENSG00000229056	AC020571.3	-1.41565	0.0146092	0.0283079
ENSG00000150961	SEC24D	-1.41492	3.10637e-43	1.55854e-41
ENSG00000125733	TRIP10	-1.41422	3.65116e-58	3.1811e-56
ENSG00000095321	CRAT	-1.41189	4.40672e-57	3.74958e-55
ENSG00000246560	RP11-10L12.4	-1.40923	0.034071	0.0606995
ENSG00000131015	ULBP2	-1.40857	1.34051e-15	1.35354e-14
ENSG00000171611	PTCRA	-1.40399	0.0037814	0.00832114
ENSG00000204256	BRD2	-1.39926	2.2792e-131	7.20922e-129
ENSG00000152137	HSPB8	-1.39488	1.21601e-13	1.03166e-12
ENSG00000162426	SLC45A1	-1.39127	1.11764e-09	6.35468e-09
ENSG00000231181	RP13-15M17.1	-1.391	0.0872663	0.139423
ENSG00000131771	PPP1R1B	-1.38535	6.95105e-05	0.000209308
ENSG00000079459	FDFT1	-1.38519	9.38121e-149	3.41241e-146
ENSG00000214357	NEURL1B	-1.3845	8.86762e-49	5.51384e-47
ENSG00000025423	HSD17B6	-1.38234	4.95281e-10	2.93418e-09
ENSG00000234274	COX7BP2	-1.3785	0.272796	1
ENSG00000213445	SIPA1	-1.37492	5.70936e-74	7.55193e-72
ENSG00000270916	RP4-741O10.1	-1.37181	0.0319736	0.0573846
ENSG00000261068	RP11-7K24.3	-1.37046	0.0010896	0.00265912
ENSG00000155066	PROM2	-1.36913	4.14623e-83	6.48684e-81
ENSG00000143878	RHOB	-1.36527	8.50394e-149	3.17262e-146
ENSG00000267913	AP001055.1	-1.36506	0.173872	0.252857
ENSG00000159363	ATP13A2	-1.36384	1.4126e-76	1.95746e-74
ENSG00000273352	RP11-61L19.3	-1.36276	0.134386	0.202561
ENSG00000268590	BAGE5	-1.35705	0.408354	1
ENSG00000033327	GAB2	-1.35476	4.56549e-24	8.77515e-23
ENSG00000249637	CTC-329D1.2	-1.3533	0.0118221	0.0234475
ENSG00000213729	AC098828.3	-1.35219	0.257041	0.349854
ENSG00000260418	RP3-406A7.7	-1.35107	0.178333	0.25844
ENSG00000156869	FRRS1	-1.34872	8.54259e-09	4.35969e-08
ENSG00000128284	APOL3	-1.34704	2.94526e-17	3.48403e-16
ENSG00000183508	FAM46C	-1.34696	1.54963e-06	5.91322e-06
ENSG00000130513	GDF15	-1.34554	1.65615e-129	5.02022e-127
ENSG00000166557	TMED3	-1.34486	5.42461e-84	8.67342e-82
ENSG00000106541	AGR2	-1.3429	1.39347e-10	8.79611e-10
ENSG00000235423	RP11-282O18.3	-1.34162	0.00102656	0.00251625
ENSG00000159335	PTMS	-1.33986	3.13302e-20	4.64684e-19
ENSG00000103089	FA2H	-1.33938	4.89544e-14	4.33264e-13
ENSG00000182853	VMO1	-1.33929	0.0059295	0.0125709
ENSG00000175643	RMI2	-1.33812	1.51036e-19	2.12531e-18
ENSG00000196839	ADA	-1.33679	2.64012e-17	3.1307e-16
ENSG00000229604	MTATP8P2	-1.33665	0.245863	0.337481
ENSG00000262188	RP11-353N14.4	-1.33596	0.00935095	0.018952
ENSG00000171227	TMEM37	-1.33504	1.09402e-17	1.34556e-16
ENSG00000147883	CDKN2B	-1.33377	0.000201846	0.000563373
ENSG00000269996	RP11-343N15.5	-1.33368	7.18065e-09	3.71149e-08
ENSG00000256185	RP11-612B6.2	-1.33113	0.412065	1
ENSG00000257480	MRPL2P1	-1.33011	0.105866	0.165167
ENSG00000243007	RP11-106M3.1	-1.32896	0.0947432	0.149904
ENSG00000264063	MIR3687	-1.32731	0.252444	0.344597
ENSG00000080561	MID2	-1.32689	1.26899e-30	3.57133e-29
ENSG00000179094	PER1	-1.32574	5.18924e-60	4.83997e-58
ENSG00000095303	PTGS1	-1.32473	3.28917e-09	1.7627e-08
ENSG00000265666	CTD-2267D19.2	-1.31797	1.31632e-05	4.38373e-05
ENSG00000249082	CTC-276P9.1	-1.31638	0.0260874	0.0478531
ENSG00000183586	HMGN3P1	-1.31616	0.422998	1
ENSG00000242314	RP11-428G5.2	-1.31476	0.143882	0.214915
ENSG00000153208	MERTK	-1.31435	1.47036e-17	1.7843e-16
ENSG00000233873	RPL7P44	-1.31288	0.136283	0.205102
ENSG00000096088	PGC	-1.31197	2.93995e-58	2.57688e-56
ENSG00000005884	ITGA3	-1.31108	9.1663e-44	4.71271e-42
ENSG00000124713	GNMT	-1.31095	1.35637e-10	8.58426e-10
ENSG00000234546	RP3-510D11.2	-1.30996	0.000377607	0.00100296
ENSG00000130707	ASS1	-1.30967	4.13168e-99	8.01546e-97
ENSG00000255471	RP11-736K20.5	-1.30863	0.00147101	0.00349611
ENSG00000198646	NCOA6	-1.30833	1.52147e-59	1.39228e-57
ENSG00000272644	RP11-33O4.1	-1.30459	0.209452	0.296078
ENSG00000130529	TRPM4	-1.30451	2.87919e-59	2.61826e-57
ENSG00000189064	GAGE2A	-1.30008	0.207389	0.293618
ENSG00000119640	ACYP1	-1.29982	1.20667e-14	1.12329e-13
ENSG00000257704	PRR24	-1.29637	2.09212e-21	3.3673e-20
ENSG00000239282	GATSL3	-1.29619	2.12153e-06	7.93733e-06
ENSG00000117266	CDK18	-1.29404	7.73023e-22	1.27958e-20
ENSG00000051108	HERPUD1	-1.29011	4.80532e-68	5.6385e-66
ENSG00000221241	SNORD88A	-1.28981	0.374183	1
ENSG00000239719	RP4-800G7.1	-1.28838	0.20512	0.290774
ENSG00000155629	PIK3AP1	-1.28747	1.17395e-19	1.66644e-18
ENSG00000240849	TMEM189	-1.28694	6.87841e-45	3.69302e-43
ENSG00000169991	IFFO2	-1.28662	3.16524e-19	4.32434e-18
ENSG00000254109	RBPMS-AS1	-1.28557	0.0120493	0.0238592
ENSG00000130164	LDLR	-1.28176	1.76758e-75	2.40358e-73
ENSG00000224427	AP000281.1	-1.2815	0.336507	1
ENSG00000107140	TESK1	-1.28052	3.32741e-49	2.0868e-47
ENSG00000220749	RPL21P28	-1.27842	0.0479069	0.0819958
ENSG00000239528	CTB-118N6.1	-1.27839	0.186482	0.268379
ENSG00000235919	ASH1L-AS1	-1.27839	0.00318055	0.00710423
ENSG00000108821	COL1A1	-1.27738	1.30615e-37	5.10872e-36
ENSG00000259340	CTD-2027G2.1	-1.27697	0.0783986	0.126688
ENSG00000198088	NUP62CL	-1.27596	1.56432e-05	5.15652e-05
ENSG00000125746	EML2	-1.27436	3.36629e-31	9.87489e-30
ENSG00000128683	GAD1	-1.27385	2.46987e-11	1.684e-10
ENSG00000143153	ATP1B1	-1.27357	3.82746e-71	4.71945e-69
ENSG00000069702	TGFBR3	-1.27352	6.53206e-24	1.24563e-22
ENSG00000115884	SDC1	-1.27306	7.7308e-74	1.00431e-71
ENSG00000254429	CTD-2562J17.7	-1.27246	5.68636e-08	2.61659e-07
ENSG00000155367	PPM1J	-1.26773	0.0040573	0.00886792
ENSG00000226558	RP11-213N20.1	-1.26676	0.333745	1
ENSG00000106080	FKBP14	-1.26638	7.65323e-20	1.10911e-18
ENSG00000225308	ASS1P11	-1.26448	8.13334e-09	4.16984e-08
ENSG00000132746	ALDH3B2	-1.26238	3.82802e-67	4.31765e-65
ENSG00000225475	RP11-377K22.2	-1.26138	0.0466243	0.0800358
ENSG00000216197	AP001623.1	-1.25972	0.326423	1
ENSG00000224906	RP1-102E24.9	-1.25972	0.326423	1
ENSG00000152642	GPD1L	-1.2592	5.15748e-45	2.77931e-43
ENSG00000105287	PRKD2	-1.25853	1.32452e-60	1.26788e-58
ENSG00000120885	CLU	-1.25795	2.54981e-29	6.56633e-28
ENSG00000233457	RP11-336N8.1	-1.25667	0.193522	0.276737
ENSG00000242602	CTD-2339M3.1	-1.25405	0.195091	0.278756
ENSG00000262902	RP11-750B16.1	-1.25397	7.99362e-10	4.6291e-09
ENSG00000174567	GOLT1A	-1.25237	2.75101e-16	2.97379e-15
ENSG00000173334	TRIB1	-1.25215	1.70298e-33	5.65716e-32
ENSG00000189067	LITAF	-1.25143	3.50212e-82	5.36377e-80
ENSG00000235354	CTA-276O3.4	-1.25143	0.303096	1
ENSG00000134574	DDB2	-1.25085	7.98309e-58	6.87301e-56
ENSG00000143429	AC027612.6	-1.24964	7.51139e-16	7.76213e-15
ENSG00000067064	IDI1	-1.24804	8.24889e-53	5.8547e-51
ENSG00000226279	AC005682.7	-1.24718	0.206652	0.292716
ENSG00000269430	LRRC3DN	-1.24357	1.75572e-08	8.63613e-08
ENSG00000183239	RP5-1120P11.4	-1.24042	0.166788	0.24397
ENSG00000182379	NXPH4	-1.24026	3.84455e-54	2.89037e-52
ENSG00000136653	RASSF5	-1.23911	2.97981e-26	6.5394e-25
ENSG00000089356	FXYD3	-1.23872	1.81516e-36	6.74888e-35
ENSG00000170577	SIX2	-1.2384	0.00666253	0.0139602
ENSG00000069206	ADAM7	-1.23637	4.50002e-14	3.992e-13
ENSG00000228462	RP11-445N18.3	-1.23613	0.192872	0.275978
ENSG00000236893	ASS1P7	-1.23544	0.00125049	0.00301534
ENSG00000267352	SH3GL1P3	-1.23336	2.46428e-06	9.12812e-06
ENSG00000253228	NRBF2P4	-1.23283	0.149472	0.22217
ENSG00000102547	CAB39L	-1.23252	1.65768e-33	5.53192e-32
ENSG00000233493	TMEM238	-1.23251	1.04328e-08	5.27072e-08
ENSG00000247596	TWF2	-1.22916	4.42147e-30	1.20247e-28
ENSG00000272702	RP11-44N22.3	-1.22875	0.00233204	0.00535348
ENSG00000227887	RPS26P13	-1.22779	0.129302	0.196055
ENSG00000214530	STARD10	-1.22729	1.58374e-60	1.50611e-58
ENSG00000118137	APOA1	-1.22655	0.0210505	0.0394749
ENSG00000164111	ANXA5	-1.22655	1.17202e-61	1.15223e-59
ENSG00000148835	TAF5	-1.22623	5.1402e-23	9.13088e-22
ENSG00000125648	SLC25A23	-1.22494	1.39116e-81	2.08674e-79
ENSG00000247317	RP11-273G15.2	-1.22225	2.30974e-09	1.26246e-08
ENSG00000091490	SEL1L3	-1.22217	9.76106e-35	3.38958e-33
ENSG00000259405	ISCA1P4	-1.22184	0.359387	1
ENSG00000166173	LARP6	-1.22178	4.11402e-31	1.19004e-29
ENSG00000135090	TAOK3	-1.221	1.4811e-41	6.77672e-40
ENSG00000109079	TNFAIP1	-1.21903	4.86928e-50	3.19135e-48
ENSG00000264462	MIR3648	-1.21818	0.303538	1
ENSG00000198886	MT-ND4	-1.21743	5.58423e-16	5.84957e-15
ENSG00000189060	H1F0	-1.21698	1.51784e-97	2.79552e-95
ENSG00000247627	MTND4P12	-1.21614	3.18869e-16	3.41645e-15
ENSG00000148346	LCN2	-1.2152	1.02101e-05	3.46772e-05
ENSG00000235808	MYL6P2	-1.21346	0.241136	0.331964
ENSG00000132329	RAMP1	-1.2127	1.10798e-39	4.68636e-38
ENSG00000124762	CDKN1A	-1.21255	3.06347e-116	8.41008e-114
ENSG00000204709	C6orf100	-1.20872	0.0458399	0.0788474
ENSG00000251467	CTC-250P20.2	-1.20814	0.211362	0.298215
ENSG00000117289	TXNIP	-1.20795	7.81194e-102	1.6473e-99
ENSG00000121064	SCPEP1	-1.20701	2.94027e-27	6.77986e-26
ENSG00000100439	ABHD4	-1.20592	6.379e-63	6.44545e-61
ENSG00000255823	MTRNR2L8	-1.20421	2.79662e-09	1.51267e-08
ENSG00000178127	NDUFV2	-1.20272	0.000481185	0.00125201
ENSG00000242209	AC006445.6	-1.20095	0.278928	0.374357
ENSG00000074416	MGLL	-1.20036	1.21252e-60	1.17614e-58
ENSG00000168621	GDNF	-1.19866	0.000848963	0.00211297
ENSG00000184423	AC090043.1	-1.19676	0.217718	0.305352
ENSG00000068120	COASY	-1.19581	2.53964e-78	3.62272e-76
ENSG00000234106	RP11-288E14.2	-1.19489	3.09569e-06	1.13001e-05
ENSG00000269028	MTRNR2L12	-1.1945	5.00337e-10	2.96172e-09
ENSG00000230659	RP11-466F5.9	-1.19444	0.260047	0.353153
ENSG00000207063	SNORD116-1	-1.19397	0.766563	1
ENSG00000161638	ITGA5	-1.19386	9.44059e-46	5.2831e-44
ENSG00000167900	TK1	-1.19145	1.33153e-79	1.97692e-77
ENSG00000160211	G6PD	-1.18843	5.13923e-74	6.86017e-72
ENSG00000213853	EMP2	-1.18816	3.50672e-32	1.07416e-30
ENSG00000257497	RP11-585P4.5	-1.18731	0.0575028	0.0963235
ENSG00000224138	AC000123.4	-1.18726	0.0272894	0.0498132
ENSG00000203485	INF2	-1.18715	1.7873e-43	9.06107e-42
ENSG00000154640	BTG3	-1.18542	7.00394e-43	3.45449e-41
ENSG00000233428	AC019050.1	-1.18428	0.204628	0.290132
ENSG00000234619	RPL7P11	-1.1839	0.0941819	0.149129
ENSG00000269425	AC007292.7	-1.18208	0.179979	0.260437
ENSG00000041353	RAB27B	-1.18117	3.60224e-05	0.000113251
ENSG00000185338	SOCS1	-1.18089	0.00884061	0.018008
ENSG00000239523	MYLK-AS1	-1.17757	0.00386829	0.00849307
ENSG00000177337	DLGAP1-AS1	-1.17544	0.00882141	0.0179764
ENSG00000240785	RPL36AP21	-1.17366	0.180548	0.261182
ENSG00000116514	RNF19B	-1.17284	1.3131e-29	3.44867e-28
ENSG00000092621	PHGDH	-1.1725	5.5401e-82	8.39672e-80
ENSG00000147324	MFHAS1	-1.1719	5.30259e-51	3.62219e-49
ENSG00000166289	PLEKHF1	-1.17162	7.30977e-37	2.77695e-35
ENSG00000173868	PHOSPHO1	-1.17147	0.000113487	0.000329062
ENSG00000240238	RP11-112N19.2	-1.17115	0.0409016	0.0713123
ENSG00000167646	DNAAF3	-1.16948	0.000441673	0.00115748
ENSG00000119630	PGF	-1.16942	6.73282e-07	2.69498e-06
ENSG00000099917	MED15	-1.16815	5.11523e-57	4.30211e-55
ENSG00000270188	MTRNR2L11	-1.1664	1.24381e-14	1.15564e-13
ENSG00000181019	NQO1	-1.16621	1.3466e-76	1.88394e-74
ENSG00000102362	SYTL4	-1.16617	6.9372e-08	3.14541e-07
ENSG00000223822	EEF1A1P1	-1.16395	0.137554	0.206748
ENSG00000131389	SLC6A6	-1.16375	3.20721e-12	2.40789e-11
ENSG00000102996	MMP15	-1.16257	9.03414e-97	1.64308e-94
ENSG00000188959	C9orf152	-1.16256	5.24782e-12	3.82352e-11
ENSG00000242747	RP11-30K9.1	-1.16192	0.104922	0.163853
ENSG00000139194	RBP5	-1.16151	2.24995e-13	1.86785e-12
ENSG00000198054	DSCR8	-1.16097	0.0369258	0.0652185
ENSG00000073150	PANX2	-1.1608	3.29064e-22	5.55438e-21
ENSG00000233778	RP11-777J24.1	-1.15835	0.117307	0.180386
ENSG00000185262	UBALD2	-1.15831	1.86456e-36	6.90313e-35
ENSG00000222345	SNORD19	-1.1577	0.592634	1
ENSG00000185669	SNAI3	-1.15757	0.000105113	0.000307108
ENSG00000131669	NINJ1	-1.1574	1.43016e-75	1.9631e-73
ENSG00000124942	AHNAK	-1.15729	1.23629e-18	1.62787e-17
ENSG00000115457	IGFBP2	-1.15585	1.50768e-43	7.72422e-42
ENSG00000214784	AC010468.1	-1.15483	0.130271	0.197339
ENSG00000176386	CDC26	-1.15371	0.000877738	0.00217877
ENSG00000236844	AC091633.2	-1.15315	0.131468	0.198924
ENSG00000176912	C18orf56	-1.15287	3.15559e-15	3.10019e-14
ENSG00000230916	RP11-10B2.1	-1.15187	0.0203318	0.0382445
ENSG00000106789	CORO2A	-1.15135	8.906e-43	4.36916e-41
ENSG00000272767	JMJD1C-AS1	-1.15027	0.0638363	0.105788
ENSG00000165490	C11orf82	-1.14894	3.49248e-24	6.76639e-23
ENSG00000179750	APOBEC3B	-1.14869	1.8117e-32	5.64458e-31
ENSG00000225165	CTD-2538A21.1	-1.14782	0.109868	0.170661
ENSG00000158315	RHBDL2	-1.14597	0.000581694	0.00149165
ENSG00000243403	RP11-330L19.1	-1.1439	0.130191	0.197259
ENSG00000065882	TBC1D1	-1.14139	1.25094e-51	8.62617e-50
ENSG00000185519	FAM131C	-1.14067	1.27675e-09	7.21424e-09
ENSG00000238150	AC008753.3	-1.14037	0.0148377	0.0286934
ENSG00000236540	AC006547.13	-1.14008	0.0282281	0.051327
ENSG00000197380	DACT3	-1.13944	4.06105e-05	0.000126542
ENSG00000270532	PEBP1P2	-1.13937	0.0208483	0.0391057
ENSG00000231850	GAGE2B	-1.13858	0.303465	0.401401
ENSG00000166391	MOGAT2	-1.13616	3.49615e-06	1.26666e-05
ENSG00000254858	MPV17L2	-1.13542	2.26986e-32	7.0269e-31
ENSG00000181773	GPR3	-1.13438	0.0127662	0.0250909
ENSG00000254387	RP3-388N13.2	-1.13436	0.0110642	0.0220618
ENSG00000095397	DFNB31	-1.13428	1.21805e-18	1.60531e-17
ENSG00000236427	RP11-107M16.2	-1.13422	0.107604	0.167519
ENSG00000212907	MT-ND4L	-1.13293	7.77195e-68	9.04655e-66
ENSG00000116983	HPCAL4	-1.13262	1.01777e-05	3.45832e-05
ENSG00000263470	RP11-160O5.1	-1.13203	0.000364592	0.000971222
ENSG00000213683	AC002056.3	-1.13167	0.00175436	0.00411641
ENSG00000213904	LIPE-AS1	-1.1306	0.000580198	0.00148887
ENSG00000095380	NANS	-1.13015	6.17292e-33	1.98851e-31
ENSG00000244585	RPL12P33	-1.12976	0.178962	0.259147
ENSG00000006625	GGCT	-1.12839	4.12233e-30	1.12744e-28
ENSG00000259952	AC009133.15	-1.12818	0.000123084	0.000355119
ENSG00000229510	AC018692.2	-1.12681	0.585488	1
ENSG00000153814	JAZF1	-1.12611	0.000404318	0.00106765
ENSG00000162174	ASRGL1	-1.12509	4.08054e-16	4.3211e-15
ENSG00000225912	RP13-258O15.1	-1.12486	0.12059	0.184538
ENSG00000232625	AC009974.11	-1.12386	0.289827	0.386419
ENSG00000163993	S100P	-1.12089	7.85712e-08	3.54264e-07
ENSG00000223968	AC098614.1	-1.12054	0.445553	1
ENSG00000186940	CHCHD2P9	-1.12005	0.232237	0.321692
ENSG00000225880	LINC00115	-1.11999	0.000268188	0.000733897
ENSG00000170293	CMTM8	-1.1198	1.21309e-11	8.51032e-11
ENSG00000171097	CCBL1	-1.11942	1.36796e-20	2.08635e-19
ENSG00000213005	PTTG3P	-1.11889	0.110367	0.171344
ENSG00000241282	RPL34P33	-1.11844	0.352712	1
ENSG00000134020	PEBP4	-1.11786	0.00474226	0.0102526
ENSG00000143819	EPHX1	-1.11674	4.73219e-92	8.29559e-90
ENSG00000088836	SLC4A11	-1.11604	1.40369e-10	8.85678e-10
ENSG00000234183	AC004854.4	-1.11472	0.318558	0.417232
ENSG00000239100	snoU13	-1.11421	0.586399	1
ENSG00000239317	RP11-449H3.2	-1.11421	0.446475	1
ENSG00000225662	RP11-1036F1.1	-1.11417	0.30522	0.403283
ENSG00000184515	BEX5	-1.11412	0.00872082	0.0177914
ENSG00000143067	ZNF697	-1.114	2.41988e-07	1.02382e-06
ENSG00000142089	IFITM3	-1.11383	4.01457e-50	2.64308e-48
ENSG00000215006	CHCHD2P2	-1.11228	0.344271	0.443601
ENSG00000219274	RPS20P2	-1.11221	0.214784	0.30203
ENSG00000239345	HNRNPA1P26	-1.11031	0.10677	0.166417
ENSG00000168389	MFSD2A	-1.11011	3.02659e-05	9.62321e-05
ENSG00000263422	AC005702.1	-1.10996	0.356618	1
ENSG00000215615	AL354822.1	-1.10935	0.00569471	0.012112
ENSG00000243455	RPS18P13	-1.10907	0.237875	0.328283
ENSG00000136167	LCP1	-1.10838	1.41116e-66	1.55549e-64
ENSG00000226499	RP5-882O7.1	-1.10733	0.331262	0.43023
ENSG00000220517	ASS1P1	-1.10703	2.45109e-08	1.18444e-07
ENSG00000247373	RP11-486O12.2	-1.107	0.000154263	0.000438385
ENSG00000241143	RPL32P9	-1.10499	0.199419	0.283881
ENSG00000182319	SGK223	-1.10369	1.98697e-16	2.18431e-15
ENSG00000023892	DEF6	-1.1032	1.72651e-25	3.64069e-24
ENSG00000215900	SEPW1P	-1.10276	0.203125	0.288365
ENSG00000104899	AMH	-1.10268	0.00554397	0.0118225
ENSG00000224659	GAGE12J	-1.10263	0.18832	0.270649
ENSG00000242088	AC090602.2	-1.10131	0.460799	1
ENSG00000198355	PIM3	-1.10119	2.27546e-67	2.62761e-65
ENSG00000165215	CLDN3	-1.10113	7.91897e-66	8.47214e-64
ENSG00000137825	ITPKA	-1.10022	1.56379e-06	5.96413e-06
ENSG00000270372	RP11-109M17.2	-1.09957	0.457443	1
ENSG00000238287	RP11-656D10.3	-1.09786	0.0867695	0.138675
ENSG00000210176	MT-TH	-1.0976	0.555084	1
ENSG00000242125	SNHG3	-1.0974	2.70191e-48	1.63804e-46
ENSG00000184634	MED12	-1.09698	1.22928e-25	2.6073e-24
ENSG00000207088	SNORA7B	-1.09602	0.519448	1
ENSG00000127564	PKMYT1	-1.09581	2.07183e-42	9.91618e-41
ENSG00000198695	MT-ND6	-1.09517	0.000617552	0.00157555
ENSG00000185837	CECR5-AS1	-1.09477	0.26257	0.355949
ENSG00000265930	MIR4734	-1.094	0.708906	1
ENSG00000210082	MT-RNR2	-1.09216	9.03793e-71	1.08679e-68
ENSG00000226328	CTA-217C2.1	-1.09205	1.36217e-09	7.66121e-09
ENSG00000258509	RP11-857B24.3	-1.09109	0.417274	1
ENSG00000186897	C1QL4	-1.08978	4.63957e-08	2.16642e-07
ENSG00000011478	QPCTL	-1.08978	3.73662e-15	3.6464e-14
ENSG00000109089	CDR2L	-1.08967	3.86429e-73	4.93205e-71
ENSG00000151726	ACSL1	-1.08614	1.09726e-55	8.77203e-54
ENSG00000214049	UCA1	-1.086	0.0315852	0.0567855
ENSG00000088448	ANKRD10	-1.08578	2.35372e-11	1.60858e-10
ENSG00000186891	TNFRSF18	-1.08527	4.45436e-09	2.35248e-08
ENSG00000234753	RP11-328M4.2	-1.08479	2.6751e-05	8.55067e-05
ENSG00000231769	RP1-8B1.4	-1.08469	0.16291	0.239429
ENSG00000134882	UBAC2	-1.08413	1.01636e-39	4.31138e-38
ENSG00000135480	KRT7	-1.08253	0.000631035	0.00160657
ENSG00000264919	MIR4697	-1.08249	0.444281	1
ENSG00000112473	SLC39A7	-1.0823	1.64063e-66	1.79483e-64
ENSG00000237506	RPSAP15	-1.08175	0.0776458	0.125681
ENSG00000090013	BLVRB	-1.08156	1.39688e-63	1.44146e-61
ENSG00000129219	PLD2	-1.08047	1.57506e-45	8.71376e-44
ENSG00000009950	MLXIPL	-1.07985	2.2628e-05	7.29531e-05
ENSG00000093167	LRRFIP2	-1.07879	3.6784e-34	1.26228e-32
ENSG00000133519	ZDHHC8P1	-1.07878	4.95671e-08	2.30048e-07
ENSG00000123364	HOXC13	-1.07816	2.44625e-21	3.91562e-20
ENSG00000166816	LDHD	-1.07812	1.18205e-46	6.74463e-45
ENSG00000070540	WIPI1	-1.07798	3.41503e-26	7.44959e-25
ENSG00000237973	hsa-mir-6723	-1.07617	1.09638e-30	3.10961e-29
ENSG00000212385	RNU6-817P	-1.07615	0.561926	1
ENSG00000213331	RP11-713C19.2	-1.07499	0.0942938	0.14929
ENSG00000198832	SELM	-1.07463	2.35849e-43	1.19153e-41
ENSG00000135378	PRRG4	-1.07221	1.40187e-16	1.56061e-15
ENSG00000170745	KCNS3	-1.0714	1.21807e-10	7.73254e-10
ENSG00000105204	DYRK1B	-1.07033	7.22541e-38	2.84134e-36
ENSG00000213487	ASS1P4	-1.07004	0.00132296	0.00317388
ENSG00000149489	ROM1	-1.06974	1.48956e-10	9.36606e-10
ENSG00000132680	KIAA0907	-1.06897	9.09304e-26	1.95138e-24
ENSG00000272205	RP11-277B15.3	-1.06868	0.02925	0.0530525
ENSG00000087111	PIGS	-1.06866	1.49479e-52	1.05068e-50
ENSG00000112561	TFEB	-1.06806	2.78439e-32	8.58323e-31
ENSG00000116016	EPAS1	-1.06717	8.29655e-17	9.43821e-16
ENSG00000100906	NFKBIA	-1.06671	7.35658e-74	9.64308e-72
ENSG00000114315	HES1	-1.06494	2.32325e-48	1.41436e-46
ENSG00000258748	CTD-2223O18.1	-1.06326	0.263232	0.356746
ENSG00000168140	VASN	-1.06276	2.69862e-35	9.53032e-34
ENSG00000214121	TDPX2	-1.06255	0.000219284	0.000608774
ENSG00000198225	FKBP1C	-1.06171	0.00227257	0.00522617
ENSG00000179157	RPS2P28	-1.06117	0.17376	0.252745
ENSG00000198840	MT-ND3	-1.06102	0.00012633	0.000363908
ENSG00000249602	RP11-98D18.3	-1.06005	0.0355501	0.0630106
ENSG00000239776	AC079949.1	-1.05989	0.000150121	0.000427699
ENSG00000257002	AP000438.2	-1.05962	0.0672794	0.110897
ENSG00000218265	RPS4XP7	-1.05887	0.173053	0.251947
ENSG00000173706	HEG1	-1.05887	2.41096e-06	8.94884e-06
ENSG00000117036	ETV3	-1.05814	3.27538e-29	8.36084e-28
ENSG00000070610	GBA2	-1.05702	1.06511e-41	4.93545e-40
ENSG00000162889	MAPKAPK2	-1.05639	6.61403e-59	5.90393e-57
ENSG00000254064	CTD-2530N21.4	-1.05606	0.0336338	0.0599941
ENSG00000130429	ARPC1B	-1.05512	3.08303e-35	1.08615e-33
ENSG00000176142	TMEM39A	-1.0548	6.86162e-24	1.30676e-22
ENSG00000263463	MIR378I	-1.05392	0.647895	1
ENSG00000135750	KCNK1	-1.05372	3.03339e-28	7.48065e-27
ENSG00000120899	PTK2B	-1.05371	1.36826e-41	6.30005e-40
ENSG00000119878	CRIPT	-1.05343	7.93463e-07	3.14977e-06
ENSG00000081181	ARG2	-1.05309	1.1948e-08	5.98429e-08
ENSG00000206075	SERPINB5	-1.05283	1.52278e-07	6.62177e-07
ENSG00000163399	ATP1A1	-1.05097	1.65848e-79	2.43746e-77
ENSG00000117595	IRF6	-1.05093	1.48469e-46	8.43839e-45
ENSG00000198804	MT-CO1	-1.05045	2.37631e-89	4.02039e-87
ENSG00000044574	HSPA5	-1.05025	1.4572e-70	1.73789e-68
ENSG00000217791	ASS1P9	-1.04925	8.31232e-06	2.85785e-05
ENSG00000234017	RP11-214N15.5	-1.04805	0.213516	0.300595
ENSG00000166734	CASC4	-1.04735	9.30875e-39	3.7939e-37
ENSG00000110375	UPK2	-1.04694	0.101671	0.159426
ENSG00000176182	MYPOP	-1.0453	9.09315e-15	8.56899e-14
ENSG00000213774	AC010904.1	-1.04518	0.00113736	0.00276547
ENSG00000161888	SPC24	-1.04457	6.41057e-26	1.38594e-24
ENSG00000235411	AC007041.2	-1.04393	0.111838	0.173444
ENSG00000224834	BTF3P9	-1.04373	0.00252609	0.00576543
ENSG00000213293	CTD-2666L21.3	-1.04355	0.000139374	0.000398642
ENSG00000140332	TLE3	-1.04311	2.33623e-61	2.28135e-59
ENSG00000169668	BCRP2	-1.04187	0.00581213	0.0123419
ENSG00000161642	ZNF385A	-1.04182	1.93133e-38	7.80579e-37
ENSG00000168904	LRRC28	-1.04147	3.48639e-11	2.34197e-10
ENSG00000164976	KIAA1161	-1.04072	1.15405e-33	3.89593e-32
ENSG00000230882	AC005077.14	-1.04071	0.000447482	0.00117081
ENSG00000140464	PML	-1.04031	2.06615e-41	9.39454e-40
ENSG00000215895	RP11-334L9.1	-1.04028	0.0243848	0.0450652
ENSG00000197712	FAM114A1	-1.04022	6.35019e-28	1.53226e-26
ENSG00000111752	PHC1	-1.04003	0.0003588	0.00095702
ENSG00000203993	C9orf37	-1.038	1.6929e-14	1.55602e-13
ENSG00000125657	TNFSF9	-1.03768	1.57135e-06	5.98982e-06
ENSG00000167513	CDT1	-1.03722	5.89705e-57	4.93116e-55
ENSG00000066855	MTFR1	-1.03694	4.52999e-42	2.13305e-40
ENSG00000167600	CYP2S1	-1.03657	6.24471e-08	2.85034e-07
ENSG00000235582	RP11-448G4.2	-1.03557	0.276426	0.371822
ENSG00000027075	PRKCH	-1.03535	2.52485e-14	2.29031e-13
ENSG00000213064	SFT2D2	-1.03533	2.11574e-08	1.03129e-07
ENSG00000168077	SCARA3	-1.03453	6.82852e-19	9.16558e-18
ENSG00000123975	CKS2	-1.03402	7.7781e-38	3.05044e-36
ENSG00000270083	RP1-257I20.14	-1.0331	0.343432	0.442716
ENSG00000126458	RRAS	-1.0327	1.69901e-43	8.67391e-42
ENSG00000217027	TPT1P4	-1.0324	0.0332594	0.0594136
ENSG00000121753	BAI2	-1.03168	7.97133e-23	1.39235e-21
ENSG00000240882	RP11-174O3.1	-1.03116	0.0154651	0.0297879
ENSG00000129116	PALLD	-1.03033	1.49714e-18	1.96071e-17
ENSG00000105404	RABAC1	-1.0302	3.24812e-31	9.56684e-30
ENSG00000161714	PLCD3	-1.03008	3.15994e-29	8.08035e-28
ENSG00000223916	RP11-353H3.1	-1.03005	0.26659	0.360538
ENSG00000233190	RPS24P13	-1.02958	0.338336	0.437582
ENSG00000142513	ACPT	-1.02848	0.0155775	0.0299884
ENSG00000100196	KDELR3	-1.02839	1.6041e-23	2.95812e-22
ENSG00000244527	RP11-254G11.1	-1.02751	0.310004	0.408454
ENSG00000272906	RP11-533E19.7	-1.02655	0.161065	0.236997
ENSG00000154134	ROBO3	-1.02641	2.28285e-16	2.48992e-15
ENSG00000115255	REEP6	-1.02639	9.61495e-45	5.05045e-43
ENSG00000128849	CGNL1	-1.02252	4.79589e-11	3.17286e-10
ENSG00000112511	PHF1	-1.02109	2.24615e-32	6.96832e-31
ENSG00000142227	EMP3	-1.02102	0.0538181	0.0908942
ENSG00000179841	AKAP5	-1.01957	2.33106e-07	9.88831e-07
ENSG00000260023	RP11-49C24.1	-1.01955	0.00712234	0.014817
ENSG00000130202	PVRL2	-1.01946	1.02763e-40	4.49008e-39
ENSG00000169583	CLIC3	-1.01788	2.04755e-11	1.40594e-10
ENSG00000268751	SCGB1B2P	-1.0177	0.1472	0.219173
ENSG00000117450	PRDX1	-1.01711	8.16796e-73	1.02452e-70
ENSG00000139433	GLTP	-1.01669	8.13019e-45	4.31731e-43
ENSG00000232594	AC103563.3	-1.01531	0.341174	0.440352
ENSG00000234498	RPL13AP20	-1.0153	0.0203996	0.0383465
ENSG00000204060	FOXO6	-1.01513	6.59922e-20	9.61148e-19
ENSG00000151327	FAM177A1	-1.01443	2.96305e-42	1.41352e-40
ENSG00000198727	MT-CYB	-1.01413	3.8052e-56	3.09305e-54
ENSG00000228665	RP11-20O24.1	-1.01349	0.211073	0.297902
ENSG00000128294	TPST2	-1.0132	4.16754e-12	3.07182e-11
ENSG00000234466	RP11-266I3.1	-1.01299	0.195483	0.279206
ENSG00000039650	PNKP	-1.01279	2.72748e-24	5.31256e-23
ENSG00000240685	RP11-286H14.6	-1.01192	0.34281	0.442071
ENSG00000185684	EP400NL	-1.01155	7.82885e-09	4.02082e-08
ENSG00000177776	RPS2P2	-1.01116	0.198722	0.283
ENSG00000239581	RP11-19G24.1	-1.01083	0.195299	0.278971
ENSG00000250762	RP1-313L4.4	-1.01028	0.00296779	0.00667306
ENSG00000232549	SRD5A1P1	-1.01003	0.220424	0.308084
ENSG00000271029	RP11-849F2.10	-1.00825	0.189699	0.272281
ENSG00000104904	OAZ1	-1.00805	1.06787e-64	1.11781e-62
ENSG00000108262	GIT1	-1.00796	6.42644e-57	5.34313e-55
ENSG00000101384	JAG1	-1.00759	5.06178e-06	1.79195e-05
ENSG00000129657	SEC14L1	-1.00739	9.68125e-32	2.9164e-30
ENSG00000187017	ESPN	-1.00734	1.88674e-40	8.17025e-39
ENSG00000185022	MAFF	-1.00726	1.77021e-11	1.22301e-10
ENSG00000257376	RP11-328C8.2	-1.00636	0.227859	0.316485
ENSG00000164574	GALNT10	-1.00605	5.75107e-28	1.39463e-26
ENSG00000251550	RP11-501C14.7	-1.00566	0.379426	0.479723
ENSG00000171943	SRGAP2C	-1.0056	0.00398195	0.008715
ENSG00000261512	RP11-46D6.1	-1.00517	0.000276317	0.000754724
ENSG00000110697	PITPNM1	-1.00467	2.4214e-54	1.84457e-52
ENSG00000168306	ACOX2	-1.00466	1.37984e-10	8.71381e-10
ENSG00000181274	FRAT2	-1.00426	2.2847e-37	8.88834e-36
ENSG00000172780	RAB43	-1.00322	2.39874e-05	7.71477e-05
ENSG00000152669	CCNO	-1.0026	4.97628e-05	0.000152656
ENSG00000010278	CD9	-1.00226	3.6661e-69	4.33673e-67
ENSG00000241002	RP11-119H12.1	-1.00107	0.378922	0.479252
ENSG00000233330	RP1-12G14.7	-1.00094	0.419293	1
ENSG00000228217	AL390877.1	-1.0007	0.26021	0.353341
ENSG00000171612	SLC25A33	-1.00013	1.39674e-31	4.16447e-30
ENSG00000158423	RIBC1	-1.00001	3.071e-06	1.12128e-05
ENSG00000271707	ATP1B3P1	-0.999286	0.152108	0.225489
ENSG00000233947	RP11-336N8.2	-0.998886	0.0187125	0.0354514
ENSG00000187091	PLCD1	-0.99877	2.11293e-12	1.61551e-11
ENSG00000116133	DHCR24	-0.998671	2.53391e-73	3.26269e-71
ENSG00000144591	GMPPA	-0.998576	2.599e-20	3.8825e-19
ENSG00000237749	RP3-423B22.5	-0.998305	0.257737	0.350605
ENSG00000236675	MTX1P1	-0.998119	0.024592	0.0453906
ENSG00000262179	RP1-302G2.5	-0.995976	0.230998	0.32028
ENSG00000135587	SMPD2	-0.995847	6.43017e-19	8.64686e-18
ENSG00000168610	STAT3	-0.995493	1.16613e-54	8.97738e-53
ENSG00000180385	EMC3-AS1	-0.994931	9.16837e-07	3.60443e-06
ENSG00000116871	MAP7D1	-0.994217	8.72064e-62	8.69077e-60
ENSG00000005001	PRSS22	-0.994132	5.69419e-08	2.61936e-07
ENSG00000066735	KIF26A	-0.993862	0.000146455	0.000417582
ENSG00000232456	RP11-5P18.10	-0.993786	0.318656	0.417322
ENSG00000161265	U2AF1L4	-0.993248	3.72209e-08	1.75947e-07
ENSG00000166578	IQCD	-0.992776	0.00108728	0.0026539
ENSG00000259291	RP11-617F23.1	-0.992201	0.00487855	0.0105222
ENSG00000137504	CREBZF	-0.992187	6.48168e-23	1.13762e-21
ENSG00000127946	HIP1	-0.992112	2.07008e-19	2.87951e-18
ENSG00000111275	ALDH2	-0.992099	1.07659e-18	1.42663e-17
ENSG00000238005	RP11-443B7.1	-0.991945	0.0335149	0.0598113
ENSG00000242100	RPL9P32	-0.991762	0.155011	0.229371
ENSG00000125534	PPDPF	-0.991159	2.3561e-10	1.44953e-09
ENSG00000154914	USP43	-0.990587	8.28888e-18	1.0238e-16
ENSG00000132823	OSER1	-0.989782	1.79149e-19	2.50155e-18
ENSG00000185507	IRF7	-0.988367	2.26248e-29	5.8575e-28
ENSG00000213621	RPSAP54	-0.987457	0.0479408	0.0820344
ENSG00000182827	ACBD3	-0.987132	1.2993e-39	5.44809e-38
ENSG00000113916	BCL6	-0.986673	2.99099e-13	8.61314e-13
ENSG00000244582	RPL21P120	-0.98593	0.26183	0.355011
ENSG00000244541	RP11-167H9.6	-0.985358	0.273094	0.368021
ENSG00000040608	RTN4R	-0.983915	7.15178e-15	6.80565e-14
ENSG00000128595	CALU	-0.98389	1.55965e-57	1.33488e-55
ENSG00000117016	RIMS3	-0.982097	2.89941e-17	3.43258e-16
ENSG00000231993	RP1-85F18.5	-0.981853	0.0607681	0.10128
ENSG00000145868	FBXO38	-0.981776	5.14593e-23	9.13088e-22
ENSG00000160932	LY6E	-0.981446	8.73367e-37	3.30065e-35
ENSG00000088832	FKBP1A	-0.980389	1.43502e-35	5.10502e-34
ENSG00000180209	MYLPF	-0.980213	0.184474	0.266042
ENSG00000144959	NCEH1	-0.979339	2.87961e-23	5.21123e-22
ENSG00000171119	NRTN	-0.978844	0.0008713	0.00216449
ENSG00000173083	HPSE	-0.978576	0.000226059	0.000626269
ENSG00000119718	EIF2B2	-0.977978	1.10859e-36	4.1572e-35
ENSG00000173207	CKS1B	-0.977851	1.09311e-07	4.83134e-07
ENSG00000125170	DOK4	-0.977041	3.50903e-10	2.10977e-09
ENSG00000201678	Y_RNA	-0.976474	0.361208	0.461274
ENSG00000266891	RP11-692N5.2	-0.976342	0.430426	1
ENSG00000141971	MVB12A	-0.976258	3.87551e-31	1.12777e-29
ENSG00000168350	DEGS2	-0.975223	0.0103458	0.0207888
ENSG00000110031	LPXN	-0.974502	5.85167e-15	5.62363e-14
ENSG00000136826	KLF4	-0.97437	3.19738e-09	1.7157e-08
ENSG00000112033	PPARD	-0.974136	7.12067e-39	2.91847e-37
ENSG00000164576	SAP30L	-0.974074	5.24173e-12	3.821e-11
ENSG00000165757	KIAA1462	-0.973288	3.0072e-09	1.61959e-08
ENSG00000086062	B4GALT1	-0.973	5.73645e-54	4.25844e-52
ENSG00000214748	RP11-332E4.1	-0.972984	0.020655	0.0387731
ENSG00000234354	RPS26P47	-0.972655	0.109306	0.169896
ENSG00000116350	SRSF4	-0.972642	5.90368e-42	2.74436e-40
ENSG00000232801	SDCBPP3	-0.972302	0.00701899	0.0146229
ENSG00000052344	PRSS8	-0.970783	1.07626e-55	8.65168e-54
ENSG00000085999	RAD54L	-0.970485	1.41035e-16	1.56885e-15
ENSG00000065357	DGKA	-0.970472	4.40513e-12	3.23711e-11
ENSG00000092068	SLC7A8	-0.969545	8.93013e-43	4.36916e-41
ENSG00000234819	RP11-336N8.4	-0.969373	0.00102297	0.00250892
ENSG00000159714	ZDHHC1	-0.969225	0.0297236	0.0537841
ENSG00000221890	NPTXR	-0.968527	3.68057e-14	3.2834e-13
ENSG00000141524	TMC6	-0.967201	1.84983e-47	1.08968e-45
ENSG00000113240	CLK4	-0.967128	7.21068e-09	3.72437e-08
ENSG00000063245	EPN1	-0.967043	8.369e-52	5.79852e-50
ENSG00000157110	RBPMS	-0.966162	1.45319e-09	8.13855e-09
ENSG00000068878	PSME4	-0.96555	1.34292e-31	4.01222e-30
ENSG00000204314	PRRT1	-0.963496	0.000139991	0.000400327
ENSG00000232502	AC073464.7	-0.963484	0.305067	0.403129
ENSG00000182175	RGMA	-0.963237	1.43584e-11	1.00007e-10
ENSG00000148337	CIZ1	-0.962295	8.94852e-43	4.36916e-41
ENSG00000101412	E2F1	-0.961414	1.40664e-35	5.01634e-34
ENSG00000206147	RP11-106A1.2	-0.961312	0.0281579	0.0512121
ENSG00000137198	GMPR	-0.960417	0.000172249	0.000485608
ENSG00000171552	BCL2L1	-0.960249	6.07706e-59	5.4581e-57
ENSG00000113734	BNIP1	-0.960124	6.84484e-10	3.98848e-09
ENSG00000238072	RP11-305M3.2	-0.959485	0.00669851	0.0140275
ENSG00000001617	SEMA3F	-0.959245	5.23335e-43	2.58997e-41
ENSG00000055118	KCNH2	-0.959062	1.32008e-12	1.02547e-11
ENSG00000169230	PRELID1	-0.958894	1.27712e-35	4.56562e-34
ENSG00000255120	OVOL1-AS1	-0.958038	0.242959	0.334031
ENSG00000155368	DBI	-0.957486	5.60612e-42	2.6228e-40
ENSG00000175324	LSM1	-0.956766	1.74529e-11	1.20636e-10
ENSG00000090238	YPEL3	-0.955807	1.15416e-29	3.05327e-28
ENSG00000228218	ATF4P3	-0.95535	5.41437e-06	1.91119e-05
ENSG00000212829	RPS26P3	-0.953737	0.0961032	0.151742
ENSG00000223891	OSER1-AS1	-0.953157	0.0150909	0.0291366
ENSG00000137575	SDCBP	-0.952882	3.61155e-40	1.55009e-38
ENSG00000114650	SCAP	-0.951601	8.72254e-48	5.20135e-46
ENSG00000143390	RFX5	-0.95068	6.94737e-30	1.87193e-28
ENSG00000240096	RP11-85G20.1	-0.950291	0.125232	0.190499
ENSG00000270006	RP11-178L8.7	-0.949992	0.0299499	0.0541532
ENSG00000088881	EBF4	-0.949717	7.70811e-07	3.06261e-06
ENSG00000143061	IGSF3	-0.948737	2.20517e-08	1.07237e-07
ENSG00000157227	MMP14	-0.947308	3.59127e-31	1.04715e-29
ENSG00000105321	CCDC9	-0.946761	2.45023e-11	1.67296e-10
ENSG00000105707	HPN	-0.946448	5.75071e-37	2.21944e-35
ENSG00000069399	BCL3	-0.945283	1.01927e-32	3.22399e-31
ENSG00000173801	JUP	-0.943754	5.48315e-72	6.81879e-70
ENSG00000114626	ABTB1	-0.943712	2.28581e-11	1.56437e-10
ENSG00000005187	ACSM3	-0.94367	7.76449e-06	2.67836e-05
ENSG00000255633	MTRNR2L9	-0.943404	0.045045	0.0776454
ENSG00000160789	LMNA	-0.942912	2.24621e-47	1.31255e-45
ENSG00000132561	MATN2	-0.942773	9.33958e-07	3.66678e-06
ENSG00000242364	RP11-451J24.1	-0.942622	0.0164492	0.0315124
ENSG00000174007	CEP19	-0.942504	2.64874e-05	8.472e-05
ENSG00000228305	AC016734.2	-0.942328	0.00976916	0.0197227
ENSG00000226268	RP11-61N20.3	-0.94187	2.68617e-05	8.58231e-05
ENSG00000230849	GOT2P2	-0.941646	0.00249265	0.00569536
ENSG00000104852	SNRNP70	-0.941423	3.09969e-45	1.68916e-43
ENSG00000143507	DUSP10	-0.941206	1.74957e-05	5.73806e-05
ENSG00000175877	WBSCR28	-0.940776	0.150449	0.223393
ENSG00000227077	AC107983.4	-0.940628	0.0324025	0.0580396
ENSG00000185000	DGAT1	-0.939649	7.16015e-45	3.83016e-43
ENSG00000221829	FANCG	-0.93897	4.47183e-29	1.13354e-27
ENSG00000180096	SEPT1	-0.938954	0.000216168	0.000600466
ENSG00000267191	RP11-15A1.2	-0.93643	0.393148	0.494194
ENSG00000258581	RP11-638I2.10	-0.936326	0.163902	0.240619
ENSG00000187653	TMSB4XP8	-0.936072	0.185836	0.267768
ENSG00000102908	NFAT5	-0.935796	9.14322e-14	7.88115e-13
ENSG00000127472	PLA2G5	-0.935664	0.02452	0.0452634
ENSG00000239569	KMT2E-AS1	-0.935661	4.96019e-11	3.27305e-10
ENSG00000164237	CMBL	-0.935101	4.50618e-40	1.92838e-38
ENSG00000256393	AC138123.2	-0.934471	0.0169882	0.0324552
ENSG00000255353	RP11-382M14.1	-0.934291	4.33964e-06	1.55445e-05
ENSG00000133315	MACROD1	-0.933253	2.26971e-16	2.47744e-15
ENSG00000160007	ARHGAP35	-0.931904	3.06189e-42	1.4559e-40
ENSG00000137310	TCF19	-0.931897	9.71178e-33	3.07857e-31
ENSG00000231848	AC012354.8	-0.931817	0.0989487	0.155627
ENSG00000133789	SWAP70	-0.931692	1.52247e-15	1.52983e-14
ENSG00000225338	RP11-384C4.3	-0.931539	0.00259247	0.00590027
ENSG00000160888	IER2	-0.931323	1.88504e-25	3.94639e-24
ENSG00000258090	RP11-734E19.1	-0.931243	0.159705	0.235289
ENSG00000258091	RP11-290L1.6	-0.930869	0.365306	0.46547
ENSG00000165355	FBXO33	-0.930135	5.14427e-11	3.38837e-10
ENSG00000107438	PDLIM1	-0.929955	1.24267e-28	3.12278e-27
ENSG00000112406	HECA	-0.929288	4.175e-13	3.37667e-12
ENSG00000166145	SPINT1	-0.928877	2.73137e-62	2.74079e-60
ENSG00000160570	DEDD2	-0.928872	7.20167e-14	6.27827e-13
ENSG00000213509	PPIAP16	-0.928732	0.394493	0.495501
ENSG00000240065	PSMB9	-0.928618	0.0122681	0.0242167
ENSG00000002586	CD99	-0.928156	4.31422e-31	1.24301e-29
ENSG00000231651	DLG3-AS1	-0.927119	0.228921	0.317733
ENSG00000223861	RP11-74C1.2	-0.92668	0.217088	0.304652
ENSG00000136235	GPNMB	-0.926627	3.89668e-08	1.83603e-07
ENSG00000252311	RNU1-103P	-0.925969	0.55243	1
ENSG00000248988	RP11-815N9.2	-0.925631	0.0970638	0.152993
ENSG00000226965	AC003088.1	-0.924932	0.239047	0.329681
ENSG00000234751	AP002381.2	-0.924904	0.209019	0.295551
ENSG00000178307	TMEM11	-0.924448	8.00933e-30	2.13045e-28
ENSG00000232829	GSTO3P	-0.924414	0.260771	0.353839
ENSG00000186395	KRT10	-0.924163	1.0953e-17	1.346e-16
ENSG00000179085	DPM3	-0.924038	6.31178e-25	1.28622e-23
ENSG00000159479	MED8	-0.922893	1.36108e-26	3.03738e-25
ENSG00000213176	RPL13P6	-0.922709	0.297324	0.39457
ENSG00000226243	RPL37AP1	-0.922642	0.0144984	0.0281231
ENSG00000167106	FAM102A	-0.921914	1.51624e-48	9.30856e-47
ENSG00000260083	MIR4519	-0.921388	0.000515479	0.00133361
ENSG00000236887	RP11-389O22.5	-0.921089	0.400815	0.501742
ENSG00000166900	STX3	-0.919971	3.4004e-29	8.66476e-28
ENSG00000228653	HNRNPCP7	-0.918755	0.257264	0.350125
ENSG00000270378	RP11-108K3.5	-0.91872	0.566148	1
ENSG00000104856	RELB	-0.917985	3.36513e-07	1.39813e-06
ENSG00000267541	RP11-380M21.2	-0.91752	0.00101206	0.00248488
ENSG00000041988	THAP3	-0.915447	4.59717e-13	3.7037e-12
ENSG00000117650	NEK2	-0.914662	3.70598e-16	3.93878e-15
ENSG00000243721	RP11-472I20.1	-0.914585	0.121288	0.185431
ENSG00000236942	RP11-6B6.3	-0.914489	0.120204	0.184005
ENSG00000267449	RP11-264B14.2	-0.914039	0.000105733	0.00030861
ENSG00000128791	TWSG1	-0.913155	9.5793e-24	1.80542e-22
ENSG00000240418	CTD-2013N17.1	-0.913082	0.00396301	0.00868401
ENSG00000127528	KLF2	-0.913007	2.84004e-07	1.19035e-06
ENSG00000228477	RP3-342P20.2	-0.911532	0.00431854	0.00938952
ENSG00000121900	TMEM54	-0.910689	1.44118e-39	6.00837e-38
ENSG00000011243	AKAP8L	-0.910638	9.81544e-34	3.32127e-32
ENSG00000182165	TP53TG1	-0.910436	7.33499e-24	1.39327e-22
ENSG00000167676	PLIN4	-0.910275	0.000113181	0.000328242
ENSG00000110917	MLEC	-0.909736	4.03862e-58	3.49773e-56
ENSG00000198053	SIRPA	-0.909586	0.00225832	0.00519667
ENSG00000005059	CCDC109B	-0.908846	8.02057e-07	3.17982e-06
ENSG00000155366	RHOC	-0.908404	1.24523e-40	5.42458e-39
ENSG00000137312	FLOT1	-0.907895	3.85012e-55	2.99569e-53
ENSG00000171236	LRG1	-0.907811	4.88368e-33	1.58257e-31
ENSG00000118263	KLF7	-0.907153	2.85448e-22	4.84064e-21
ENSG00000106236	NPTX2	-0.906629	1.71872e-14	1.57775e-13
ENSG00000153832	FBXO36	-0.906376	4.94999e-05	0.000151968
ENSG00000148175	STOM	-0.906369	1.13109e-20	1.73236e-19
ENSG00000234694	RP1-92O14.3	-0.905254	0.0437958	0.0757163
ENSG00000237424	FOXD2-AS1	-0.90498	3.38209e-06	1.22778e-05
ENSG00000139793	MBNL2	-0.904508	0.000474645	0.00123676
ENSG00000238106	RP11-402P6.7	-0.90443	0.217411	0.304987
ENSG00000197265	GTF2E2	-0.903859	3.4943e-31	1.02298e-29
ENSG00000259045	RP11-320M16.1	-0.903423	0.0837152	0.134325
ENSG00000145819	ARHGAP26	-0.90322	2.31534e-13	1.91846e-12
ENSG00000203797	DDO	-0.902596	0.00620141	0.0130864
ENSG00000100226	GTPBP1	-0.901901	7.59351e-27	1.71296e-25
ENSG00000213560	RP11-386I14.3	-0.901208	0.331677	0.430653
ENSG00000149582	TMEM25	-0.901168	1.92608e-15	1.9208e-14
ENSG00000132646	PCNA	-0.900946	3.65666e-38	1.46569e-36
ENSG00000111011	RSRC2	-0.900767	1.23449e-31	3.69586e-30
ENSG00000069974	RAB27A	-0.900446	1.6887e-07	7.29748e-07
ENSG00000272186	RP11-110I1.13	-0.899888	0.289662	0.386305
ENSG00000057252	SOAT1	-0.898986	4.46409e-09	2.35591e-08
ENSG00000117448	AKR1A1	-0.898423	9.65869e-46	5.38444e-44
ENSG00000176871	WSB2	-0.898341	6.40514e-50	4.17914e-48
ENSG00000104213	PDGFRL	-0.897978	0.00948604	0.0191884
ENSG00000107020	PLGRKT	-0.896939	3.16282e-09	1.69875e-08
ENSG00000266602	RP11-476K15.1	-0.895859	0.149581	0.222286
ENSG00000166925	TSC22D4	-0.895583	3.09263e-41	1.38882e-39
ENSG00000172375	C2CD2L	-0.89518	1.10079e-23	2.05868e-22
ENSG00000127129	EDN2	-0.89497	6.8979e-07	2.755e-06
ENSG00000233874	RP1-136J15.5	-0.894784	0.0134069	0.0262122
ENSG00000251107	RP11-466P24.4	-0.894308	0.143238	0.214128
ENSG00000167964	RAB26	-0.893719	3.23219e-25	6.71833e-24
ENSG00000087903	RFX2	-0.89268	4.86056e-07	1.97932e-06
ENSG00000173457	PPP1R14B	-0.892369	4.52966e-37	1.75284e-35
ENSG00000242265	PEG10	-0.891326	1.02765e-05	3.48865e-05
ENSG00000159423	ALDH4A1	-0.891165	2.33661e-12	1.77905e-11
ENSG00000162627	SNX7	-0.891131	5.9117e-13	4.71058e-12
ENSG00000186577	C6orf1	-0.89067	7.35046e-26	1.5803e-24
ENSG00000215044	AHCYP1	-0.890578	0.159062	0.234388
ENSG00000162894	FAIM3	-0.889502	0.0596947	0.0996625
ENSG00000140521	POLG	-0.889325	4.60357e-33	1.49513e-31
ENSG00000136830	FAM129B	-0.888951	1.75544e-55	1.38063e-53
ENSG00000172345	STARD5	-0.888446	0.00254906	0.00580784
ENSG00000178104	PDE4DIP	-0.888009	9.6838e-20	1.3868e-18
ENSG00000106333	PCOLCE	-0.887794	2.85989e-14	2.57815e-13
ENSG00000072864	NDE1	-0.886002	1.62632e-14	1.49766e-13
ENSG00000167107	ACSF2	-0.885953	5.12956e-12	3.74862e-11
ENSG00000105669	COPE	-0.885242	5.6784e-28	1.37931e-26
ENSG00000250539	KRT8P33	-0.88394	3.33178e-05	0.000105271
ENSG00000233158	RPS24P6	-0.882824	0.313534	0.412061
ENSG00000239127	SNORD125	-0.882824	0.313534	0.412061
ENSG00000197070	ARRDC1	-0.88131	6.17737e-33	1.98851e-31
ENSG00000161654	LSM12	-0.880688	0.0022547	0.00519246
ENSG00000060138	YBX3	-0.880336	2.35921e-40	1.01558e-38
ENSG00000165113	GKAP1	-0.880288	4.29177e-05	0.000133288
ENSG00000227008	RP3-417G15.1	-0.880097	2.32715e-16	2.53443e-15
ENSG00000130159	ECSIT	-0.879746	3.24851e-30	9.00301e-29
ENSG00000212232	SNORD17	-0.879725	0.0686993	0.11291
ENSG00000013441	CLK1	-0.879602	5.4061e-11	3.55279e-10
ENSG00000117505	DR1	-0.879381	1.58066e-28	3.95164e-27
ENSG00000143384	MCL1	-0.87916	6.15889e-37	2.37068e-35
ENSG00000228194	CTA-415G2.2	-0.878909	0.454646	1
ENSG00000128266	GNAZ	-0.878764	2.35435e-16	2.55831e-15
ENSG00000243761	RP11-216N21.2	-0.878566	0.454974	1
ENSG00000231774	RP11-402P6.11	-0.877662	0.313904	0.41236
ENSG00000186973	FAM183A	-0.877585	0.262617	0.355978
ENSG00000073050	XRCC1	-0.877294	4.7605e-13	3.82892e-12
ENSG00000255007	CTD-2589M5.4	-0.877147	0.504268	1
ENSG00000107014	RLN2	-0.877138	0.150123	0.222977
ENSG00000204516	MICB	-0.876833	0.00368072	0.00812293
ENSG00000219932	RPL12P8	-0.876705	0.207361	0.293607
ENSG00000116698	SMG7	-0.87662	6.97203e-33	2.22952e-31
ENSG00000213719	CLIC1	-0.876039	4.71152e-48	2.83275e-46
ENSG00000223668	EEF1A1P24	-0.875331	0.0318657	0.057219
ENSG00000159176	CSRP1	-0.875089	6.04655e-48	3.62046e-46
ENSG00000236937	PTGES3P4	-0.875038	0.372052	0.47237
ENSG00000105289	TJP3	-0.874425	1.7212e-17	2.07657e-16
ENSG00000272426	RP11-108M9.6	-0.874419	0.464013	1
ENSG00000198792	TMEM184B	-0.873876	1.19679e-33	4.03087e-32
ENSG00000173926	MARCH3	-0.873823	0.000297573	0.000805824
ENSG00000165030	NFIL3	-0.873567	2.50546e-10	1.53946e-09
ENSG00000006062	MAP3K14	-0.872802	5.67454e-23	1.00322e-21
ENSG00000260257	RP5-1085F17.3	-0.872464	0.0256288	0.0471388
ENSG00000224892	RPS4XP16	-0.871984	0.0384922	0.0676245
ENSG00000235174	RPL39P3	-0.87192	4.86792e-11	3.21654e-10
ENSG00000272520	CTD-2044J15.2	-0.871726	6.69926e-07	2.6845e-06
ENSG00000213889	PPM1N	-0.871401	0.056719	0.0950981
ENSG00000226958	CTD-2328D6.1	-0.870608	0.19607	0.279852
ENSG00000117385	LEPRE1	-0.870533	2.95654e-14	2.66034e-13
ENSG00000163875	MEAF6	-0.870314	2.05897e-25	4.30431e-24
ENSG00000182378	PLCXD1	-0.869775	6.52256e-08	2.9713e-07
ENSG00000219747	RP1-292B18.1	-0.869556	0.000225652	0.000625379
ENSG00000235879	FAR1P1	-0.869498	0.224509	0.312653
ENSG00000233461	RP11-295G20.2	-0.869232	4.6164e-05	0.00014273
ENSG00000240231	RPS27P29	-0.869066	0.37713	0.4774
ENSG00000165171	WBSCR27	-0.868847	3.83962e-13	3.11407e-12
ENSG00000106992	AK1	-0.868222	1.50788e-10	9.47309e-10
ENSG00000241081	RP11-488C13.1	-0.868035	0.0353992	0.0627966
ENSG00000224094	RPS24P8	-0.867793	2.7544e-06	1.01237e-05
ENSG00000162073	PAQR4	-0.86734	1.42415e-31	4.23749e-30
ENSG00000105523	FAM83E	-0.867156	0.00652842	0.0137069
ENSG00000258153	HSPE1P4	-0.866956	0.348577	0.448316
ENSG00000237886	RP11-611D20.2	-0.866929	0.0512638	0.087045
ENSG00000185340	GAS2L1	-0.86581	1.2781e-41	5.90361e-40
ENSG00000168067	MAP4K2	-0.865189	1.26517e-29	3.33482e-28
ENSG00000126246	IGFLR1	-0.864946	0.0583926	0.0976903
ENSG00000204536	CCHCR1	-0.864928	5.74668e-16	6.00677e-15
ENSG00000167680	SEMA6B	-0.864527	0.00600872	0.0127222
ENSG00000106803	SEC61B	-0.864158	5.99563e-18	7.48831e-17
ENSG00000172057	ORMDL3	-0.864086	1.63789e-24	3.23355e-23
ENSG00000004399	PLXND1	-0.862875	1.51032e-10	9.4843e-10
ENSG00000134285	FKBP11	-0.862797	1.2631e-05	4.21999e-05
ENSG00000176393	RNPEP	-0.862231	5.5981e-38	2.21941e-36
ENSG00000150977	RILPL2	-0.861308	5.43135e-08	2.50956e-07
ENSG00000241464	RPL39P38	-0.861171	0.500279	1
ENSG00000177666	PNPLA2	-0.860248	4.78905e-35	1.68311e-33
ENSG00000129355	CDKN2D	-0.859997	9.84604e-16	1.00675e-14
ENSG00000120053	GOT1	-0.859151	1.45056e-37	5.65834e-36
ENSG00000159199	ATP5G1	-0.859072	6.27228e-24	1.19923e-22
ENSG00000270068	RP4-761J14.9	-0.858415	0.14966	0.222359
ENSG00000079215	SLC1A3	-0.858303	0.000204295	0.000569551
ENSG00000268713	CTC-444N24.8	-0.857481	0.0112888	0.0224848
ENSG00000198380	GFPT1	-0.856825	1.42204e-29	3.72804e-28
ENSG00000173221	GLRX	-0.856532	7.88263e-05	0.00023517
ENSG00000076864	RAP1GAP	-0.856479	1.93272e-09	1.06358e-08
ENSG00000140319	SRP14	-0.856417	8.18714e-34	2.77676e-32
ENSG00000221676	RNU6ATAC	-0.856242	0.630561	1
ENSG00000174628	IQCK	-0.855629	0.00110042	0.00268329
ENSG00000140263	SORD	-0.85528	1.76521e-41	8.05137e-40
ENSG00000139946	PELI2	-0.855262	0.00376966	0.00829656
ENSG00000158615	PPP1R15B	-0.855018	1.67398e-27	3.91581e-26
ENSG00000198763	MT-ND2	-0.854414	3.87073e-06	1.39473e-05
ENSG00000121858	TNFSF10	-0.854293	0.00160032	0.00377997
ENSG00000117472	TSPAN1	-0.853847	4.19222e-24	8.07905e-23
ENSG00000187486	KCNJ11	-0.853775	5.26541e-11	3.46503e-10
ENSG00000227311	RP1-228H13.1	-0.853051	0.420525	0.522068
ENSG00000229595	RP5-1097F14.1	-0.852707	0.411987	0.513265
ENSG00000115194	SLC30A3	-0.852582	9.36738e-07	3.67571e-06
ENSG00000238110	RP11-350E12.5	-0.852443	3.18337e-06	1.15998e-05
ENSG00000250746	RP11-39C10.1	-0.852418	0.0600234	0.100119
ENSG00000076604	TRAF4	-0.852245	5.04489e-39	2.07353e-37
ENSG00000100364	KIAA0930	-0.852098	6.88303e-44	3.55135e-42
ENSG00000174307	PHLDA3	-0.852083	3.73249e-27	8.57941e-26
ENSG00000261526	CTB-31O20.2	-0.851978	6.0961e-05	0.000184827
ENSG00000244245	RP11-120B7.1	-0.851934	0.300421	0.397918
ENSG00000139438	FAM222A	-0.851654	6.7715e-14	5.91743e-13
ENSG00000158201	ABHD3	-0.851588	3.7334e-08	1.76424e-07
ENSG00000234268	AP000936.1	-0.851278	0.0600118	0.100111
ENSG00000237441	RGL2	-0.850096	2.23743e-33	7.38199e-32
ENSG00000154144	TBRG1	-0.849347	4.78777e-24	9.19025e-23
ENSG00000102554	KLF5	-0.849333	3.57955e-07	1.48341e-06
ENSG00000170855	TRIAP1	-0.849285	1.41468e-17	1.72248e-16
ENSG00000182580	EPHB3	-0.849259	3.46488e-17	4.06893e-16
ENSG00000255224	CTD-3065J16.9	-0.84813	4.09749e-07	1.68319e-06
ENSG00000228474	OST4	-0.848077	3.54986e-24	6.86841e-23
ENSG00000113328	CCNG1	-0.847439	2.75698e-45	1.51374e-43
ENSG00000183077	AFMID	-0.846763	1.4887e-17	1.80505e-16
ENSG00000260318	COX6CP1	-0.846585	3.9326e-09	2.08982e-08
ENSG00000162148	PPP1R32	-0.846294	0.0271073	0.0495242
ENSG00000258872	FDPSP3	-0.846033	0.253302	0.345574
ENSG00000111328	CDK2AP1	-0.845701	6.30873e-33	2.02185e-31
ENSG00000166228	PCBD1	-0.845307	3.48751e-32	1.07053e-30
ENSG00000143412	ANXA9	-0.845049	5.92663e-12	4.28591e-11
ENSG00000223886	RP11-251G23.2	-0.844988	0.0169073	0.0323218
ENSG00000111012	CYP27B1	-0.844705	6.48946e-10	3.79323e-09
ENSG00000070081	NUCB2	-0.84447	5.20793e-31	1.49458e-29
ENSG00000179344	HLA-DQB1	-0.844456	0.00147076	0.00349608
ENSG00000134255	CEPT1	-0.843844	1.30989e-10	8.29729e-10
ENSG00000269728	RP11-145M9.4	-0.843789	8.27978e-07	3.27544e-06
ENSG00000213438	YBX2P1	-0.843662	0.303989	0.402022
ENSG00000213707	HMGB1P10	-0.843448	0.349324	0.44892
ENSG00000269246	CTC-246B18.10	-0.843248	0.0126815	0.0249312
ENSG00000166153	DEPDC4	-0.843122	0.00220481	0.00508963
ENSG00000124074	ENKD1	-0.841621	5.19585e-15	5.01656e-14
ENSG00000165813	C10orf118	-0.841549	1.10595e-18	1.46421e-17
ENSG00000231908	IDH1-AS1	-0.840833	0.0116463	0.0231494
ENSG00000254999	BRK1	-0.840441	5.46897e-28	1.33066e-26
ENSG00000165474	GJB2	-0.840012	3.54308e-08	1.67703e-07
ENSG00000008394	MGST1	-0.839681	4.21503e-31	1.21684e-29
ENSG00000104695	PPP2CB	-0.839272	9.93967e-26	2.12993e-24
ENSG00000244048	RPS18P6	-0.838888	0.387643	0.488214
ENSG00000180198	RCC1	-0.837733	1.56645e-21	2.5409e-20
ENSG00000168528	SERINC2	-0.83759	9.20384e-45	4.86967e-43
ENSG00000232442	CTD-3184A7.4	-0.837487	3.71705e-09	1.98179e-08
ENSG00000167685	ZNF444	-0.837229	1.14138e-25	2.43863e-24
ENSG00000134901	KDELC1	-0.837228	0.000620304	0.00158091
ENSG00000185361	TNFAIP8L1	-0.836963	0.000330172	0.000886839
ENSG00000184232	OAF	-0.83687	1.01966e-08	5.15676e-08
ENSG00000102871	TRADD	-0.836864	1.02747e-14	9.6201e-14
ENSG00000184545	DUSP8	-0.836555	1.23725e-27	2.9367e-26
ENSG00000128596	CCDC136	-0.836205	4.99457e-08	2.31658e-07
ENSG00000101400	SNTA1	-0.836085	9.83695e-20	1.40597e-18
ENSG00000101911	PRPS2	-0.836066	1.74567e-24	3.44166e-23
ENSG00000228078	HLA-U	-0.836049	0.637797	1
ENSG00000254854	CTD-2523D13.2	-0.835863	0.106194	0.165643
ENSG00000227183	HDGFP1	-0.835795	0.272919	0.367887
ENSG00000272931	RP5-943J3.2	-0.835177	0.367386	0.467875
ENSG00000188372	ZP3	-0.835116	8.12877e-13	6.39663e-12
ENSG00000213865	C8orf44	-0.834656	0.00423575	0.0092316
ENSG00000267669	RP11-824M15.3	-0.834529	0.257813	0.350676
ENSG00000105339	DENND3	-0.833872	1.32312e-06	5.0943e-06
ENSG00000149260	CAPN5	-0.833709	5.55546e-12	4.03756e-11
ENSG00000110717	NDUFS8	-0.833451	1.164e-25	2.48331e-24
ENSG00000236257	EI24P2	-0.83307	0.0147684	0.0285745
ENSG00000249592	RP11-440L14.1	-0.832684	0.0186601	0.0353625
ENSG00000175445	LPL	-0.832371	3.3456e-11	2.25051e-10
ENSG00000241907	RPS20P4	-0.832211	0.272399	0.367288
ENSG00000129757	CDKN1C	-0.832073	3.56416e-20	5.27017e-19
ENSG00000087128	TMPRSS11E	-0.831279	0.0186607	0.0353625
ENSG00000241781	AL161626.1	-0.831157	0.0432267	0.0748838
ENSG00000157020	SEC13	-0.82976	4.46887e-32	1.36601e-30
ENSG00000235605	RP5-827C21.1	-0.829291	0.181257	0.262
ENSG00000268282	CTD-2620I22.2	-0.827613	0.00149904	0.00355555
ENSG00000242247	ARFGAP3	-0.827517	6.12274e-25	1.24945e-23
ENSG00000145632	PLK2	-0.826801	0.000105399	0.000307758
ENSG00000204219	TCEA3	-0.8263	4.67192e-08	2.17873e-07
ENSG00000176407	KCMF1	-0.82509	9.09271e-24	1.71817e-22
ENSG00000158769	F11R	-0.825064	1.55121e-22	2.66157e-21
ENSG00000185201	IFITM2	-0.824955	2.68836e-16	2.90822e-15
ENSG00000120149	MSX2	-0.824306	3.09226e-08	1.4771e-07
ENSG00000181856	SLC2A4	-0.823778	2.0096e-08	9.82846e-08
ENSG00000273297	RP11-38M8.1	-0.823558	0.191159	0.273999
ENSG00000127124	HIVEP3	-0.823299	9.42393e-06	3.21496e-05
ENSG00000132182	NUP210	-0.822606	6.59063e-32	2.00195e-30
ENSG00000107338	SHB	-0.822105	1.2554e-08	6.27485e-08
ENSG00000240036	RP11-587D21.1	-0.821955	0.0504808	0.0858256
ENSG00000230648	RP3-406P24.3	-0.821819	0.355387	0.455384
ENSG00000142409	ZNF787	-0.821746	9.171e-27	2.06241e-25
ENSG00000159753	RLTPR	-0.821722	2.23684e-09	1.22445e-08
ENSG00000204228	HSD17B8	-0.821147	3.5523e-12	2.64921e-11
ENSG00000163071	SPATA18	-0.820916	2.80929e-09	1.51896e-08
ENSG00000173156	RHOD	-0.820249	7.29696e-17	8.37309e-16
ENSG00000184840	TMED9	-0.820035	2.90141e-29	7.44541e-28
ENSG00000258951	KRT18P7	-0.819724	0.029753	0.0538307
ENSG00000204894	RP11-208G20.2	-0.819092	0.203046	0.288311
ENSG00000140986	RPL3L	-0.818635	0.0093897	0.0190146
ENSG00000260948	RP11-552M11.8	-0.817812	0.0742298	0.120918
ENSG00000128487	SPECC1	-0.817405	3.22835e-23	5.81343e-22
ENSG00000103852	TTC23	-0.817329	4.25273e-09	2.25336e-08
ENSG00000249774	CTD-2206G10.2	-0.816087	0.400313	0.501253
ENSG00000261514	RP11-527L4.2	-0.81595	9.55913e-07	3.74893e-06
ENSG00000204209	DAXX	-0.815752	1.00501e-28	2.53431e-27
ENSG00000101331	CCM2L	-0.815408	0.0538643	0.0909616
ENSG00000237782	RP1-192P9.1	-0.814513	0.166387	0.243529
ENSG00000270145	CTD-2267D19.6	-0.81446	0.192746	0.275838
ENSG00000230979	AC079250.1	-0.81431	5.88211e-06	2.06427e-05
ENSG00000076826	CAMSAP3	-0.814136	7.39597e-33	2.35473e-31
ENSG00000118046	STK11	-0.813202	2.53665e-33	8.31268e-32
ENSG00000121211	MND1	-0.813168	1.31665e-06	5.07328e-06
ENSG00000187210	GCNT1	-0.812813	4.69158e-12	3.44238e-11
ENSG00000272459	RP11-1277A3.3	-0.812781	0.339525	0.438807
ENSG00000179967	PPP1R14BP3	-0.812638	1.50359e-08	7.45646e-08
ENSG00000204580	DDR1	-0.811917	1.23573e-48	7.65104e-47
ENSG00000167470	MIDN	-0.811784	2.85483e-41	1.28999e-39
ENSG00000142186	SCYL1	-0.81128	1.19273e-39	5.03019e-38
ENSG00000244331	CTB-47B8.1	-0.810729	0.000757285	0.00189549
ENSG00000177706	FAM20C	-0.810703	0.0248152	0.0457503
ENSG00000203930	LINC00632	-0.810497	0.00253507	0.00578104
ENSG00000182134	TDRKH	-0.810449	4.36196e-12	3.207e-11
ENSG00000070669	ASNS	-0.809654	5.19191e-43	2.57823e-41
ENSG00000147642	SYBU	-0.809602	7.03041e-07	2.80561e-06
ENSG00000100811	YY1	-0.809197	7.20587e-33	2.29924e-31
ENSG00000213757	CTC-451P13.1	-0.809128	0.179972	0.260437
ENSG00000089327	FXYD5	-0.809025	1.135e-23	2.11993e-22
ENSG00000172932	ANKRD13D	-0.808542	5.53987e-24	1.06199e-22
ENSG00000218180	SLC25A5P7	-0.807595	0.16563	0.242621
ENSG00000155508	CNOT8	-0.806212	4.50966e-25	9.26774e-24
ENSG00000260359	RP11-4F5.2	-0.806063	0.00804576	0.0165254
ENSG00000147526	TACC1	-0.805995	1.4809e-27	3.4866e-26
ENSG00000112972	HMGCS1	-0.805967	8.25786e-20	1.19435e-18
ENSG00000213303	CTC-398G3.2	-0.805895	3.60991e-05	0.000113443
ENSG00000262089	RP11-589P10.5	-0.804808	0.356287	0.456175
ENSG00000241661	PPP1R2P6	-0.804789	0.310842	0.409336
ENSG00000238003	RP11-465N4.2	-0.80459	0.565975	1
ENSG00000242814	RP11-436H11.1	-0.804447	0.0130887	0.0256694
ENSG00000125744	RTN2	-0.804289	0.000442535	0.00115911
ENSG00000160180	TFF3	-0.804265	0.0037132	0.00818592
ENSG00000204176	SYT15	-0.80409	0.00665526	0.013949
ENSG00000086619	ERO1LB	-0.803756	0.000201293	0.000562046
ENSG00000198888	MT-ND1	-0.803377	8.8032e-32	2.6574e-30
ENSG00000189227	C15orf61	-0.803118	4.17097e-08	1.95893e-07
ENSG00000162729	IGSF8	-0.802777	5.56819e-22	9.28032e-21
ENSG00000143450	OAZ3	-0.802375	0.00275138	0.00622009
ENSG00000118369	USP35	-0.802217	1.04261e-09	5.95133e-09
ENSG00000259479	CTD-2008A1.2	-0.801475	0.00379236	0.008344
ENSG00000223877	RP11-2F9.3	-0.801466	0.119657	0.183399
ENSG00000261840	RP11-146F11.1	-0.801025	0.00098326	0.00242238
ENSG00000153029	MR1	-0.800934	0.000195037	0.000546043
ENSG00000164897	TMUB1	-0.800716	1.32152e-33	4.44067e-32
ENSG00000146707	POMZP3	-0.799491	0.160279	0.236038
ENSG00000126460	PRRG2	-0.79874	2.44593e-13	2.01862e-12
ENSG00000241352	RP11-392P7.1	-0.798147	0.03641	0.0643466
ENSG00000163932	PRKCD	-0.797825	3.90782e-31	1.1349e-29
ENSG00000224646	AC007387.2	-0.79752	0.202374	0.287468
ENSG00000171703	TCEA2	-0.797306	1.84307e-22	3.15119e-21
ENSG00000163931	TKT	-0.797263	6.97789e-51	4.74431e-49
ENSG00000168209	DDIT4	-0.796919	4.72321e-42	2.21686e-40
ENSG00000112576	CCND3	-0.796898	2.3052e-33	7.57125e-32
ENSG00000176658	MYO1D	-0.796233	1.13051e-24	2.26569e-23
ENSG00000117143	UAP1	-0.796104	4.07966e-44	2.11242e-42
ENSG00000202198	RN7SK	-0.795936	0.208279	0.294619
ENSG00000250451	HOXC-AS1	-0.795812	0.000765783	0.0019161
ENSG00000119547	ONECUT2	-0.795795	4.73847e-11	3.13956e-10
ENSG00000141401	IMPA2	-0.795584	9.70402e-22	1.59181e-20
ENSG00000232454	RP11-3J10.7	-0.795315	0.423481	0.524542
ENSG00000181634	TNFSF15	-0.795056	3.65066e-14	3.26072e-13
ENSG00000231549	USMG5P1	-0.79504	0.411107	0.512343
ENSG00000123219	CENPK	-0.794982	0.000227934	0.000630981
ENSG00000185561	TLCD2	-0.794696	0.0766788	0.124387
ENSG00000143387	CTSK	-0.794671	0.0525657	0.0890373
ENSG00000126803	HSPA2	-0.794297	0.0275536	0.0502199
ENSG00000169972	PUSL1	-0.794037	1.81238e-14	1.66059e-13
ENSG00000106351	AGFG2	-0.793245	2.10569e-19	2.92345e-18
ENSG00000115041	KCNIP3	-0.792844	0.000185512	0.000521182
ENSG00000138744	NAAA	-0.792664	8.85227e-18	1.09246e-16
ENSG00000228360	RP11-365F18.1	-0.792142	0.572493	1
ENSG00000196998	WDR45	-0.792136	4.75943e-11	3.15201e-10
ENSG00000092445	TYRO3	-0.792008	6.60139e-18	8.21644e-17
ENSG00000096433	ITPR3	-0.792005	2.23337e-20	3.35351e-19
ENSG00000231789	RP11-558F24.4	-0.791419	7.24012e-05	0.000217248
ENSG00000079387	SENP1	-0.791306	2.50968e-09	1.36661e-08
ENSG00000148484	RSU1	-0.790903	7.20548e-22	1.19544e-20
ENSG00000234115	RP11-288G3.4	-0.790347	0.016127	0.0309399
ENSG00000183688	FAM101B	-0.790347	2.28939e-19	3.1664e-18
ENSG00000261614	YBX3P1	-0.790318	1.12681e-05	3.79691e-05
ENSG00000236468	RP11-104D3.2	-0.790036	0.168753	0.246571
ENSG00000255306	RP5-901A4.1	-0.789843	0.346486	0.445941
ENSG00000163072	NOSTRIN	-0.78947	0.00012567	0.000362079
ENSG00000204253	HNRNPCP2	-0.789467	0.00285923	0.0064469
ENSG00000104897	SF3A2	-0.789198	1.26668e-28	3.17216e-27
ENSG00000213689	TREX1	-0.788381	1.06519e-20	1.63832e-19
ENSG00000234589	RP11-253E3.1	-0.788177	0.0139995	0.0272864
ENSG00000235804	RP4-535B20.2	-0.78797	0.337687	0.436975
ENSG00000198125	MB	-0.787494	3.04612e-15	3.00278e-14
ENSG00000269165	AC069547.1	-0.786817	0.101804	0.1596
ENSG00000037042	TUBG2	-0.786389	2.89953e-11	1.96224e-10
ENSG00000120306	CYSTM1	-0.785246	1.07949e-15	1.10067e-14
ENSG00000066455	GOLGA5	-0.784941	1.22126e-22	2.11289e-21
ENSG00000229133	RPS7P4	-0.784615	0.218671	0.306253
ENSG00000197324	LRP10	-0.784538	6.47564e-38	2.5534e-36
ENSG00000188064	WNT7B	-0.783999	3.80527e-26	8.26369e-25
ENSG00000226539	AC012512.1	-0.783694	0.394047	0.495068
ENSG00000185753	CXorf38	-0.78318	8.3161e-09	4.25455e-08
ENSG00000100911	PSME2	-0.783123	2.05051e-20	3.0917e-19
ENSG00000263004	RP11-166P13.3	-0.783065	0.00147494	0.00350316
ENSG00000137216	TMEM63B	-0.782904	2.7958e-36	1.02724e-34
ENSG00000234705	HMGA1P4	-0.782841	0.432684	0.533025
ENSG00000196547	MAN2A2	-0.781922	1.2459e-17	1.52207e-16
ENSG00000123595	RAB9A	-0.780823	1.95545e-10	1.21278e-09
ENSG00000172331	BPGM	-0.780741	5.20171e-12	3.79373e-11
ENSG00000259146	RP1-261D10.2	-0.780646	0.00855571	0.0174717
ENSG00000155324	GRAMD3	-0.780598	0.00144648	0.00344118
ENSG00000100814	CCNB1IP1	-0.780044	6.08923e-16	6.34204e-15
ENSG00000181649	PHLDA2	-0.779577	1.69631e-25	3.58219e-24
ENSG00000250162	CSNK1A1P3	-0.77878	0.0259653	0.0476592
ENSG00000124155	PIGT	-0.778357	8.4177e-35	2.93711e-33
ENSG00000106689	LHX2	-0.777898	5.68962e-05	0.000173297
ENSG00000015285	WAS	-0.777158	0.000796602	0.00198877
ENSG00000076944	STXBP2	-0.777094	7.80336e-20	1.12974e-18
ENSG00000158747	NBL1	-0.777024	7.20848e-06	2.49901e-05
ENSG00000233820	RP11-535M15.2	-0.776902	0.134708	0.203004
ENSG00000213753	CENPBD1P1	-0.776639	4.07864e-18	5.15588e-17
ENSG00000187840	EIF4EBP1	-0.776535	1.23834e-30	3.49182e-29
ENSG00000235043	TECRP1	-0.776181	0.00312531	0.00699697
ENSG00000141934	PPAP2C	-0.775968	2.71609e-21	4.3285e-20
ENSG00000147789	ZNF7	-0.775701	1.52764e-11	1.06198e-10
ENSG00000117399	CDC20	-0.775301	2.85965e-32	8.79659e-31
ENSG00000189171	S100A13	-0.775011	0.000493988	0.00128074
ENSG00000231742	RP11-112L6.4	-0.774808	0.0411463	0.0716894
ENSG00000115738	ID2	-0.774722	2.78092e-17	3.29498e-16
ENSG00000163545	NUAK2	-0.774381	0.000196592	0.000549446
ENSG00000142694	EVA1B	-0.773538	0.000164522	0.00046608
ENSG00000240531	RPL21P123	-0.773207	0.39692	0.497932
ENSG00000023318	ERP44	-0.773019	7.35303e-26	1.5803e-24
ENSG00000272264	RP11-92K15.3	-0.772377	0.100815	0.158168
ENSG00000125734	GPR108	-0.772303	1.04597e-23	1.95866e-22
ENSG00000178752	FAM132B	-0.771469	0.00221174	0.00510239
ENSG00000122547	EEPD1	-0.771306	5.26416e-08	2.43386e-07
ENSG00000213942	RP1-102E24.1	-0.77108	0.33009	0.428975
ENSG00000266402	SNORA76	-0.770734	0.000244523	0.000673319
ENSG00000100558	PLEK2	-0.770621	9.8677e-05	0.000289864
ENSG00000128272	ATF4	-0.77036	4.4544e-42	2.10427e-40
ENSG00000141295	SCRN2	-0.770051	8.33586e-11	5.38813e-10
ENSG00000002330	BAD	-0.770047	3.09913e-13	2.5347e-12
ENSG00000229716	RP11-185B14.1	-0.769908	0.272521	0.367419
ENSG00000267184	RP1-200G19.1	-0.769772	0.289267	0.385848
ENSG00000157045	NTAN1	-0.769572	5.64465e-18	7.08625e-17
ENSG00000269304	AC010522.1	-0.769134	0.0686608	0.11287
ENSG00000131069	ACSS2	-0.768937	3.3306e-25	6.91301e-24
ENSG00000143630	HCN3	-0.768849	1.53827e-05	5.07639e-05
ENSG00000164919	COX6C	-0.768836	1.48038e-20	2.25308e-19
ENSG00000160588	MPZL3	-0.7688	7.48044e-09	3.85685e-08
ENSG00000133318	RTN3	-0.768732	1.83557e-42	8.84354e-41
ENSG00000090487	SPG21	-0.768455	2.03388e-31	6.01484e-30
ENSG00000259856	RAB43P1	-0.768374	0.0141078	0.0274643
ENSG00000228499	TMSB10P1	-0.768364	0.518488	1
ENSG00000225471	RP11-262D11.2	-0.768359	0.00157012	0.00371286
ENSG00000140044	JDP2	-0.767956	3.46392e-13	2.8188e-12
ENSG00000107643	MAPK8	-0.767871	1.01857e-10	6.52584e-10
ENSG00000227309	AC140076.1	-0.767536	0.0734656	0.119794
ENSG00000172819	RARG	-0.767361	5.88905e-23	1.03861e-21
ENSG00000128283	CDC42EP1	-0.767147	4.26893e-30	1.16316e-28
ENSG00000229237	HMGN1P37	-0.767112	0.0968745	0.15273
ENSG00000140564	FURIN	-0.767067	2.66064e-21	4.24477e-20
ENSG00000270983	RP11-137J7.3	-0.766939	0.33791	0.437147
ENSG00000079337	RAPGEF3	-0.766419	3.37461e-05	0.000106509
ENSG00000124507	PACSIN1	-0.766317	2.25226e-18	2.90003e-17
ENSG00000100359	SGSM3	-0.766107	7.67143e-22	1.27129e-20
ENSG00000219755	RP1-199J3.5	-0.766061	0.111083	0.172345
ENSG00000166477	LEO1	-0.765569	1.91411e-18	2.49108e-17
ENSG00000197933	ZNF823	-0.765157	7.08981e-05	0.000213134
ENSG00000271914	RP4-789D17.5	-0.764839	0.338357	0.437582
ENSG00000178947	LINC00086	-0.76359	5.67317e-16	5.93419e-15
ENSG00000140391	TSPAN3	-0.763285	4.57052e-22	7.6526e-21
ENSG00000268869	ESPNP	-0.762776	0.0875267	0.139808
ENSG00000139880	CDH24	-0.762771	1.36993e-11	9.55993e-11
ENSG00000175550	DRAP1	-0.762549	3.59261e-21	5.68179e-20
ENSG00000090020	SLC9A1	-0.76252	4.90277e-31	1.40979e-29
ENSG00000233668	RP11-571F15.3	-0.762499	0.107023	0.166776
ENSG00000237289	CKMT1B	-0.761692	1.17131e-06	4.54104e-06
ENSG00000257121	RP11-129B9.2	-0.761532	0.221979	0.309842
ENSG00000154102	C16orf74	-0.76051	0.000282396	0.000769881
ENSG00000156381	ANKRD9	-0.760253	6.89078e-18	8.55468e-17
ENSG00000080546	SESN1	-0.760198	2.37167e-09	1.29437e-08
ENSG00000269388	AC018755.16	-0.760076	0.000707331	0.00178241
ENSG00000197728	RPS26	-0.759947	0.0561097	0.0942224
ENSG00000072954	TMEM38A	-0.759424	1.84784e-06	6.97422e-06
ENSG00000087008	ACOX3	-0.759392	9.40029e-06	3.20765e-05
ENSG00000169241	SLC50A1	-0.75913	1.06914e-32	3.3671e-31
ENSG00000182934	SRPR	-0.758785	1.02558e-32	3.23692e-31
ENSG00000253313	C1orf210	-0.758708	9.2942e-13	7.28221e-12
ENSG00000148908	RGS10	-0.758629	3.53389e-17	4.14662e-16
ENSG00000069482	GAL	-0.758236	2.53691e-12	1.92651e-11
ENSG00000185924	RTN4RL1	-0.758106	1.20201e-21	1.96509e-20
ENSG00000108829	LRRC59	-0.758053	2.29426e-33	7.55238e-32
ENSG00000094880	CDC23	-0.757991	2.36717e-14	2.1513e-13
ENSG00000243660	ZNF487	-0.75711	0.0211892	0.0397143
ENSG00000153130	SCOC	-0.756866	4.04986e-18	5.12395e-17
ENSG00000198876	DCAF12	-0.75648	2.41768e-26	5.35422e-25
ENSG00000258611	RP11-368J22.2	-0.75604	0.0777669	0.125821
ENSG00000105988	NHP2P1	-0.754904	0.142286	0.212969
ENSG00000114784	EIF1B	-0.754719	3.44915e-16	3.67657e-15
ENSG00000189077	TMEM120A	-0.754385	2.32535e-16	2.53437e-15
ENSG00000123240	OPTN	-0.75432	2.56972e-15	2.5487e-14
ENSG00000092871	RFFL	-0.753789	4.90867e-09	2.57374e-08
ENSG00000258011	HMGA1P3	-0.753134	0.287505	0.384061
ENSG00000176092	AIM1L	-0.753008	0.00507876	0.0109088
ENSG00000189266	PNRC2	-0.752735	0.00019637	0.000549141
ENSG00000186591	UBE2H	-0.752498	1.0926e-32	3.43353e-31
ENSG00000112343	TRIM38	-0.752308	3.93459e-05	0.000122956
ENSG00000229391	HLA-DRB6	-0.752246	0.16917	0.247032
ENSG00000036672	USP2	-0.752183	6.65303e-08	3.02694e-07
ENSG00000167772	ANGPTL4	-0.751476	1.63134e-14	1.50038e-13
ENSG00000243711	RPL21P116	-0.751453	0.476669	0.576024
ENSG00000201302	SNORA65	-0.751453	0.476669	0.576024
ENSG00000004478	FKBP4	-0.751049	8.33414e-39	3.40623e-37
ENSG00000158457	TSPAN33	-0.750699	6.26937e-16	6.52499e-15
ENSG00000235282	RP1-8B22.1	-0.750416	0.403919	0.504942
ENSG00000242951	RP11-507E23.1	-0.750231	5.55478e-08	2.5609e-07
ENSG00000125166	GOT2	-0.749992	1.15113e-35	4.13555e-34
ENSG00000233799	AC139887.4	-0.749851	0.326504	0.425227
ENSG00000164251	F2RL1	-0.748585	3.81175e-18	4.82688e-17
ENSG00000120265	PCMT1	-0.748173	1.19896e-18	1.58302e-17
ENSG00000271047	RP11-760D2.12	-0.74792	0.192084	0.275108
ENSG00000226131	AC073465.3	-0.747871	0.482104	0.580921
ENSG00000235275	KRT18P16	-0.746953	0.109674	0.170396
ENSG00000074695	LMAN1	-0.746708	1.33751e-22	2.30578e-21
ENSG00000136943	CTSV	-0.746379	7.79471e-05	0.00023269
ENSG00000177426	TGIF1	-0.746228	2.75973e-09	1.49494e-08
ENSG00000243678	NME1-NME2	-0.746084	6.79178e-18	8.44618e-17
ENSG00000131153	GINS2	-0.746082	8.28026e-11	5.35457e-10
ENSG00000122035	RASL11A	-0.746063	0.000663789	0.00168084
ENSG00000130675	MNX1	-0.746003	3.74814e-10	2.24703e-09
ENSG00000102934	PLLP	-0.745822	8.31765e-10	4.81009e-09
ENSG00000138413	IDH1	-0.745602	1.36293e-32	4.26466e-31
ENSG00000204386	NEU1	-0.745502	1.87594e-27	4.36022e-26
ENSG00000168887	C2orf68	-0.744908	2.95403e-11	1.99503e-10
ENSG00000061938	TNK2	-0.744825	4.02088e-20	5.93346e-19
ENSG00000148572	NRBF2	-0.744632	9.70458e-07	3.80187e-06
ENSG00000196331	HIST1H2BO	-0.744559	0.101399	0.159051
ENSG00000234356	AC009945.4	-0.744523	0.480724	0.579786
ENSG00000260459	FTLP14	-0.744293	0.068989	0.113278
ENSG00000197417	SHPK	-0.743814	4.88064e-05	0.000150102
ENSG00000269888	RP11-3P17.5	-0.743527	0.273885	0.368882
ENSG00000240790	AC073934.6	-0.743519	0.436741	0.536478
ENSG00000185442	FAM174B	-0.743415	3.14219e-19	4.29931e-18
ENSG00000055070	SZRD1	-0.743312	1.85545e-26	4.11536e-25
ENSG00000232626	RP11-175B9.2	-0.743169	0.231742	0.321128
ENSG00000108107	RPL28	-0.742537	4.50437e-07	1.8389e-06
ENSG00000250956	CTB-88F18.3	-0.741425	0.663913	1
ENSG00000101955	SRPX	-0.741373	0.00845624	0.0172879
ENSG00000073910	FRY	-0.741362	2.84765e-10	1.73216e-09
ENSG00000196821	C6orf106	-0.740102	1.39209e-27	3.28279e-26
ENSG00000252245	RNU6-736P	-0.739933	0.750306	1
ENSG00000243477	NAT6	-0.739649	3.1554e-13	2.57783e-12
ENSG00000124356	STAMBP	-0.739307	1.11526e-13	9.50061e-13
ENSG00000007541	PIGQ	-0.739269	1.51039e-24	2.99402e-23
ENSG00000112640	PPP2R5D	-0.739245	3.14499e-28	7.74273e-27
ENSG00000235034	C19orf81	-0.739232	0.00673653	0.0141031
ENSG00000141232	TOB1	-0.739157	2.5764e-22	4.37416e-21
ENSG00000111540	RAB5B	-0.739153	1.51357e-10	9.50065e-10
ENSG00000165886	UBTD1	-0.73855	2.4967e-21	3.9876e-20
ENSG00000176402	GJC3	-0.738287	0.0221133	0.041218
ENSG00000167799	NUDT8	-0.738283	3.11468e-21	4.94205e-20
ENSG00000236533	AC009413.2	-0.737951	0.00122331	0.00295472
ENSG00000215548	RP11-764K9.4	-0.737888	0.336997	0.436314
ENSG00000197375	SLC22A5	-0.737216	2.99256e-09	1.61266e-08
ENSG00000264538	SUZ12P	-0.736269	0.000493241	0.00127972
ENSG00000176438	SYNE3	-0.735626	0.00054672	0.00140851
ENSG00000266714	MYO15B	-0.735493	4.85398e-06	1.72425e-05
ENSG00000230978	LINC00160	-0.735061	0.209641	0.296255
ENSG00000228887	EEF1DP1	-0.735041	4.1714e-12	3.0731e-11
ENSG00000101474	APMAP	-0.735031	1.16532e-27	2.77958e-26
ENSG00000101608	MYL12A	-0.735026	1.84511e-23	3.38825e-22
ENSG00000101489	CELF4	-0.734853	0.00897733	0.0182583
ENSG00000101057	MYBL2	-0.734535	1.88117e-32	5.84851e-31
ENSG00000167393	PPP2R3B	-0.73437	1.01659e-05	3.45511e-05
ENSG00000214016	RP6-105D16.1	-0.73435	0.240574	0.331324
ENSG00000176894	PXMP2	-0.734284	0.00213219	0.0049361
ENSG00000251139	RP11-701P16.2	-0.734112	0.376503	0.476773
ENSG00000167797	CDK2AP2	-0.734107	1.5227e-21	2.47821e-20
ENSG00000111424	VDR	-0.733782	3.44922e-19	4.70789e-18
ENSG00000230715	RP11-274B21.4	-0.733023	0.0701748	0.115073
ENSG00000123358	NR4A1	-0.733005	7.89586e-17	9.00351e-16
ENSG00000115275	MOGS	-0.732833	4.46067e-19	6.05436e-18
ENSG00000177600	RPLP2	-0.732741	1.54557e-24	3.05959e-23
ENSG00000242970	AC068522.4	-0.732596	0.314887	0.413316
ENSG00000175197	DDIT3	-0.731958	4.11654e-10	2.45877e-09
ENSG00000108788	MLX	-0.73171	2.13798e-24	4.18676e-23
ENSG00000069956	MAPK6	-0.731413	3.52835e-20	5.22254e-19
ENSG00000119138	KLF9	-0.731393	4.39953e-16	4.63527e-15
ENSG00000167110	GOLGA2	-0.730947	9.13643e-22	1.50549e-20
ENSG00000204356	NELFE	-0.730938	1.77832e-23	3.27112e-22
ENSG00000180389	ATP5EP2	-0.730872	0.0574949	0.0963213
ENSG00000256618	MTRNR2L1	-0.730706	0.211394	0.298215
ENSG00000241431	RP11-17A4.1	-0.730399	0.00945615	0.0191332
ENSG00000223803	RPS20P14	-0.730321	0.0116875	0.0232154
ENSG00000010256	UQCRC1	-0.73029	5.18262e-32	1.57755e-30
ENSG00000130748	TMEM160	-0.729779	1.28361e-09	7.24738e-09
ENSG00000124313	IQSEC2	-0.729209	2.44634e-15	2.4313e-14
ENSG00000243974	VTI1BP1	-0.728325	0.411648	0.51293
ENSG00000177679	SRRM3	-0.728082	1.0901e-06	4.24202e-06
ENSG00000111832	RWDD1	-0.72801	1.61248e-10	1.00867e-09
ENSG00000271043	MTRNR2L2	-0.727928	0.0190914	0.0361035
ENSG00000240087	RP11-254B13.1	-0.727861	0.0151054	0.0291607
ENSG00000127220	ABHD8	-0.727692	1.27185e-17	1.55246e-16
ENSG00000137509	PRCP	-0.727583	1.01888e-19	1.45484e-18
ENSG00000233927	RPS28	-0.727582	9.10046e-17	1.02964e-15
ENSG00000197149	RP11-452G18.2	-0.727433	0.12856	0.195031
ENSG00000184205	TSPYL2	-0.727156	4.44121e-16	4.67243e-15
ENSG00000071889	FAM3A	-0.726318	7.17335e-18	8.88274e-17
ENSG00000167962	ZNF598	-0.726181	1.96635e-27	4.55581e-26
ENSG00000167333	TRIM68	-0.725792	6.94621e-07	2.77277e-06
ENSG00000070759	TESK2	-0.725634	1.75e-06	6.62701e-06
ENSG00000116791	CRYZ	-0.725302	5.28904e-09	2.76421e-08
ENSG00000182919	C11orf54	-0.725046	9.10458e-09	4.63187e-08
ENSG00000212994	RPS26P6	-0.7248	0.143817	0.214839
ENSG00000067182	TNFRSF1A	-0.724433	3.90418e-23	6.98719e-22
ENSG00000232883	RP11-302I18.1	-0.72413	0.053416	0.0903117
ENSG00000123395	C12orf44	-0.72412	8.56313e-10	4.93831e-09
ENSG00000042445	RETSAT	-0.723709	7.28936e-21	1.13191e-19
ENSG00000264585	MIR4449	-0.723106	0.756511	1
ENSG00000271869	RP11-51J9.5	-0.723014	0.047515	0.0814275
ENSG00000164713	BRI3	-0.722594	1.215e-27	2.8886e-26
ENSG00000225151	GOLGA2P7	-0.721727	5.6318e-06	1.98264e-05
ENSG00000166845	C18orf54	-0.72164	2.17592e-07	9.26803e-07
ENSG00000163486	SRGAP2	-0.721492	5.02178e-14	4.43906e-13
ENSG00000180155	LYNX1	-0.721469	4.03728e-21	6.3574e-20
ENSG00000106853	PTGR1	-0.721236	7.22123e-16	7.47289e-15
ENSG00000244052	RPL5P24	-0.721076	0.00109632	0.00267419
ENSG00000244538	RP11-10G12.1	-0.720181	0.0414029	0.0720588
ENSG00000073169	SELO	-0.720013	1.55823e-15	1.56361e-14
ENSG00000100036	SLC35E4	-0.719925	4.97698e-08	2.30915e-07
ENSG00000111676	ATN1	-0.719743	5.22871e-41	2.31239e-39
ENSG00000232439	RPL18AP7	-0.719648	0.473708	0.573129
ENSG00000162522	KIAA1522	-0.719411	2.04959e-40	8.84912e-39
ENSG00000148730	EIF4EBP2	-0.719244	1.1043e-26	2.47955e-25
ENSG00000124496	TRERF1	-0.718906	5.16492e-17	5.98801e-16
ENSG00000130733	YIPF2	-0.718796	1.20264e-20	1.84e-19
ENSG00000229344	RP5-857K21.7	-0.718564	9.21688e-06	3.1495e-05
ENSG00000030110	BAK1	-0.718436	1.81704e-11	1.25357e-10
ENSG00000159147	DONSON	-0.718407	3.61417e-06	1.30681e-05
ENSG00000161647	MPP3	-0.718401	0.000429231	0.00112792
ENSG00000120896	SORBS3	-0.718181	7.65637e-15	7.26681e-14
ENSG00000115657	ABCB6	-0.717482	0.00124555	0.00300444
ENSG00000056972	TRAF3IP2	-0.717076	8.35656e-16	8.59887e-15
ENSG00000106537	TSPAN13	-0.716455	4.39643e-20	6.4745e-19
ENSG00000248930	CTC-250P20.1	-0.716258	0.24058	0.331324
ENSG00000226976	COX6A1P2	-0.716209	3.34571e-22	5.6408e-21
ENSG00000116604	MEF2D	-0.716071	1.08497e-19	1.54768e-18
ENSG00000122694	GLIPR2	-0.716059	5.27205e-05	0.000161186
ENSG00000175575	PAAF1	-0.715701	8.98787e-11	5.80184e-10
ENSG00000198018	ENTPD7	-0.71537	0.0233537	0.0433027
ENSG00000168913	ENHO	-0.715222	6.25889e-05	0.000189446
ENSG00000107551	RASSF4	-0.715169	2.06125e-05	6.69146e-05
ENSG00000214925	RP3-507I15.1	-0.715095	0.534448	1
ENSG00000104522	TSTA3	-0.715014	1.44966e-26	3.23009e-25
ENSG00000264222	RP11-757O6.1	-0.714993	0.24621	0.337767
ENSG00000099624	ATP5D	-0.713958	0.000103429	0.000302794
ENSG00000248648	RP11-485M7.1	-0.713713	0.00141574	0.00337523
ENSG00000136383	ALPK3	-0.713652	7.82856e-10	4.53807e-09
ENSG00000124216	SNAI1	-0.713413	5.47399e-06	1.93129e-05
ENSG00000107968	MAP3K8	-0.713373	0.000900696	0.00223066
ENSG00000143162	CREG1	-0.71323	2.06031e-24	4.0401e-23
ENSG00000133069	TMCC2	-0.713085	0.000135917	0.000389597
ENSG00000137486	ARRB1	-0.712711	5.44449e-14	4.79814e-13
ENSG00000130734	ATG4D	-0.712595	3.10534e-16	3.33206e-15
ENSG00000270168	LA16c-380H5.4	-0.712489	0.446598	0.546188
ENSG00000149926	FAM57B	-0.712434	0.0169861	0.0324552
ENSG00000200087	SNORA73B	-0.712314	0.585794	1
ENSG00000115844	DLX2	-0.711868	0.000142604	0.000407559
ENSG00000231259	AC125232.1	-0.711793	0.0056168	0.0119655
ENSG00000070495	JMJD6	-0.711537	1.46209e-12	1.13217e-11
ENSG00000114770	ABCC5	-0.711143	3.3908e-13	2.76393e-12
ENSG00000178977	LINC00324	-0.711046	0.00026742	0.000732071
ENSG00000254512	RP11-472I20.2	-0.710972	0.270068	0.36472
ENSG00000243859	RPL5P17	-0.710746	7.41595e-05	0.000222112
ENSG00000248971	KRT8P46	-0.710105	0.259227	0.352336
ENSG00000213036	RP11-365D23.4	-0.709656	0.153956	0.228019
ENSG00000167861	HID1	-0.70947	1.67926e-33	5.59113e-32
ENSG00000175985	PLEKHD1	-0.709452	0.0045256	0.00980456
ENSG00000266658	RNA28S5	-0.708998	6.98444e-25	1.41734e-23
ENSG00000105223	PLD3	-0.708978	7.37673e-31	2.10042e-29
ENSG00000163050	ADCK3	-0.708754	2.22619e-28	5.5464e-27
ENSG00000185834	RPL12P4	-0.707867	0.0653768	0.108099
ENSG00000183696	UPP1	-0.707364	0.0522511	0.0885456
ENSG00000144566	RAB5A	-0.707273	1.46606e-16	1.62586e-15
ENSG00000265806	MIR4292	-0.70727	0.655909	1
ENSG00000207375	SNORD116-23	-0.70727	0.655909	1
ENSG00000119242	CCDC92	-0.70724	6.30375e-06	2.20162e-05
ENSG00000216480	RP3-393E18.1	-0.707219	0.253451	0.345679
ENSG00000206600	RNU6-25P	-0.707167	0.749082	1
ENSG00000252652	Y_RNA	-0.707167	0.749082	1
ENSG00000224831	RP11-651P23.4	-0.706848	0.000437551	0.00114833
ENSG00000111907	TPD52L1	-0.706807	1.5204e-09	8.49207e-09
ENSG00000025708	TYMP	-0.706422	1.50559e-17	1.824e-16
ENSG00000251333	RTN3P1	-0.70636	6.29692e-13	5.00383e-12
ENSG00000184470	TXNRD2	-0.706287	5.5174e-20	8.08441e-19
ENSG00000144746	ARL6IP5	-0.706185	1.27647e-23	2.37806e-22
ENSG00000241746	RP11-941H19.1	-0.705992	0.0739973	0.12058
ENSG00000007047	MARK4	-0.705798	2.27277e-17	2.70169e-16
ENSG00000167930	ITFG3	-0.705592	1.80478e-17	2.1738e-16
ENSG00000125650	PSPN	-0.705569	0.000960328	0.00236947
ENSG00000100321	SYNGR1	-0.705122	5.79706e-12	4.20056e-11
ENSG00000237719	RP1-179N16.3	-0.704522	0.147612	0.219719
ENSG00000140859	KIFC3	-0.704322	7.60421e-08	3.43393e-07
ENSG00000170325	PRDM10	-0.704231	1.28616e-08	6.42195e-08
ENSG00000133612	AGAP3	-0.704058	2.86247e-29	7.35846e-28
ENSG00000167986	DDB1	-0.703941	3.62698e-27	8.35009e-26
ENSG00000196517	SLC6A9	-0.703898	4.27438e-15	4.14892e-14
ENSG00000117691	NENF	-0.703527	7.41495e-17	8.4884e-16
ENSG00000102316	MAGED2	-0.70346	6.90293e-25	1.40472e-23
ENSG00000227063	RPL41P1	-0.703364	0.233465	0.323239
ENSG00000100097	LGALS1	-0.703086	0.191986	0.275031
ENSG00000256940	RP11-783K16.5	-0.703084	0.284261	0.380252
ENSG00000243744	CTC-232H10.1	-0.702615	0.412869	0.514055
ENSG00000160799	CCDC12	-0.702417	6.34782e-09	3.30214e-08
ENSG00000156011	PSD3	-0.702143	1.74279e-08	8.58676e-08
ENSG00000270673	YTHDF3-AS1	-0.701564	0.00284307	0.00641344
ENSG00000175155	YPEL2	-0.701534	1.49923e-07	6.52522e-07
ENSG00000270696	RP11-342K6.1	-0.701452	0.000704666	0.00177632
ENSG00000117318	ID3	-0.701425	1.83535e-21	2.96715e-20
ENSG00000220987	AC084368.1	-0.70132	0.595003	1
ENSG00000230989	HSBP1	-0.701108	2.96262e-22	5.01817e-21
ENSG00000165804	ZNF219	-0.701057	7.8667e-12	5.60257e-11
ENSG00000100266	PACSIN2	-0.700977	7.01198e-27	1.58669e-25
ENSG00000112977	DAP	-0.700679	1.80396e-27	4.20636e-26
ENSG00000001460	STPG1	-0.700398	2.37085e-06	8.81569e-06
ENSG00000115267	IFIH1	-0.700299	0.00079359	0.00198175
ENSG00000103855	CD276	-0.700136	1.23882e-26	2.77731e-25
ENSG00000171604	CXXC5	-0.699707	2.64642e-23	4.79519e-22
ENSG00000167196	FBXO22	-0.69957	6.28149e-16	6.53293e-15
ENSG00000123933	MXD4	-0.699217	6.41239e-24	1.22441e-22
ENSG00000118298	CA14	-0.699051	0.0744716	0.121245
ENSG00000189120	SP6	-0.699027	5.05993e-16	5.30951e-15
ENSG00000267218	AC005336.5	-0.698889	0.0627655	0.104168
ENSG00000234108	RP11-115A15.2	-0.698866	0.385838	0.486476
ENSG00000216676	RP1-15D7.1	-0.6988	0.453257	0.553124
ENSG00000212695	RP11-134K1.2	-0.698673	0.0489571	0.0834984
ENSG00000115241	PPM1G	-0.698332	4.46596e-29	1.13354e-27
ENSG00000154930	ACSS1	-0.697769	2.6937e-05	8.60445e-05
ENSG00000169710	FASN	-0.697169	8.02293e-37	3.03994e-35
ENSG00000154316	TDH	-0.697078	0.161599	0.237693
ENSG00000165175	MID1IP1	-0.696907	1.85733e-27	4.32386e-26
ENSG00000179163	FUCA1	-0.696903	1.10429e-10	7.04405e-10
ENSG00000115274	INO80B	-0.696817	4.71721e-11	3.12973e-10
ENSG00000178026	FAM211B	-0.696678	8.66086e-13	6.80429e-12
ENSG00000237748	UQCRBP1	-0.696332	0.591388	1
ENSG00000144749	LRIG1	-0.695976	9.99043e-11	6.41486e-10
ENSG00000169689	STRA13	-0.695885	3.39431e-16	3.62076e-15
ENSG00000114446	IFT57	-0.695633	3.25135e-07	1.35357e-06
ENSG00000214810	CYCSP55	-0.695513	0.41728	0.518925
ENSG00000013619	MAMLD1	-0.695457	5.34484e-06	1.88848e-05
ENSG00000200991	SNORA25	-0.695316	0.539855	0.634073
ENSG00000104140	RHOV	-0.694798	2.00891e-14	1.83028e-13
ENSG00000107404	DVL1	-0.694438	3.55127e-26	7.73517e-25
ENSG00000230777	RP11-318C24.1	-0.694434	0.361086	0.461184
ENSG00000204528	PSORS1C3	-0.694417	0.493197	0.591886
ENSG00000123374	CDK2	-0.694365	1.06905e-14	1.0003e-13
ENSG00000167645	YIF1B	-0.693601	3.41586e-25	7.07989e-24
ENSG00000143545	RAB13	-0.693371	8.75284e-19	1.16411e-17
ENSG00000147684	NDUFB9	-0.693089	2.40613e-22	4.10425e-21
ENSG00000006451	RALA	-0.692855	2.74119e-11	1.86027e-10
ENSG00000138674	SEC31A	-0.692624	1.33057e-24	2.65566e-23
ENSG00000232864	CTD-2090I13.2	-0.692555	0.337031	0.43632
ENSG00000011638	TMEM159	-0.692322	2.62049e-10	1.60675e-09
ENSG00000271870	RP11-97C16.1	-0.691107	0.49525	0.593713
ENSG00000202515	VTRNA1-3	-0.690959	0.7553	1
ENSG00000230355	AC009474.2	-0.69084	0.664062	1
ENSG00000149577	SIDT2	-0.690746	1.09711e-19	1.56252e-18
ENSG00000198843	SELT	-0.69044	6.4822e-15	6.205e-14
ENSG00000256338	RPL41P2	-0.689761	0.116342	0.179149
ENSG00000255993	PSMC1P9	-0.689512	0.0440449	0.0760837
ENSG00000250917	RP4-785G19.5	-0.689427	0.412913	0.514065
ENSG00000233467	U40455.1	-0.68931	0.342454	0.441729
ENSG00000165644	COMTD1	-0.689025	9.00084e-14	7.77162e-13
ENSG00000142235	LMTK3	-0.689012	4.65087e-08	2.17101e-07
ENSG00000233175	CTD-2020K17.3	-0.688798	0.0788342	0.127268
ENSG00000160613	PCSK7	-0.688749	3.55614e-08	1.68266e-07
ENSG00000213755	RP11-342F17.1	-0.688204	0.460375	0.560024
ENSG00000136048	DRAM1	-0.6882	2.6332e-13	2.1658e-12
ENSG00000128617	OPN1SW	-0.688063	0.15629	0.230912
ENSG00000198892	SHISA4	-0.688034	1.36308e-09	7.66336e-09
ENSG00000228861	RPL23AP12	-0.687714	0.518462	0.615756
ENSG00000006047	YBX2	-0.687696	7.08133e-15	6.74302e-14
ENSG00000223572	CKMT1A	-0.687484	3.70572e-05	0.000116103
ENSG00000229336	AP000568.2	-0.687254	0.37082	0.471134
ENSG00000239809	RP11-51L5.2	-0.687028	0.544828	0.638779
ENSG00000108352	RAPGEFL1	-0.686874	3.34401e-06	1.21456e-05
ENSG00000047634	SCML1	-0.686689	2.45158e-11	1.6731e-10
ENSG00000137145	DENND4C	-0.686453	1.18218e-13	1.00648e-12
ENSG00000118503	TNFAIP3	-0.686422	8.86522e-05	0.000262333
ENSG00000050820	BCAR1	-0.686406	4.5156e-28	1.10054e-26
ENSG00000099821	POLRMT	-0.686245	7.62787e-17	8.71842e-16
ENSG00000225693	RP11-54K16.2	-0.686171	0.175959	0.255433
ENSG00000198003	CCDC151	-0.685972	0.00852648	0.0174144
ENSG00000260260	RP11-304L19.5	-0.685762	1.54543e-08	7.65613e-08
ENSG00000109323	MANBA	-0.685145	1.63926e-09	9.11745e-09
ENSG00000178537	SLC25A20	-0.68499	2.9801e-06	1.09001e-05
ENSG00000227765	RP11-162O12.2	-0.684877	0.00608631	0.0128734
ENSG00000170703	TTLL6	-0.684792	0.0166127	0.0317962
ENSG00000227854	RP11-307O1.1	-0.684595	0.504803	0.603128
ENSG00000171928	TVP23B	-0.68442	6.34604e-06	2.21533e-05
ENSG00000198712	MT-CO2	-0.684321	8.88384e-06	3.04069e-05
ENSG00000182208	MOB2	-0.684284	2.16879e-06	8.09747e-06
ENSG00000204348	DXO	-0.683406	1.2407e-09	7.01602e-09
ENSG00000243746	EEF1A1P10	-0.68327	0.119055	0.182611
ENSG00000166033	HTRA1	-0.683266	0.0301458	0.0544803
ENSG00000009954	BAZ1B	-0.683229	7.64387e-21	1.18443e-19
ENSG00000254101	RP11-30J20.1	-0.683078	0.0157339	0.0302695
ENSG00000160867	FGFR4	-0.682782	0.000201652	0.000562938
ENSG00000214050	FBXO16	-0.682753	3.65961e-05	0.000114757
ENSG00000249780	RP11-352E6.2	-0.682724	0.551031	1
ENSG00000168710	AHCYL1	-0.6827	1.18385e-27	2.81916e-26
ENSG00000108840	HDAC5	-0.682695	1.73025e-15	1.73144e-14
ENSG00000138646	HERC5	-0.682626	0.0414164	0.0720738
ENSG00000116285	ERRFI1	-0.682566	1.63945e-12	1.26413e-11
ENSG00000229184	RP11-255J3.3	-0.682417	0.115409	0.177958
ENSG00000126267	COX6B1	-0.682125	2.67901e-20	3.99791e-19
ENSG00000099958	DERL3	-0.68195	0.00012858	0.000369732
ENSG00000240370	RPL13P5	-0.681916	0.00742231	0.0153773
[truncated: 13,153 more rows]

## Sheet: Figure 3F_siSMAD3 vs NC_RNA-Seq
Gene	GeneName	log2FoldChange	pvalue	padj
[truncated: 15,020 more rows]

## Sheet: Figure 3I
BCL6 cut&tag binding & KD BCL6 down-regulated genes	NFIB cut&tag binding & KD BCL6 down-regulated genes	SMAD3 cut&tag binding & KD BCL6 down-regulated genes	overlap
[truncated: 1,250 more rows]
